# Supplementary material for: {N-[(4-Meth­oxy-2-oxidophen­yl)(phen­yl)methyl­idene]glycinato}di­phenyl­silicon(IV)
Source: IUCrdata. 2023 Apr 6;8(Pt 4):x230306. doi: 10.1107/S2414314623003061 (PMC10162027; doi:10.1107/S2414314623003061)
Supplement: Supplementary file 1 [file x-08-x230306-sup1.cif]

##############################################################################
#                                                                            #
# This CIF contains the data for a data article accepted for                 #
# publication in IUCrData. It conforms to the requirements of                #
# Notes for Authors for IUCrData, and has been                               #
# peer reviewed under the auspices of IUCrData.                              #
#                                                                            #
# Full details of the Crystallographic Information File format               #
# are given in the paper "The Crystallographic Information File (CIF):       #
# a New Standard Archive File for Crystallography" by S. R. Hall, F. H.      #
# Allen and I. D. Brown [Acta Cryst. (1991), A47, 655-685].                  #
#                                                                            #
# The current version of the core CIF dictionary is obtainable from          #
# ftp://ftp.iucr.org/pub/cif_core.dic.                                       #
#                                                                            #
# Software is freely available for graphical display of the structure(s)     #
# in this CIF. For information consult the CIF software page                 #
# http://www.iucr.org/resources/cif/software.                                #
#                                                                            #
# This file may be used for bona fide research purposes within the           #
# scientific community so long as proper attribution is given to the data    # 
# article from which it was obtained.                                        #
#                                                                            #
##############################################################################
data_I
_audit_creation_method     'SHELXL-2017/1'
_journal_date_recd_electronic     2023-03-24
_journal_date_accepted     2023-04-03
_journal_name_full     'IUCrData'
_journal_year     2023
_journal_volume     8
_journal_issue      4
_journal_page_first     0
_journal_page_last     0
_journal_paper_category     HO
_journal_paper_doi     10.1107/S2414314623003061
_journal_coeditor_code     PK4039
_publ_contact_author_name     'Uwe B\"ohme'
_publ_contact_author_address
;   'Uwe B\"ohme'
 Institut f\"ur Anorganische Chemie
 Technische Universit\"at Bergakademie Freiberg
 Leipziger Str. 29
 09599 Freiberg
 Germany
;
_publ_contact_author_email     'uwe.boehme@chemie.tu-freiberg.de'
_publ_contact_author_fax     '03731 39-4058'
_publ_contact_author_phone     '03731 39-2050'
_publ_section_title
;\
{<i>N</i>-[(4-Methoxy-2-oxidophenyl)(phenyl)methylidene]glycinato}\
diphenylsilicon(IV)
;
loop_
    _publ_author_name
    _publ_author_address
    'B\"ohme, Uwe'
;
Institut f\"ur Anorganische Chemie
Technische Universit\"at Bergakademie Freiberg
Leipziger Str. 29
09599 Freiberg
Germany
;
    'Fels, Sabine'
;
Institut f\"ur Anorganische Chemie
Technische Universit\"at Bergakademie Freiberg
Leipziger Str. 29
09599 Freiberg
Germany
;
_publ_section_synopsis
;
The silicon title complex consists of a tridentate dinegative Schiff base
ligand bound to a diphenylsilyl unit. The coordination geometry of the
pentacoordinated silicon atom is a distorted trigonal bipyramid.
;
_chemical_name_systematic
;\
{<i>N</i>-[(4-Methoxy-2-oxidophenyl)(phenyl)methylidene]glycinato}\
diphenylsilicon(IV)
;
_chemical_name_common     ?
_chemical_formula_moiety     'C28 H23 N O4 Si'
_chemical_formula_sum     'C28 H23 N O4 Si'
_chemical_formula_iupac     'C28 H23 N O4 Si'
_chemical_formula_weight     465.56
_chemical_melting_point     437
_space_group_crystal_system     monoclinic
_space_group_name_H-M_alt     'P 21/c'
_space_group_name_Hall     '-P 2ybc'
loop_
    _space_group_symop_operation_xyz
    'x, y, z'
    '-x, y+1/2, -z+1/2'
    '-x, -y, -z'
    'x, -y-1/2, z-1/2'
_cell_length_a     10.7366(3)
_cell_length_b     9.5341(4)
_cell_length_c     22.6716(7)
_cell_angle_alpha     90
_cell_angle_beta     91.603(2)
_cell_angle_gamma     90
_cell_volume     2319.84(14)
_cell_formula_units_Z     4
_cell_measurement_reflns_used     46011
_cell_measurement_theta_min     1.80
_cell_measurement_theta_max     29.69
_cell_measurement_temperature     150(2)
_exptl_crystal_description     Prism
_exptl_crystal_colour     'Pale Yellow'
_exptl_crystal_size_max     0.340
_exptl_crystal_size_mid     0.340
_exptl_crystal_size_min     0.170
_exptl_crystal_density_diffrn     1.333
_exptl_crystal_density_meas     ?
_exptl_crystal_density_method     ?
_exptl_crystal_F_000     976
loop_
    _exptl_crystal_face_index_h
    _exptl_crystal_face_index_k
    _exptl_crystal_face_index_l
    _exptl_crystal_face_perp_dist
    34 -18 7 0.0640
    -62 32 -3 0.1070
    -1 -7 -63 0.1810
    -1 3 48 0.1590
    -18 -23 13 0.1600
    35 44 -33 0.1800
    5 5 -24 0.2030
    24 35 44 0.1940
    -21 -31 -47 0.2000
_exptl_absorpt_coefficient_mu     0.137
_exptl_absorpt_correction_type     integration
_exptl_absorpt_process_details
;
(X-RED; Stoe & Cie, 2009)
;
_exptl_absorpt_correction_T_min     0.9900
_exptl_absorpt_correction_T_max     0.9958
_diffrn_ambient_temperature     150(2)
_diffrn_radiation_type     MoK\a
_diffrn_radiation_wavelength     0.71073
_diffrn_radiation_source     'fine-focus sealed tube'
_diffrn_radiation_monochromator     graphite
_diffrn_measurement_device_type     'Stoe IPDS 2'
_diffrn_measurement_device     '2-circle goniometer'
_diffrn_measurement_method     'phi and omega scans'
_diffrn_detector     'image plate (34 cm diameter)'
_diffrn_reflns_number     40516
_diffrn_reflns_av_R_equivalents     0.0577
_diffrn_reflns_av_unetI/netI     0.0232
_diffrn_reflns_theta_min     1.797
_diffrn_reflns_theta_max     27.495
_diffrn_reflns_theta_full     25.242
_diffrn_measured_fraction_theta_max     0.999
_diffrn_measured_fraction_theta_full     0.999
_diffrn_reflns_limit_h_min     -13
_diffrn_reflns_limit_h_max     13
_diffrn_reflns_limit_k_min     -12
_diffrn_reflns_limit_k_max     12
_diffrn_reflns_limit_l_min     -29
_diffrn_reflns_limit_l_max     29
_refine_special_details     ?
_reflns_number_total     5326
_reflns_number_gt     4713
_reflns_threshold_expression     'I > 2\s(I)'
_refine_ls_structure_factor_coef     Fsqd
_refine_ls_matrix_type     full
_refine_ls_R_factor_all     0.0432
_refine_ls_R_factor_gt     0.0365
_refine_ls_wR_factor_gt     0.0892
_refine_ls_wR_factor_ref     0.0947
_refine_ls_goodness_of_fit_ref     1.070
_refine_ls_restrained_S_all     1.070
_refine_ls_number_reflns     5326
_refine_ls_number_parameters     308
_refine_ls_number_restraints     0
_refine_ls_hydrogen_treatment     constr
_refine_ls_weighting_scheme     calc
_refine_ls_weighting_details
              'w=1/[\s^2^(Fo^2^)+(0.0397P)^2^+1.3299P] where P=(Fo^2^+2Fc^2^)/3'
_atom_sites_solution_hydrogens     geom
_atom_sites_solution_primary     direct
_atom_sites_solution_secondary     difmap
_refine_ls_shift/su_max     0.000
_refine_ls_shift/su_mean     0.000
_refine_diff_density_max     0.346
_refine_diff_density_min     -0.305
_refine_ls_extinction_method     none
_refine_ls_extinction_coef     .
loop_
    _atom_type_symbol
    _atom_type_description
    _atom_type_scat_dispersion_real
    _atom_type_scat_dispersion_imag
    _atom_type_scat_source
    'C' 'C' 0.0033 0.0016
                         'International Tables Vol C Tables 4.2.6.8 and 6.1.1.4'
    'H' 'H' 0.0000 0.0000
                         'International Tables Vol C Tables 4.2.6.8 and 6.1.1.4'
    'N' 'N' 0.0061 0.0033
                         'International Tables Vol C Tables 4.2.6.8 and 6.1.1.4'
    'O' 'O' 0.0106 0.0060
                         'International Tables Vol C Tables 4.2.6.8 and 6.1.1.4'
    'Si' 'Si' 0.0817 0.0704
                         'International Tables Vol C Tables 4.2.6.8 and 6.1.1.4'
_computing_data_collection
;
<i>X-AREA</i> (Stoe & Cie, 2009)
;
_computing_cell_refinement
;
<i>X-AREA</i> (Stoe & Cie, 2009)
;
_computing_data_reduction
;
<i>X-RED</i> (Stoe & Cie, 2009)
;
_computing_structure_solution
;
<i>SHELXT</i> (Sheldrick, 2015a)
;
_computing_structure_refinement
;
<i>SHELXL2018</i> (Sheldrick, 2015b)
;
_computing_molecular_graphics
;
<i>ORTEP-3 for Windows</i> (Farrugia, 2012)
;
_computing_publication_material
;
<i>SHELXL2018</i> (Sheldrick, 2015b)
;
loop_
    _atom_site_type_symbol
    _atom_site_label
    _atom_site_fract_x
    _atom_site_fract_y
    _atom_site_fract_z
    _atom_site_U_iso_or_equiv
    _atom_site_adp_type
    _atom_site_calc_flag
    _atom_site_occupancy
    _atom_site_disorder_assembly
    _atom_site_disorder_group
    Si Si1 0.31392(3) 0.99714(4) 0.16974(2) 0.01342(9) Uani d 1 . .
    O O1 0.36844(8) 1.11274(10) 0.22987(4) 0.0200(2) Uani d 1 . .
    O O2 0.51231(9) 1.13834(12) 0.30212(4) 0.0258(2) Uani d 1 . .
    O O3 0.27872(8) 0.86736(10) 0.11728(4) 0.01574(18) Uani d 1 . .
    O O4 0.27972(10) 0.61405(12) -0.05856(4) 0.0277(2) Uani d 1 . .
    N N1 0.48371(9) 0.95425(11) 0.16594(5) 0.0139(2) Uani d 1 . .
    C C1 0.47765(11) 1.09141(14) 0.25473(6) 0.0171(2) Uani d 1 . .
    C C2 0.55949(12) 1.00210(16) 0.21702(6) 0.0219(3) Uani d 1 . .
    H H2A 0.631490 1.057425 0.203700 0.026 Uiso calc 1 . .
    H H2B 0.591347 0.920591 0.239905 0.026 Uiso calc 1 . .
    C C3 0.54093(11) 0.89558(13) 0.12145(5) 0.0139(2) Uani d 1 . .
    C C4 0.47505(11) 0.83159(13) 0.07284(5) 0.0156(2) Uani d 1 . .
    C C5 0.34401(11) 0.81485(13) 0.07368(5) 0.0138(2) Uani d 1 . .
    C C6 0.28246(12) 0.73953(13) 0.02917(6) 0.0168(2) Uani d 1 . .
    H H6 0.194714 0.727412 0.030160 0.020 Uiso calc 1 . .
    C C7 0.34862(13) 0.68184(14) -0.01680(6) 0.0192(3) Uani d 1 . .
    C C8 0.47862(13) 0.69729(16) -0.01858(6) 0.0234(3) Uani d 1 . .
    H H8 0.523837 0.657862 -0.049956 0.028 Uiso calc 1 . .
    C C9 0.53918(13) 0.77042(15) 0.02588(6) 0.0218(3) Uani d 1 . .
    H H9 0.627165 0.780100 0.024952 0.026 Uiso calc 1 . .
    C C10 0.34222(17) 0.5619(2) -0.10933(7) 0.0372(4) Uani d 1 . .
    H H10A 0.383379 0.639715 -0.129226 0.056 Uiso calc 1 . .
    H H10B 0.281274 0.518221 -0.136575 0.056 Uiso calc 1 . .
    H H10C 0.404609 0.492187 -0.096810 0.056 Uiso calc 1 . .
    C C11 0.68034(11) 0.89973(13) 0.12084(5) 0.0150(2) Uani d 1 . .
    C C12 0.73492(12) 1.00221(14) 0.08643(6) 0.0202(3) Uani d 1 . .
    H H12 0.684162 1.065073 0.063852 0.024 Uiso calc 1 . .
    C C13 0.86400(13) 1.01245(15) 0.08514(6) 0.0225(3) Uani d 1 . .
    H H13 0.901506 1.083111 0.062021 0.027 Uiso calc 1 . .
    C C14 0.93778(12) 0.91996(16) 0.11744(6) 0.0222(3) Uani d 1 . .
    H H14 1.025965 0.926505 0.116231 0.027 Uiso calc 1 . .
    C C15 0.88319(12) 0.81768(16) 0.15161(6) 0.0229(3) Uani d 1 . .
    H H15 0.934325 0.754512 0.173831 0.027 Uiso calc 1 . .
    C C16 0.75420(12) 0.80664(14) 0.15365(6) 0.0197(3) Uani d 1 . .
    H H16 0.717003 0.736480 0.177145 0.024 Uiso calc 1 . .
    C C17 0.25867(11) 1.15154(14) 0.12341(6) 0.0164(2) Uani d 1 . .
    C C18 0.19408(12) 1.13196(14) 0.06931(6) 0.0195(3) Uani d 1 . .
    H H18 0.179825 1.039201 0.055387 0.023 Uiso calc 1 . .
    C C19 0.15030(13) 1.24442(16) 0.03546(7) 0.0253(3) Uani d 1 . .
    H H19 0.105447 1.227468 -0.000544 0.030 Uiso calc 1 . .
    C C20 0.17187(15) 1.38089(16) 0.05406(7) 0.0302(3) Uani d 1 . .
    H H20 0.142694 1.457667 0.030810 0.036 Uiso calc 1 . .
    C C21 0.23654(16) 1.40427(16) 0.10701(8) 0.0320(3) Uani d 1 . .
    H H21 0.252236 1.497441 0.120079 0.038 Uiso calc 1 . .
    C C22 0.27826(14) 1.29152(15) 0.14085(7) 0.0253(3) Uani d 1 . .
    H H22 0.321670 1.309583 0.177144 0.030 Uiso calc 1 . .
    C C23 0.20681(11) 0.91139(14) 0.22325(5) 0.0153(2) Uani d 1 . .
    C C24 0.20644(12) 0.76595(14) 0.23268(6) 0.0196(3) Uani d 1 . .
    H H24 0.257247 0.707386 0.209467 0.024 Uiso calc 1 . .
    C C25 0.13269(13) 0.70607(15) 0.27559(6) 0.0235(3) Uani d 1 . .
    H H25 0.136403 0.607902 0.282586 0.028 Uiso calc 1 . .
    C C26 0.05394(13) 0.78922(16) 0.30807(6) 0.0246(3) Uani d 1 . .
    H H26 0.003126 0.748295 0.337084 0.030 Uiso calc 1 . .
    C C27 0.04988(13) 0.93253(16) 0.29792(6) 0.0243(3) Uani d 1 . .
    H H27 -0.005887 0.989610 0.319156 0.029 Uiso calc 1 . .
    C C28 0.12701(12) 0.99305(14) 0.25682(6) 0.0192(3) Uani d 1 . .
    H H28 0.125525 1.091853 0.251418 0.023 Uiso calc 1 . .
loop_
    _atom_site_aniso_label
    _atom_site_aniso_U_11
    _atom_site_aniso_U_22
    _atom_site_aniso_U_33
    _atom_site_aniso_U_12
    _atom_site_aniso_U_13
    _atom_site_aniso_U_23
    Si1 0.00968(15) 0.01667(17) 0.01402(16) -0.00076(12) 0.00254(11)
                                                                    -0.00194(12)
    O1 0.0130(4) 0.0261(5) 0.0210(5) 0.0006(4) 0.0010(3) -0.0089(4)
    O2 0.0209(5) 0.0365(6) 0.0200(5) -0.0031(4) 0.0007(4) -0.0107(4)
    O3 0.0122(4) 0.0194(4) 0.0159(4) -0.0013(3) 0.0038(3) -0.0035(3)
    O4 0.0297(5) 0.0337(6) 0.0197(5) -0.0019(4) -0.0022(4) -0.0118(4)
    N1 0.0116(5) 0.0162(5) 0.0139(5) -0.0009(4) 0.0008(4) -0.0012(4)
    C1 0.0138(6) 0.0203(6) 0.0172(6) -0.0035(5) 0.0028(5) -0.0024(5)
    C2 0.0146(6) 0.0325(7) 0.0185(6) 0.0025(5) -0.0025(5) -0.0089(5)
    C3 0.0121(5) 0.0142(5) 0.0156(6) 0.0005(4) 0.0033(4) 0.0029(4)
    C4 0.0142(6) 0.0176(6) 0.0151(6) 0.0003(4) 0.0025(4) -0.0008(5)
    C5 0.0151(5) 0.0134(5) 0.0129(5) 0.0005(4) 0.0026(4) 0.0018(4)
    C6 0.0168(6) 0.0169(6) 0.0168(6) -0.0014(5) 0.0007(5) -0.0004(5)
    C7 0.0251(7) 0.0179(6) 0.0145(6) 0.0000(5) -0.0013(5) -0.0013(5)
    C8 0.0240(7) 0.0295(7) 0.0170(6) 0.0030(6) 0.0053(5) -0.0053(5)
    C9 0.0176(6) 0.0292(7) 0.0189(6) 0.0007(5) 0.0054(5) -0.0035(5)
    C10 0.0427(9) 0.0461(10) 0.0225(7) 0.0060(8) -0.0027(7) -0.0186(7)
    C11 0.0113(5) 0.0181(6) 0.0156(6) 0.0001(4) 0.0031(4) -0.0021(5)
    C12 0.0172(6) 0.0221(6) 0.0215(6) 0.0001(5) 0.0023(5) 0.0043(5)
    C13 0.0186(6) 0.0267(7) 0.0225(7) -0.0071(5) 0.0054(5) 0.0032(5)
    C14 0.0123(6) 0.0329(7) 0.0215(6) -0.0033(5) 0.0027(5) -0.0024(6)
    C15 0.0145(6) 0.0290(7) 0.0250(7) 0.0031(5) 0.0002(5) 0.0045(6)
    C16 0.0151(6) 0.0208(6) 0.0234(6) 0.0002(5) 0.0036(5) 0.0045(5)
    C17 0.0121(5) 0.0188(6) 0.0186(6) -0.0006(4) 0.0064(4) 0.0006(5)
    C18 0.0165(6) 0.0210(6) 0.0210(6) -0.0008(5) 0.0045(5) 0.0013(5)
    C19 0.0241(7) 0.0281(7) 0.0238(7) 0.0019(6) 0.0028(5) 0.0057(6)
    C20 0.0335(8) 0.0233(7) 0.0342(8) 0.0048(6) 0.0074(6) 0.0098(6)
    C21 0.0410(9) 0.0186(7) 0.0369(9) -0.0004(6) 0.0081(7) 0.0008(6)
    C22 0.0290(7) 0.0213(7) 0.0258(7) -0.0027(5) 0.0033(6) -0.0022(6)
    C23 0.0104(5) 0.0211(6) 0.0142(5) 0.0007(4) 0.0000(4) 0.0000(5)
    C24 0.0147(6) 0.0216(6) 0.0226(6) 0.0022(5) 0.0023(5) 0.0011(5)
    C25 0.0197(6) 0.0232(7) 0.0276(7) -0.0009(5) 0.0017(5) 0.0072(6)
    C26 0.0188(6) 0.0331(8) 0.0222(7) -0.0033(5) 0.0055(5) 0.0069(6)
    C27 0.0190(6) 0.0318(8) 0.0225(7) 0.0015(5) 0.0084(5) -0.0007(6)
    C28 0.0168(6) 0.0215(6) 0.0195(6) 0.0004(5) 0.0046(5) -0.0004(5)
_geom_special_details
;
 All esds (except the esd in the dihedral angle between two l.s. planes)
 are estimated using the full covariance matrix.  The cell esds are taken
 into account individually in the estimation of esds in distances, angles
 and torsion angles; correlations between esds in cell parameters are only
 used when they are defined by crystal symmetry.  An approximate (isotropic)
 treatment of cell esds is used for estimating esds involving l.s. planes.
;
loop_
    _geom_bond_atom_site_label_1
    _geom_bond_atom_site_label_2
    _geom_bond_site_symmetry_2
    _geom_bond_distance
    _geom_bond_publ_flag
    Si1 O3 . 1.7502(9) y
    Si1 O1 . 1.8361(10) y
    Si1 N1 . 1.8726(11) y
    Si1 C23 . 1.8817(13) y
    Si1 C17 . 1.8940(13) y
    O1 C1 . 1.3026(15) ?
    O2 C1 . 1.2128(16) ?
    O3 C5 . 1.3257(15) ?
    O4 C7 . 1.3499(16) ?
    O4 C10 . 1.4371(18) ?
    N1 C3 . 1.3201(16) ?
    N1 C2 . 1.4693(16) ?
    C1 C2 . 1.5066(18) ?
    C2 H2A . 0.9900 ?
    C2 H2B . 0.9900 ?
    C3 C4 . 1.4295(17) ?
    C3 C11 . 1.4977(16) ?
    C4 C9 . 1.4102(18) ?
    C4 C5 . 1.4166(17) ?
    C5 C6 . 1.3905(17) ?
    C6 C7 . 1.3910(18) ?
    C6 H6 . 0.9500 ?
    C7 C8 . 1.4052(19) ?
    C8 C9 . 1.3741(19) ?
    C8 H8 . 0.9500 ?
    C9 H9 . 0.9500 ?
    C10 H10A . 0.9800 ?
    C10 H10B . 0.9800 ?
    C10 H10C . 0.9800 ?
    C11 C12 . 1.3901(18) ?
    C11 C16 . 1.3917(18) ?
    C12 C13 . 1.3905(18) ?
    C12 H12 . 0.9500 ?
    C13 C14 . 1.382(2) ?
    C13 H13 . 0.9500 ?
    C14 C15 . 1.386(2) ?
    C14 H14 . 0.9500 ?
    C15 C16 . 1.3910(18) ?
    C15 H15 . 0.9500 ?
    C16 H16 . 0.9500 ?
    C17 C18 . 1.4044(18) ?
    C17 C22 . 1.4062(19) ?
    C18 C19 . 1.3926(19) ?
    C18 H18 . 0.9500 ?
    C19 C20 . 1.385(2) ?
    C19 H19 . 0.9500 ?
    C20 C21 . 1.388(2) ?
    C20 H20 . 0.9500 ?
    C21 C22 . 1.388(2) ?
    C21 H21 . 0.9500 ?
    C22 H22 . 0.9500 ?
    C23 C28 . 1.3986(17) ?
    C23 C24 . 1.4030(18) ?
    C24 C25 . 1.3936(19) ?
    C24 H24 . 0.9500 ?
    C25 C26 . 1.386(2) ?
    C25 H25 . 0.9500 ?
    C26 C27 . 1.386(2) ?
    C26 H26 . 0.9500 ?
    C27 C28 . 1.3893(19) ?
    C27 H27 . 0.9500 ?
    C28 H28 . 0.9500 ?
loop_
    _geom_angle_atom_site_label_1
    _geom_angle_atom_site_label_2
    _geom_angle_atom_site_label_3
    _geom_angle_site_symmetry_1
    _geom_angle_site_symmetry_3
    _geom_angle
    _geom_angle_publ_flag
    O3 Si1 O1 . . 170.83(5) y
    O3 Si1 N1 . . 90.36(4) y
    O1 Si1 N1 . . 82.80(4) y
    O3 Si1 C23 . . 90.38(5) y
    O1 Si1 C23 . . 88.28(5) y
    N1 Si1 C23 . . 123.23(5) y
    O3 Si1 C17 . . 96.56(5) y
    O1 Si1 C17 . . 91.93(5) y
    N1 Si1 C17 . . 115.75(5) y
    C23 Si1 C17 . . 120.51(5) y
    C1 O1 Si1 . . 119.47(8) ?
    C5 O3 Si1 . . 131.68(8) ?
    C7 O4 C10 . . 117.93(12) ?
    C3 N1 C2 . . 118.34(10) ?
    C3 N1 Si1 . . 127.02(9) ?
    C2 N1 Si1 . . 114.47(8) ?
    O2 C1 O1 . . 125.16(12) ?
    O2 C1 C2 . . 122.80(12) ?
    O1 C1 C2 . . 112.02(11) ?
    N1 C2 C1 . . 107.69(10) ?
    N1 C2 H2A . . 110.2 ?
    C1 C2 H2A . . 110.2 ?
    N1 C2 H2B . . 110.2 ?
    C1 C2 H2B . . 110.2 ?
    H2A C2 H2B . . 108.5 ?
    N1 C3 C4 . . 122.62(11) ?
    N1 C3 C11 . . 118.84(11) ?
    C4 C3 C11 . . 118.51(11) ?
    C9 C4 C5 . . 118.01(12) ?
    C9 C4 C3 . . 121.13(11) ?
    C5 C4 C3 . . 120.52(11) ?
    O3 C5 C6 . . 119.05(11) ?
    O3 C5 C4 . . 120.90(11) ?
    C6 C5 C4 . . 120.03(11) ?
    C5 C6 C7 . . 120.38(12) ?
    C5 C6 H6 . . 119.8 ?
    C7 C6 H6 . . 119.8 ?
    O4 C7 C6 . . 115.69(12) ?
    O4 C7 C8 . . 123.73(12) ?
    C6 C7 C8 . . 120.56(12) ?
    C9 C8 C7 . . 118.83(12) ?
    C9 C8 H8 . . 120.6 ?
    C7 C8 H8 . . 120.6 ?
    C8 C9 C4 . . 122.18(12) ?
    C8 C9 H9 . . 118.9 ?
    C4 C9 H9 . . 118.9 ?
    O4 C10 H10A . . 109.5 ?
    O4 C10 H10B . . 109.5 ?
    H10A C10 H10B . . 109.5 ?
    O4 C10 H10C . . 109.5 ?
    H10A C10 H10C . . 109.5 ?
    H10B C10 H10C . . 109.5 ?
    C12 C11 C16 . . 120.36(11) ?
    C12 C11 C3 . . 117.43(11) ?
    C16 C11 C3 . . 122.20(11) ?
    C11 C12 C13 . . 119.81(12) ?
    C11 C12 H12 . . 120.1 ?
    C13 C12 H12 . . 120.1 ?
    C14 C13 C12 . . 120.07(13) ?
    C14 C13 H13 . . 120.0 ?
    C12 C13 H13 . . 120.0 ?
    C13 C14 C15 . . 120.02(12) ?
    C13 C14 H14 . . 120.0 ?
    C15 C14 H14 . . 120.0 ?
    C14 C15 C16 . . 120.60(13) ?
    C14 C15 H15 . . 119.7 ?
    C16 C15 H15 . . 119.7 ?
    C15 C16 C11 . . 119.13(12) ?
    C15 C16 H16 . . 120.4 ?
    C11 C16 H16 . . 120.4 ?
    C18 C17 C22 . . 115.98(12) ?
    C18 C17 Si1 . . 121.36(10) ?
    C22 C17 Si1 . . 122.66(10) ?
    C19 C18 C17 . . 121.99(13) ?
    C19 C18 H18 . . 119.0 ?
    C17 C18 H18 . . 119.0 ?
    C20 C19 C18 . . 120.30(14) ?
    C20 C19 H19 . . 119.8 ?
    C18 C19 H19 . . 119.8 ?
    C19 C20 C21 . . 119.30(14) ?
    C19 C20 H20 . . 120.3 ?
    C21 C20 H20 . . 120.3 ?
    C22 C21 C20 . . 119.98(14) ?
    C22 C21 H21 . . 120.0 ?
    C20 C21 H21 . . 120.0 ?
    C21 C22 C17 . . 122.43(14) ?
    C21 C22 H22 . . 118.8 ?
    C17 C22 H22 . . 118.8 ?
    C28 C23 C24 . . 117.57(12) ?
    C28 C23 Si1 . . 120.25(10) ?
    C24 C23 Si1 . . 122.15(10) ?
    C25 C24 C23 . . 121.02(13) ?
    C25 C24 H24 . . 119.5 ?
    C23 C24 H24 . . 119.5 ?
    C26 C25 C24 . . 120.24(13) ?
    C26 C25 H25 . . 119.9 ?
    C24 C25 H25 . . 119.9 ?
    C25 C26 C27 . . 119.50(13) ?
    C25 C26 H26 . . 120.3 ?
    C27 C26 H26 . . 120.3 ?
    C26 C27 C28 . . 120.28(13) ?
    C26 C27 H27 . . 119.9 ?
    C28 C27 H27 . . 119.9 ?
    C27 C28 C23 . . 121.30(13) ?
    C27 C28 H28 . . 119.3 ?
    C23 C28 H28 . . 119.3 ?
loop_
    _geom_torsion_atom_site_label_1
    _geom_torsion_atom_site_label_2
    _geom_torsion_atom_site_label_3
    _geom_torsion_atom_site_label_4
    _geom_torsion_site_symmetry_1
    _geom_torsion_site_symmetry_2
    _geom_torsion_site_symmetry_3
    _geom_torsion_site_symmetry_4
    _geom_torsion
    _geom_torsion_publ_flag
    N1 Si1 O1 C1 . . . . -18.70(10) ?
    C23 Si1 O1 C1 . . . . 105.11(10) ?
    C17 Si1 O1 C1 . . . . -134.41(10) ?
    N1 Si1 O3 C5 . . . . -28.46(11) ?
    C23 Si1 O3 C5 . . . . -151.69(11) ?
    C17 Si1 O3 C5 . . . . 87.53(11) ?
    O3 Si1 N1 C3 . . . . 24.52(11) ?
    O1 Si1 N1 C3 . . . . -161.61(11) ?
    C23 Si1 N1 C3 . . . . 115.21(11) ?
    C17 Si1 N1 C3 . . . . -72.95(12) ?
    O3 Si1 N1 C2 . . . . -160.30(9) ?
    O1 Si1 N1 C2 . . . . 13.57(9) ?
    C23 Si1 N1 C2 . . . . -69.60(11) ?
    C17 Si1 N1 C2 . . . . 102.24(10) ?
    Si1 O1 C1 O2 . . . . -162.69(11) ?
    Si1 O1 C1 C2 . . . . 18.35(15) ?
    C3 N1 C2 C1 . . . . 167.96(11) ?
    Si1 N1 C2 C1 . . . . -7.67(14) ?
    O2 C1 C2 N1 . . . . 175.01(13) ?
    O1 C1 C2 N1 . . . . -5.99(16) ?
    C2 N1 C3 C4 . . . . 172.82(12) ?
    Si1 N1 C3 C4 . . . . -12.16(18) ?
    C2 N1 C3 C11 . . . . -9.02(17) ?
    Si1 N1 C3 C11 . . . . 166.00(9) ?
    N1 C3 C4 C9 . . . . 179.71(12) ?
    C11 C3 C4 C9 . . . . 1.54(18) ?
    N1 C3 C4 C5 . . . . -7.05(19) ?
    C11 C3 C4 C5 . . . . 174.79(11) ?
    Si1 O3 C5 C6 . . . . -163.06(9) ?
    Si1 O3 C5 C4 . . . . 18.54(17) ?
    C9 C4 C5 O3 . . . . 178.59(12) ?
    C3 C4 C5 O3 . . . . 5.14(18) ?
    C9 C4 C5 C6 . . . . 0.20(18) ?
    C3 C4 C5 C6 . . . . -173.25(12) ?
    O3 C5 C6 C7 . . . . -179.28(11) ?
    C4 C5 C6 C7 . . . . -0.87(19) ?
    C10 O4 C7 C6 . . . . 175.29(13) ?
    C10 O4 C7 C8 . . . . -3.7(2) ?
    C5 C6 C7 O4 . . . . -178.26(12) ?
    C5 C6 C7 C8 . . . . 0.8(2) ?
    O4 C7 C8 C9 . . . . 178.94(13) ?
    C6 C7 C8 C9 . . . . 0.0(2) ?
    C7 C8 C9 C4 . . . . -0.7(2) ?
    C5 C4 C9 C8 . . . . 0.6(2) ?
    C3 C4 C9 C8 . . . . 173.98(13) ?
    N1 C3 C11 C12 . . . . -98.98(14) ?
    C4 C3 C11 C12 . . . . 79.26(15) ?
    N1 C3 C11 C16 . . . . 80.30(16) ?
    C4 C3 C11 C16 . . . . -101.47(15) ?
    C16 C11 C12 C13 . . . . -0.5(2) ?
    C3 C11 C12 C13 . . . . 178.79(12) ?
    C11 C12 C13 C14 . . . . 0.7(2) ?
    C12 C13 C14 C15 . . . . -0.6(2) ?
    C13 C14 C15 C16 . . . . 0.2(2) ?
    C14 C15 C16 C11 . . . . 0.1(2) ?
    C12 C11 C16 C15 . . . . 0.1(2) ?
    C3 C11 C16 C15 . . . . -179.16(12) ?
    O3 Si1 C17 C18 . . . . 8.59(11) ?
    O1 Si1 C17 C18 . . . . -174.89(10) ?
    N1 Si1 C17 C18 . . . . 102.18(11) ?
    C23 Si1 C17 C18 . . . . -85.74(11) ?
    O3 Si1 C17 C22 . . . . -171.99(11) ?
    O1 Si1 C17 C22 . . . . 4.53(11) ?
    N1 Si1 C17 C22 . . . . -78.40(12) ?
    C23 Si1 C17 C22 . . . . 93.67(12) ?
    C22 C17 C18 C19 . . . . -1.02(19) ?
    Si1 C17 C18 C19 . . . . 178.44(10) ?
    C17 C18 C19 C20 . . . . 1.3(2) ?
    C18 C19 C20 C21 . . . . -0.6(2) ?
    C19 C20 C21 C22 . . . . -0.3(2) ?
    C20 C21 C22 C17 . . . . 0.6(2) ?
    C18 C17 C22 C21 . . . . 0.1(2) ?
    Si1 C17 C22 C21 . . . . -179.37(12) ?
    O3 Si1 C23 C28 . . . . -137.42(10) ?
    O1 Si1 C23 C28 . . . . 51.65(10) ?
    N1 Si1 C23 C28 . . . . 131.89(10) ?
    C17 Si1 C23 C28 . . . . -39.57(12) ?
    O3 Si1 C23 C24 . . . . 44.86(11) ?
    O1 Si1 C23 C24 . . . . -126.07(11) ?
    N1 Si1 C23 C24 . . . . -45.83(13) ?
    C17 Si1 C23 C24 . . . . 142.71(10) ?
    C28 C23 C24 C25 . . . . -2.43(19) ?
    Si1 C23 C24 C25 . . . . 175.35(10) ?
    C23 C24 C25 C26 . . . . 2.8(2) ?
    C24 C25 C26 C27 . . . . -0.5(2) ?
    C25 C26 C27 C28 . . . . -2.0(2) ?
    C26 C27 C28 C23 . . . . 2.4(2) ?
    C24 C23 C28 C27 . . . . -0.17(19) ?
    Si1 C23 C28 C27 . . . . -177.99(11) ?
_shelx_space_group_comment
;
The symmetry employed for this shelxl refinement is uniquely defined
by the following loop, which should always be used as a source of
symmetry information in preference to the above space-group names.
They are only intended as comments.
;
_shelx_estimated_absorpt_T_min     0.955
_shelx_estimated_absorpt_T_max     0.977
_shelx_hkl_file
;
 -14  -3   7   18.18    2.59   2-0.67827-0.24223-0.04043-0.18381-0.75249 0.94549
 -13  -6   5    7.29    2.26   3-0.67804-0.18230-0.03983-0.40986-0.75273 0.88839
 -13  -5   6   52.30    2.42   2-0.67631-0.18043-0.03516-0.33834-0.75452 0.91823
 -13  -4   7   49.30    2.79   2-0.67931-0.17494-0.04325-0.25503-0.75140 0.94576
 -13  -2   8   40.67    2.89   3-0.68211-0.17059-0.05096-0.09825-0.74836 0.97526
 -13  -1   8   39.78    2.76   2-0.67856-0.17469-0.04124-0.03317-0.75218 0.97876
 -13   0   8    1.00    2.77   3-0.67957-0.17472-0.04398 0.04481-0.75111 0.97826
 -13   3   7  102.73    5.11   4-0.68850-0.16632-0.06911 0.29327-0.74098 0.93627
 -12   6   4  180.38    6.08   5-0.69197-0.09920-0.07932 0.52882-0.73669 0.83955
 -11  -8   3   27.84    2.55   2-0.67801-0.04720-0.03974-0.55766-0.75276 0.82734
 -11  -3   8   -0.23    2.74   3-0.67936-0.04296-0.04341-0.17900-0.75134 0.98140
 -11   2   8   18.37    3.80   4-0.68530-0.03605-0.05993 0.21002-0.74476 0.97552
 -11   8   1    7.05    2.92   3-0.68083-0.04817-0.04743 0.64543-0.74976 0.76033
 -10  -8   3   96.36    2.63   2-0.67740 0.01810-0.03808-0.55884-0.75340 0.82956
 -10  -3   8   71.67    2.86   2-0.67907 0.02458-0.04262-0.18082-0.75164 0.98361
 -10   2   8    2.48    3.62   3-0.68441 0.02838-0.05742 0.20684-0.74577 0.97826
 -10   8   1   48.10    3.24   3-0.68187 0.01997-0.05031 0.64775-0.74862 0.76149
 -10   9  -1   58.00    2.89   2-0.67791 0.01343-0.03946 0.71118-0.75287 0.70259
  -9 -10  -1   -6.03    2.67   3-0.67830 0.08190-0.04053-0.70633-0.75246 0.70561
  -9  -9   1   -0.41    2.01   2-0.67617 0.08176-0.03478-0.63602-0.75467 0.76973
  -9  -8   3    9.42    2.58   2-0.67859 0.08612-0.04130-0.55465-0.75216 0.83006
  -9   8   1   19.35    2.71   2-0.67858 0.08244-0.04128 0.63825-0.75217 0.76703
  -9  10  -4   90.02    2.90   3-0.67926 0.07806-0.04314 0.79029-0.75144 0.60918
  -8 -10  -1   -6.08    2.51   3-0.67971 0.15095-0.04437-0.69830-0.75096 0.70419
  -8  -9   1   55.54    2.84   2-0.67891 0.15120-0.04219-0.62792-0.75181 0.76786
  -8  -7   4  117.57    2.92   2-0.67674 0.15159-0.03631-0.48581-0.75408 0.86509
  -8  -4   7  193.72    3.22   2-0.67789 0.15508-0.03940-0.25846-0.75289 0.95766
  -8  -2   8  272.34    3.82   3-0.68031 0.15853-0.04599-0.10279-0.75033 0.98614
  -8   1   8    4.56    3.95   4-0.68433 0.16148-0.05719 0.13270-0.74587 0.98199
  -8   6   4  338.83    5.05   2-0.67845 0.15248-0.04094 0.48866-0.75230 0.86267
  -7 -11  -5   40.39    1.91   2-0.67559 0.20758-0.03325-0.78837-0.75525 0.58542
  -7 -10  -2  148.89    2.85   2-0.67688 0.21218-0.03670-0.70906-0.75393 0.67876
  -7  -8   2  270.56    2.73   2-0.67602 0.21523-0.03440-0.56208-0.75481 0.80477
  -7  -6   5   20.96    2.89   3-0.67944 0.22100-0.04363-0.40264-0.75125 0.89446
  -7   7   2  225.51    3.88   2-0.67899 0.21742-0.04238 0.56495-0.75174 0.80135
  -7   8   0  640.22    4.91   3-0.68184 0.21798-0.05022 0.64737-0.74866 0.73569
  -7   9  -2   33.57    2.91   2-0.67745 0.21139-0.03823 0.70955-0.75334 0.67732
  -7  10  -5   21.36    2.69   3-0.67909 0.21077-0.04266 0.78940-0.75163 0.58160
  -6 -10  -3   17.84    2.04   2-0.67502 0.27466-0.03171-0.71434-0.75583 0.65179
  -6  -7   3   37.97    2.79   2-0.67778 0.28405-0.03911-0.48261-0.75301 0.83658
  -6  -4   6   80.21    3.22   2-0.67760 0.28624-0.03862-0.25923-0.75320 0.93034
  -6  -2   7   13.82    3.37   3-0.67966 0.28813-0.04421-0.10481-0.75102 0.95967
  -6   1   7   76.25    4.45   3-0.68381 0.29336-0.05572 0.13069-0.74646 0.95482
  -6   9  -3  106.53    3.10   3-0.67987 0.27994-0.04480 0.71650-0.75079 0.64594
  -6  10  -6    4.11    2.35   2-0.67914 0.27430-0.04279 0.79258-0.75158 0.55134
  -6  11 -10   -3.02    2.25   3-0.67929 0.26959-0.04322 0.86763-0.75141 0.42426
  -5 -11  -7    4.14    1.95   2-0.67617 0.33982-0.03478-0.78645-0.75467 0.52603
  -5 -10  -4   -3.03    1.84   2-0.67502 0.34194-0.03171-0.71385-0.75583 0.62127
  -5  -7   2   59.36    2.27   2-0.67502 0.34643-0.03171-0.48994-0.75583 0.80986
  -5   6   2  339.36    4.72   3-0.68135 0.35223-0.04888 0.49660-0.74919 0.80246
  -5   9  -4   -9.42    2.73   3-0.67915 0.34152-0.04283 0.71746-0.75156 0.61579
  -5  10  -7   10.52    2.53   2-0.67830 0.33990-0.04053 0.78730-0.75246 0.52293
  -5  11 -11   57.91    2.49   2-0.67692 0.33458-0.03680 0.85733-0.75389 0.39938
  -4 -11  -8  115.15    2.89   2-0.67921 0.40726-0.04298-0.77628-0.75150 0.49346
  -4 -10  -5  -12.36    2.51   3-0.67830 0.41065-0.04053-0.70630-0.75246 0.58880
  -4  -7   1  896.69    4.02   2-0.67530 0.41212-0.03248-0.48954-0.75554 0.78026
  -4  -3   5  135.31    3.68   2-0.67875 0.41920-0.04175-0.18114-0.75198 0.90128
  -4   6   1   28.02    3.07   3-0.68039 0.41644-0.04621 0.49355-0.75024 0.77448
  -4   9  -5   23.22    2.04   2-0.67645 0.40610-0.03555 0.70699-0.75437 0.58942
  -4  11 -14    2.09    2.21   2-0.67873 0.39979-0.04168 0.86840-0.75201 0.30299
  -4  11 -13   34.48    2.01   2-0.67617 0.39710-0.03478 0.85630-0.75467 0.33995
  -3 -11 -10   37.08    2.66   2-0.67921 0.47144-0.04299-0.77688-0.75150 0.43169
  -3  -9  -4   24.66    2.40   2-0.67739 0.47536-0.03806-0.63545-0.75341 0.62241
  -3  -8  -2   33.56    2.12   2-0.67487 0.47532-0.03133-0.56528-0.75598 0.68798
  -3  -7   0  890.50    4.57   2-0.67859 0.48055-0.04132-0.48073-0.75215 0.74726
  -3   7  -2   62.71    3.15   3-0.67968 0.47925-0.04427 0.56647-0.75100 0.68299
  -3   8  -4  101.26    2.90   2-0.67736 0.47473-0.03798 0.63485-0.75344 0.62196
  -3   9  -7  230.46    3.19   3-0.67902 0.47447-0.04248 0.71411-0.75170 0.52693
  -3  10 -11    6.81    2.34   3-0.67973 0.47038-0.04442 0.79285-0.75094 0.39932
  -2 -11 -13   -5.95    2.52   3-0.67859 0.53688-0.04130-0.77922-0.75216 0.33994
  -2 -10  -9    5.02    1.97   2-0.67588 0.53640-0.03401-0.71211-0.75496 0.46905
  -2  -6   0  112.63    3.47   2-0.67878 0.54675-0.04183-0.40500-0.75195 0.74844
  -2  -5   1  610.81    3.91   2-0.67617 0.54502-0.03478-0.33772-0.75467 0.78286
  -2  -4   2    3.33    3.22   3-0.67873 0.54826-0.04170-0.25697-0.75200 0.81129
  -2  -2   3   11.29    3.01   2-0.67674 0.54790-0.03631-0.11089-0.75408 0.84442
  -2   4   1   53.06    3.50   2-0.67878 0.54802-0.04183 0.34007-0.75195 0.77898
  -2   8  -6    6.10    2.79   2-0.67887 0.54032-0.04207 0.64037-0.75186 0.56001
  -2   9  -9   -5.35    2.69   3-0.67852 0.53488-0.04111 0.71457-0.75223 0.46467
  -2  10 -14   55.72    2.46   3-0.68010 0.53446-0.04542 0.79256-0.75055 0.30687
  -2  10 -13  140.33    2.33   2-0.67617 0.53110-0.03478 0.78060-0.75467 0.34287
  -1 -11 -17    3.35    2.44   2-0.67878 0.59769-0.04184-0.77697-0.75195 0.21695
  -1  -9  -8    0.18    2.75   3-0.67873 0.60681-0.04168-0.63215-0.75201 0.49981
  -1  -3   1   17.77    3.25   2-0.67458 0.61018-0.03056-0.19160-0.75627 0.78589
  -1   8  -8  287.91    2.95   2-0.67703 0.60317-0.03708 0.63347-0.75379 0.50046
  -1   9 -12   15.87    2.70   2-0.67877 0.60148-0.04179 0.71414-0.75197 0.37347
  -1  10 -19   28.06    2.65   3-0.67939 0.59557-0.04350 0.79127-0.75130 0.15183
  -1  10 -18    4.53    2.26   3-0.67835 0.59494-0.04066 0.78513-0.75240 0.18600
  -1  10 -17   48.23    2.01   2-0.67502 0.59257-0.03171 0.77915-0.75583 0.21867
   0 -10 -16   -0.01    2.32   3-0.67873 0.66674-0.04168-0.70968-0.75201 0.24852
   0 -10 -15  243.34    3.48   3-0.68078 0.66741-0.04729-0.69797-0.74981 0.28029
   0  -9 -11   13.59    2.74   2-0.67731 0.66877-0.03785-0.63375-0.75349 0.40874
   0  -8  -8   77.56    2.43   2-0.67617 0.66958-0.03478-0.56219-0.75467 0.50508
   0  -1   0    0.15    5.67   3-0.67873 0.67898-0.04168-0.03473-0.75201 0.75225
   0   5  -4   55.46    3.34   3-0.67959 0.67687-0.04404 0.41594-0.75109 0.62555
   0   7  -8   39.71    3.02   2-0.67817 0.67059-0.04017 0.56225-0.75260 0.50166
   0   8 -11  441.54    3.61   2-0.67719 0.66703-0.03753 0.63430-0.75361 0.40818
   0   9 -16   31.81    2.62   2-0.67820 0.66276-0.04024 0.71117-0.75257 0.25097
   1  -9 -15    1.38    2.50   3-0.67939 0.73310-0.04348-0.62837-0.75131 0.28268
   1  -8 -11   61.63    2.96   2-0.67863 0.73532-0.04142-0.55511-0.75211 0.41059
   1   7 -11   16.12    2.07   2-0.67631 0.73258-0.03516 0.55627-0.75452 0.41159
   1   8 -16  225.28    3.21   3-0.67929 0.73168-0.04320 0.64054-0.75142 0.25161
   1   8 -15    4.07    1.95   2-0.67588 0.72814-0.03401 0.63137-0.75496 0.28542
   2  -8 -16   28.23    2.69   2-0.67774 0.79611-0.03900-0.55883-0.75305 0.25652
   2  -7 -12   28.65    2.89   2-0.67847 0.80061-0.04098-0.48074-0.75228 0.38130
   2   6 -12  134.00    2.55   2-0.67645 0.79819-0.03555 0.48272-0.75437 0.38156
   2   7 -17    6.00    2.47   3-0.67975 0.79781-0.04447 0.56889-0.75092 0.21977
   2   7 -16    7.02    2.45   2-0.67703 0.79488-0.03708 0.55956-0.75379 0.25500
   3  -7 -18   50.73    3.29   2-0.67951 0.86212-0.04382-0.47868-0.75118 0.19285
   3  -6 -14  190.32    4.02   2-0.67859 0.86489-0.04132-0.40691-0.75215 0.31946
   3   1  -8  530.30    4.49   2-0.67574 0.86731-0.03363 0.10756-0.75510 0.51007
   3   3 -10  286.86    3.94   2-0.67833 0.86811-0.04061 0.26368-0.75242 0.44425
   3   4 -12  866.58    4.61   3-0.68034 0.86873-0.04609 0.34417-0.75029 0.37962
   3   5 -14   22.02    2.19   2-0.67660 0.86286-0.03593 0.40864-0.75423 0.32044
   3   6 -19   29.01    2.56   2-0.67870 0.86071-0.04160 0.48944-0.75204 0.16141
   3   6 -18   38.50    2.07   2-0.67617 0.85872-0.03478 0.48213-0.75467 0.19545
   4  -1 -12  136.65    4.02   3-0.67916 0.93371-0.04286-0.03155-0.75155 0.38292
   4   0 -12   23.21    2.81   3-0.67870 0.93301-0.04160 0.04113-0.75204 0.38356
   4   3 -15    8.87    2.49   2-0.67674 0.92770-0.03631 0.26042-0.75408 0.29265
   4   4 -19   81.04    2.71   3-0.68041 0.92838-0.04628 0.34519-0.75021 0.16160
   4   4 -18    3.25    2.31   3-0.67873 0.92510-0.04168 0.33838-0.75201 0.19657
   5  -2 -27   35.75    3.04   3-0.68003 0.98811-0.04523-0.10222-0.75063-0.08758
   5  -2 -26    6.44    2.92   3-0.68214 0.99139-0.05105-0.09802-0.74833-0.05970
   5  -2 -25   74.51    3.62   4-0.68494 0.99450-0.05891-0.08806-0.74517-0.02983
   5  -2 -23   78.94    3.74   4-0.68478 0.99610-0.05847-0.08894-0.74535 0.03276
   5  -2 -22   48.62    3.36   3-0.68322 0.99495-0.05406-0.09367-0.74713 0.06633
   5  -1 -28    8.72    2.53   3-0.68195 0.98870-0.05052-0.02332-0.74854-0.12024
   5  -1 -20  106.28    3.54   3-0.68012 0.99415-0.04548-0.02788-0.75053 0.13264
   5   0 -29    1.49    2.32   2-0.67774 0.98361-0.03900 0.03904-0.75305-0.14806
   5   0 -28   66.42    2.87   3-0.68113 0.98762-0.04827 0.04974-0.74943-0.12061
   5   0 -20   68.34    2.87   3-0.67959 0.99333-0.04404 0.04517-0.75109 0.13371
   5   1 -27   90.88    2.80   3-0.67888 0.98642-0.04209 0.11790-0.75185-0.08562
   5   1 -26   29.66    2.62   3-0.68019 0.98899-0.04568 0.12095-0.75045-0.05619
   5   1 -25   40.52    2.88   3-0.68165 0.99058-0.04971 0.12491-0.74886-0.02615
   5   1 -24  264.92    3.68   3-0.68152 0.99177-0.04935 0.12520-0.74900 0.00567
   5   1 -23  222.74    3.55   3-0.68111 0.99216-0.04820 0.12377-0.74946 0.03752
   5   1 -22    1.43    2.66   3-0.67985 0.99186-0.04475 0.11951-0.75081 0.06950
   5   1 -21  582.77    4.33   2-0.67813 0.99037-0.04007 0.11509-0.75264 0.10350
 -13   1   8   36.78    3.16   4-0.68540-0.16782-0.06067 0.13483-0.74436 0.97143
 -12  -7   5   25.13    2.36   4-0.68571-0.10326-0.06154-0.46101-0.74401 0.87842
 -12  -6   6    7.60    2.55   3-0.68428-0.10477-0.05749-0.38979-0.74565 0.91188
 -12  -5   7   39.03    2.54   4-0.68528-0.10125-0.06034-0.31225-0.74450 0.94159
 -12  -3   8   68.52    2.81   3-0.68296-0.10358-0.05380-0.17072-0.74714 0.97670
 -11  -7   5   35.00    2.71   3-0.68399-0.03924-0.05669-0.46590-0.74598 0.88281
 -11  -6   6   22.53    2.45   3-0.68241-0.04057-0.05226-0.39667-0.74775 0.91582
 -11  -5   7    3.36    2.60   3-0.68378-0.03952-0.05610-0.31755-0.74621 0.94614
 -10  -9   2    8.26    2.54   3-0.68437 0.02395-0.05776-0.61349-0.74554 0.79008
 -10  -7   5   23.56    2.67   3-0.68392 0.02744-0.05648-0.46570-0.74606 0.88522
 -10  -6   6  171.30    2.86   3-0.68229 0.02662-0.05194-0.39624-0.74788 0.91839
 -10  -5   7   52.60    2.84   3-0.68337 0.02810-0.05495-0.31847-0.74668 0.94813
  -9 -10   0  150.93    2.85   4-0.68605 0.09131-0.06253-0.68315-0.74360 0.72725
  -9  -9   2    1.58    2.38   4-0.68532 0.09209-0.06044-0.60930-0.74446 0.79022
  -9  -7   5   64.61    2.58   4-0.68523 0.09412-0.06019-0.46168-0.74456 0.88461
  -9  -6   6  131.71    2.95   3-0.68393 0.09448-0.05652-0.39123-0.74604 0.91795
  -9  -5   7   16.39    2.68   4-0.68536 0.09610-0.06056-0.31244-0.74441 0.94757
  -9  -3   8   60.47    2.79   3-0.68216 0.09440-0.05157-0.17211-0.74803 0.98290
  -8 -11  -3  141.14    2.68   3-0.68482 0.15295-0.05903-0.76033-0.74503 0.63580
  -8  -8   3   57.22    2.09   3-0.68213 0.15531-0.05150-0.54572-0.74805 0.82781
  -8   9  -2  113.76    3.18   4-0.68509 0.15348-0.05978 0.73182-0.74472 0.66751
  -8  10  -5   25.18    2.36   4-0.68535 0.14943-0.06052 0.80861-0.74442 0.57244
  -7 -11  -4   -7.13    2.25   4-0.68364 0.21682-0.05571-0.76791-0.74637 0.60909
  -7 -10  -1    8.23    2.44   4-0.68532 0.22135-0.06043-0.68497-0.74446 0.70050
  -7  -9   1   18.13    2.82   3-0.68442 0.22252-0.05789-0.61251-0.74549 0.76481
  -7  -7   4   94.81    2.71   3-0.68281 0.22371-0.05339-0.46919-0.74730 0.86050
  -7  -5   6   47.98    2.27   3-0.68102 0.22427-0.04843-0.32446-0.74927 0.92503
  -7  -4   7   58.10    2.80   4-0.68592 0.23006-0.06216-0.23587-0.74376 0.95035
  -6 -11  -5   -1.68    1.87   3-0.68186 0.28129-0.05073-0.76989-0.74836 0.58102
  -6 -10  -2   88.32    2.94   3-0.68378 0.28506-0.05611-0.69006-0.74621 0.67342
  -6  -9   0  273.70    2.82   3-0.68172 0.28499-0.05035-0.62105-0.74851 0.73821
  -6  -8   2   66.70    3.00   3-0.68394 0.28884-0.05655-0.54029-0.74603 0.79847
  -6   5   4  255.62    4.86   4-0.68717 0.29410-0.06572 0.43880-0.74229 0.85663
  -6   7   1  339.88    4.27   4-0.68693 0.29044-0.06504 0.58740-0.74257 0.76275
  -6   8  -1   18.02    2.60   4-0.68589 0.28732-0.06207 0.66022-0.74379 0.70118
  -6  11 -11    6.18    2.48   4-0.68507 0.27746-0.05973 0.88196-0.74474 0.38784
  -5 -11  -6    7.73    2.37   3-0.68310 0.34665-0.05418-0.76663-0.74698 0.55052
  -5 -10  -3   28.33    2.65   3-0.68392 0.35128-0.05648-0.68930-0.74606 0.64367
  -5  -9  -1   98.15    2.29   3-0.68102 0.34958-0.04843-0.62345-0.74927 0.70928
  -5  -8   1  174.24    2.51   3-0.68227 0.35273-0.05188-0.54473-0.74790 0.77074
  -5  -3   6   54.91    2.65   3-0.68172 0.35691-0.05035-0.17244-0.74851 0.92778
  -5   8  -2   80.38    2.87   4-0.68638 0.35349-0.06345 0.66052-0.74322 0.67146
  -5  10  -8    1.71    2.37   3-0.68432 0.34420-0.05763 0.80937-0.74559 0.48459
  -5  11 -13   12.55    2.26   4-0.68608 0.34378-0.06261 0.88371-0.74357 0.32622
  -5  11 -12    5.35    1.90   3-0.68172 0.33885-0.05035 0.87196-0.74851 0.36187
  -4  -9  -2  249.49    3.14   3-0.68268 0.41653-0.05303-0.61834-0.74744 0.67827
  -4  -8   0   17.39    2.83   3-0.68323 0.41955-0.05456-0.54146-0.74683 0.74037
  -4  -6   3  384.22    3.73   4-0.68540 0.42378-0.06068-0.38625-0.74436 0.83105
  -4   7  -1  139.61    3.28   4-0.68590 0.42060-0.06208 0.58416-0.74378 0.70512
  -4   8  -3   30.93    2.79   3-0.68360 0.41596-0.05558 0.65196-0.74642 0.64478
  -4   9  -6   19.16    2.55   4-0.68573 0.41659-0.06161 0.73297-0.74398 0.54854
  -4  10  -9  115.94    2.41   3-0.68130 0.40761-0.04920 0.79539-0.74897 0.45902
  -3 -11  -9  111.23    2.72   4-0.68586 0.47919-0.06198-0.75782-0.74383 0.45667
  -3 -10  -6  255.05    3.31   3-0.68337 0.47979-0.05495-0.69108-0.74668 0.55430
  -3  -3   4   41.65    2.55   3-0.68102 0.48597-0.04843-0.17539-0.74927 0.86951
  -3   5   1    9.91    3.09   4-0.68531 0.48740-0.06043 0.43398-0.74446 0.77061
  -3  10 -12   86.13    2.83   4-0.68495 0.47592-0.05939 0.80648-0.74488 0.36312
  -2 -11 -12   45.84    2.70   3-0.68401 0.54182-0.05675-0.76338-0.74595 0.36744
  -2 -10  -8  314.84    3.48   3-0.68381 0.54456-0.05618-0.68973-0.74618 0.49283
  -2  -9  -5   35.96    2.63   3-0.68442 0.54768-0.05789-0.61300-0.74549 0.58501
  -2  -8  -3   61.00    2.82   3-0.68255 0.54827-0.05265-0.54363-0.74760 0.65098
  -2  -7  -1  158.77    3.31   4-0.68492 0.55137-0.05931-0.46246-0.74491 0.70980
  -2   6  -2 1145.63    5.72   3-0.68442 0.55084-0.05791 0.50518-0.74548 0.67898
  -2   7  -4   43.63    3.12   3-0.68442 0.54881-0.05791 0.58042-0.74548 0.61611
  -2   9 -10   52.65    2.71   4-0.68460 0.54385-0.05841 0.73023-0.74528 0.42774
  -2  10 -15   39.55    2.50   3-0.68395 0.53782-0.05658 0.80279-0.74602 0.27132
  -1 -11 -16   52.92    2.68   3-0.68383 0.60315-0.05623-0.76529-0.74616 0.24259
  -1 -10 -11    0.32    1.93   3-0.68186 0.60771-0.05073-0.69524-0.74836 0.40135
  -1  -8  -5    4.08    2.03   3-0.68213 0.61191-0.05150-0.54571-0.74805 0.58981
  -1  -7  -3   71.45    3.00   3-0.68296 0.61456-0.05381-0.46810-0.74713 0.65225
  -1   2   1 2365.94   12.71   3-0.68310 0.61866-0.05421 0.20318-0.74697 0.77567
  -1   5  -2  263.71    3.30   3-0.68130 0.61375-0.04920 0.42177-0.74897 0.68383
  -1   7  -6  223.39    3.45   3-0.68381 0.61214-0.05617 0.57820-0.74618 0.55568
  -1   8  -9   -4.84    2.87   4-0.68453 0.60799-0.05820 0.65828-0.74536 0.45993
  -1   9 -13   -0.44    2.68   3-0.68392 0.60557-0.05648 0.72877-0.74606 0.33551
  -1  10 -20   -0.64    1.83   3-0.68130 0.59425-0.04920 0.79762-0.74897 0.11786
   0 -10 -14    6.15    2.69   4-0.68826 0.67720-0.06888-0.67973-0.74098 0.30133
   0  -9 -10   39.72    2.73   3-0.68491 0.67574-0.05929-0.61086-0.74492 0.43189
   0  -7  -5   66.04    3.08   4-0.68520 0.68043-0.06011-0.46215-0.74459 0.58787
   0   6  -6  262.26    2.98   3-0.68213 0.67699-0.05150 0.49882-0.74805 0.55929
   0   8 -12    4.62    2.41   4-0.68385 0.67228-0.05628 0.65137-0.74614 0.36957
   0   9 -19   14.70    2.65   4-0.68498 0.66774-0.05949 0.73281-0.74484 0.14774
   0   9 -18    4.15    2.27   4-0.68397 0.66724-0.05664 0.72647-0.74599 0.18158
   0   9 -17   14.38    2.05   3-0.68075 0.66598-0.04766 0.71932-0.74957 0.21487
   1  -9 -14   22.10    2.46   3-0.68508 0.73844-0.05977-0.60990-0.74473 0.30888
   1  -7  -8  156.64    3.45   3-0.68271 0.74218-0.05311-0.46917-0.74741 0.49955
   1  -6  -6  687.92    4.95   3-0.68353 0.74457-0.05539-0.39219-0.74650 0.56108
   1   2  -3 3969.30   11.72   3-0.68213 0.74611-0.05150 0.19977-0.74805 0.65546
   1   3  -4 1152.99    6.33   4-0.68460 0.74791-0.05840 0.28144-0.74528 0.62148
   1   4  -5  465.10    3.68   3-0.68047 0.74251-0.04690 0.34438-0.74987 0.59461
   1   5  -7  787.95    4.71   4-0.68522 0.74567-0.06018 0.43294-0.74456 0.52658
   1   6  -9   -1.92    2.93   4-0.68364 0.73922-0.05571 0.50502-0.74637 0.46537
   1   7 -12   58.60    2.83   3-0.68277 0.73830-0.05327 0.57493-0.74735 0.37236
   1   8 -18   13.30    2.68   4-0.68518 0.73564-0.06005 0.65757-0.74461 0.18167
   1   8 -17    4.97    2.45   4-0.68432 0.73314-0.05763 0.65098-0.74559 0.21598
   2  -8 -15   34.31    2.97   3-0.68478 0.80367-0.05891-0.53717-0.74507 0.27913
   2  -6  -9  270.64    4.19   4-0.68625 0.81041-0.06308-0.38415-0.74337 0.46514
   2   1  -5  164.48    3.81   3-0.68186 0.80991-0.05073 0.12445-0.74836 0.59537
   2   4  -8   15.16    2.22   3-0.68075 0.80605-0.04766 0.34587-0.74957 0.50211
   2   5 -10   21.56    2.21   3-0.68158 0.80499-0.04996 0.42327-0.74866 0.43746
   2   6 -13   33.30    2.77   3-0.68285 0.80369-0.05350 0.50008-0.74725 0.34404
   2   7 -19   -8.82    2.32   4-0.68493 0.79947-0.05935 0.58667-0.74490 0.14982
   2   7 -18   29.46    2.62   3-0.68381 0.79935-0.05619 0.57815-0.74617 0.18458
   3  -7 -17   18.84    3.40   4-0.68912 0.87242-0.07137-0.45111-0.73995 0.21320
   3   0  -8  476.76    5.84   4-0.68709 0.87854-0.06549 0.06515-0.74239 0.49737
   3   2  -9  720.73    4.50   3-0.68075 0.87161-0.04766 0.19628-0.74957 0.47302
   3   5 -15   75.61    2.25   3-0.68213 0.86780-0.05150 0.42384-0.74805 0.28274
   3   6 -27   16.58    2.21   3-0.68268 0.85736-0.05303 0.50066-0.74744-0.09475
   3   6 -26  175.06    3.00   3-0.68375 0.85890-0.05602 0.50415-0.74624-0.06505
   3   6 -25   26.04    2.56   3-0.68422 0.86111-0.05733 0.50494-0.74572-0.03339
   3   6 -24    2.00    2.65   4-0.68447 0.86186-0.05805 0.50619-0.74542-0.00288
   3   6 -23   24.46    2.54   4-0.68426 0.86289-0.05745 0.50510-0.74567 0.02960
   3   6 -22   44.38    2.71   3-0.68371 0.86277-0.05589 0.50391-0.74629 0.06158
   3   6 -21   -2.90    2.30   4-0.68344 0.86037-0.05514 0.50463-0.74660 0.09326
   3   6 -20  235.73    2.46   3-0.68102 0.86190-0.04843 0.49614-0.74927 0.12718
   4   1 -13    3.06    3.02   3-0.68446 0.93851-0.05801 0.13282-0.74544 0.34446
   4   2 -14  242.57    3.62   3-0.68269 0.93534-0.05306 0.20224-0.74743 0.31583
   4   3 -16  254.18    3.18   3-0.68285 0.93354-0.05348 0.27723-0.74726 0.25263
   4   4 -28  173.52    2.86   3-0.68318 0.92343-0.05442 0.35266-0.74689-0.12520
   4   4 -27   12.10    2.47   4-0.68464 0.92599-0.05852 0.35745-0.74523-0.09515
   4   4 -26   39.39    2.42   4-0.68595 0.92794-0.06223 0.36148-0.74373-0.06411
   4   4 -25   45.70    2.44   4-0.68648 0.92996-0.06376 0.36255-0.74310-0.03366
   4   4 -22   -1.01    2.40   4-0.68595 0.93174-0.06223 0.36123-0.74373 0.06002
   4   4 -21   46.18    2.73   4-0.68476 0.93120-0.05886 0.35776-0.74510 0.09402
   4   4 -20  130.62    2.80   3-0.68303 0.93018-0.05399 0.35256-0.74706 0.12693
   5  -2 -24  799.88    6.25   4-0.68558 0.99593-0.06118-0.08610-0.74415 0.00008
   5  -1 -27  100.34    2.90   4-0.68485 0.99258-0.05912-0.01361-0.74499-0.09322
   5  -1 -26   21.31    2.63   4-0.68744 0.99573-0.06651-0.00726-0.74197-0.06437
   5  -1 -25   40.66    3.04   4-0.68877 0.99804-0.07035-0.00332-0.74037-0.03469
   5  -1 -23  240.10    3.93   5-0.68926 1.00000-0.07180-0.00146-0.73977 0.02740
   5  -1 -22    6.08    2.93   4-0.68809 0.99947-0.06838-0.00564-0.74119 0.05987
   5  -1 -21  558.94    4.93   4-0.68473 0.99761-0.05877-0.01476-0.74513 0.09535
   5   0 -27    4.44    2.33   4-0.68399 0.99113-0.05670 0.05696-0.74597-0.09232
   5   0 -26   32.75    2.69   4-0.68541 0.99402-0.06069 0.06291-0.74435-0.06143
   5   0 -25   -0.33    2.65   4-0.68662 0.99606-0.06414 0.06452-0.74294-0.03292
   5   0 -24  313.58    3.78   4-0.68709 0.99731-0.06549 0.06707-0.74239-0.00107
   5   0 -23    1.88    2.67   5-0.68839 0.99754-0.06925 0.06976-0.74083 0.02962
   5   0 -22  544.03    4.42   4-0.68524 0.99744-0.06023 0.06145-0.74454 0.06363
   5   0 -21   -2.83    2.77   4-0.68378 0.99592-0.05610 0.05906-0.74621 0.09558
 -14  -2   8   -2.28    2.55   5-0.68990-0.23071-0.07470-0.07359-0.73859 0.96359
 -14  -1   8   96.60    3.01   4-0.68842-0.23144-0.07037-0.00474-0.74041 0.96611
 -14   0   8   23.68    3.07   4-0.68986-0.22904-0.07459 0.07478-0.73864 0.96382
 -13  -5   7   75.53    2.74   4-0.68944-0.16438-0.07335-0.29993-0.73916 0.93508
 -13  -3   8   -1.35    2.30   5-0.68853-0.16797-0.07068-0.15275-0.74028 0.96903
 -12  -4   8   24.32    2.69   5-0.68998-0.09621-0.07495-0.22333-0.73848 0.96718
 -12   2   8   69.62    3.82   5-0.69155-0.09643-0.07958 0.22855-0.73652 0.96551
 -11  -8   4    1.89    2.36   5-0.68938-0.03864-0.07317-0.52706-0.73923 0.84808
 -11  -4   8   73.54    2.76   4-0.68839-0.03218-0.07028-0.22874-0.74044 0.97193
 -11  -1   9  619.86    4.82   5-0.69205-0.02750-0.08109 0.00612-0.73587 0.99846
 -10  -8   4  109.54    2.68   4-0.68754 0.03033-0.06781-0.52918-0.74147 0.84904
 -10  -4   8  127.92    2.95   4-0.68838 0.03433-0.07025-0.22834-0.74046 0.97380
 -10  -1   9  243.12    3.91   5-0.69230 0.03889-0.08183 0.00709-0.73556 0.99990
  -9  -8   4   -5.06    2.51   5-0.68951 0.09714-0.07355-0.52371-0.73907 0.84929
  -9  -4   8   14.27    2.88   5-0.69041 0.10196-0.07622-0.22198-0.73795 0.97239
  -9   2   8   12.11    3.75   5-0.69332 0.10426-0.08490 0.23480-0.73424 0.96867
  -9   6   4  168.62    4.45   5-0.69165 0.09935-0.07990 0.52829-0.73638 0.84504
  -9   9  -2  129.42    3.25   5-0.69008 0.09157-0.07522 0.74754-0.73837 0.65927
  -9  10  -5    2.53    2.46   5-0.68990 0.08871-0.07470 0.82167-0.73859 0.56427
  -8 -10   0   26.04    2.65   4-0.68898 0.16000-0.07202-0.67431-0.73972 0.72586
  -8  -9   2   65.56    2.88   4-0.68898 0.16246-0.07202-0.59931-0.73972 0.78876
  -8  -7   5  605.97    3.99   4-0.68902 0.16483-0.07214-0.45019-0.73967 0.88233
  -8  -6   6  254.88    3.08   4-0.68780 0.16440-0.06858-0.37922-0.74115 0.91521
  -8  -5   7    4.45    2.60   5-0.68963 0.16613-0.07391-0.29903-0.73893 0.94424
  -8  -3   8    5.53    2.58   4-0.68767 0.16535-0.06819-0.15497-0.74131 0.97834
  -8   5   5  423.49    6.48   5-0.69373 0.16864-0.08615 0.45990-0.73369 0.87556
  -8   7   2  422.26    4.93   5-0.69170 0.16361-0.08004 0.60303-0.73632 0.78423
  -8   8   0  143.32    3.50   5-0.69126 0.16106-0.07874 0.67631-0.73688 0.72211
  -7 -11  -3   22.64    2.41   5-0.68951 0.22441-0.07357-0.74686-0.73907 0.63292
  -7  -8   3    9.22    1.97   4-0.68727 0.22653-0.06705-0.53047-0.74179 0.82347
  -7  -2   8   83.14    3.29   5-0.69083 0.23557-0.07746-0.07126-0.73742 0.97544
  -7  -1   8   83.03    3.46   4-0.68861 0.23300-0.07094-0.00340-0.74017 0.97851
  -7   0   8  533.22    5.33   5-0.69164 0.23640-0.07986 0.08006-0.73640 0.97438
  -7   9  -3    2.40    2.69   4-0.68938 0.22226-0.07317 0.74661-0.73923 0.63189
  -7  10  -6    7.37    2.63   4-0.68833 0.21921-0.07011 0.81659-0.74052 0.53865
  -6 -11  -4   70.23    2.58   4-0.68870 0.28774-0.07118-0.75007-0.74007 0.60427
  -6  -7   4   37.91    2.55   5-0.69013 0.29704-0.07540-0.44584-0.73830 0.85284
  -6  -6   5   59.74    2.89   4-0.68885 0.29696-0.07164-0.37524-0.73988 0.88641
  -6  -5   6  134.94    3.14   5-0.69050 0.29926-0.07647-0.29609-0.73784 0.91535
  -6  -3   7  116.76    3.33   4-0.68767 0.29725-0.06819-0.15547-0.74131 0.95008
  -6   4   5  231.88    6.22   6-0.69524 0.30287-0.09075 0.38958-0.73169 0.87723
  -6   9  -4   45.61    2.65   5-0.69119 0.29010-0.07852 0.75070-0.73697 0.60017
  -6  10  -7   -2.63    2.40   4-0.68833 0.28407-0.07011 0.81671-0.74052 0.50864
  -5 -11  -5    8.04    2.58   4-0.68947 0.35454-0.07343-0.74641-0.73912 0.57392
  -5  -9   0  198.57    2.99   5-0.69023 0.35989-0.07568-0.59491-0.73818 0.72923
  -5  -7   3 1650.02    5.51   4-0.68835 0.36077-0.07017-0.45186-0.74049 0.82614
  -5  -6   4  125.19    2.56   4-0.68567 0.35884-0.06245-0.38464-0.74368 0.86055
  -5  -5   5  422.82    3.23   4-0.68674 0.36115-0.06551-0.30708-0.74242 0.89052
  -5   7   0  207.17    3.78   4-0.68837 0.35702-0.07021 0.59268-0.74047 0.73064
  -5   9  -5   12.78    2.77   4-0.68949 0.35310-0.07350 0.74580-0.73910 0.57318
  -4 -11  -7  193.15    2.65   4-0.68647 0.41635-0.06475-0.75592-0.74274 0.51782
  -4 -10  -4   56.88    2.07   4-0.68594 0.41832-0.06322-0.68242-0.74337 0.61184
  -4  -7   2  157.56    3.37   4-0.68886 0.42710-0.07165-0.45006-0.73987 0.79638
  -4  -5   4    4.65    2.17   4-0.68567 0.42483-0.06245-0.31072-0.74368 0.86210
  -4  10 -10   91.83    2.29   4-0.68714 0.41254-0.06666 0.81300-0.74195 0.42049
  -3 -10  -5   41.32    2.56   5-0.69074 0.48851-0.07719-0.66809-0.73754 0.57570
  -3  -9  -3  201.57    2.45   4-0.68674 0.48645-0.06551-0.60561-0.74242 0.64396
  -3  -8  -1   71.77    2.27   4-0.68674 0.48793-0.06551-0.53118-0.74242 0.70670
  -3  -6   2   -1.94    3.01   5-0.68938 0.49393-0.07317-0.37802-0.73923 0.79692
  -3  -5   3  607.99    4.35   4-0.68846 0.49310-0.07049-0.30203-0.74036 0.82959
  -3   8  -5   -2.02    2.66   5-0.68885 0.48292-0.07164 0.66992-0.73988 0.57576
  -3   9  -8   28.95    2.04   4-0.68714 0.48015-0.06666 0.73836-0.74195 0.48515
  -3  10 -13   18.98    2.56   4-0.68932 0.47837-0.07300 0.82014-0.73931 0.32493
  -2 -11 -11  136.63    2.87   4-0.68917 0.54753-0.07257-0.74784-0.73948 0.39212
  -2 -10  -7   31.51    2.49   5-0.69119 0.55366-0.07853-0.66750-0.73697 0.51430
  -2  -3   3 1389.71    6.61   4-0.68926 0.55995-0.07282-0.15029-0.73938 0.83011
  -2   8  -7   58.50    2.98   4-0.68837 0.54958-0.07023 0.66675-0.74047 0.51695
  -2   9 -11  557.91    3.84   5-0.68996 0.54768-0.07488 0.74715-0.73851 0.38972
  -2  10 -18   29.77    2.34   5-0.69119 0.54138-0.07852 0.82584-0.73697 0.16911
  -2  10 -17   14.33    2.55   4-0.68898 0.54124-0.07202 0.81933-0.73972 0.20087
  -2  10 -16   -3.04    1.81   4-0.68647 0.53731-0.06475 0.81343-0.74274 0.23479
  -1 -11 -15   43.21    2.31   4-0.68794 0.60985-0.06899-0.75227-0.74098 0.26849
  -1 -10 -10  247.13    3.30   4-0.68860 0.61438-0.07091-0.67519-0.74018 0.42660
  -1  -9  -7  350.30    3.11   4-0.68674 0.61525-0.06551-0.60587-0.74242 0.52239
  -1  -6  -1  105.85    3.42   5-0.68991 0.62290-0.07474-0.37186-0.73857 0.70583
  -1  -5   0  297.55    4.02   4-0.68847 0.62268-0.07053-0.30199-0.74034 0.73925
  -1   4  -1  171.43    3.93   4-0.68913 0.62239-0.07245 0.37039-0.73954 0.70568
  -1   6  -4  129.10    2.68   4-0.68581 0.61615-0.06283 0.51005-0.74352 0.61587
  -1   8 -10  199.52    3.00   5-0.69087 0.61579-0.07756 0.67490-0.73738 0.42173
  -1   9 -14  135.95    2.80   4-0.68785 0.60889-0.06871 0.74004-0.74110 0.30007
   0  -8  -7   47.30    2.21   4-0.68701 0.68163-0.06628-0.53012-0.74211 0.52410
   0  -6  -3  437.85    4.20   5-0.69105 0.68863-0.07811-0.36893-0.73715 0.64370
   0  -5  -2   44.30    3.26   4-0.68754 0.68612-0.06781-0.30529-0.74147 0.67955
   0  -4  -1   91.16    3.58   4-0.68939 0.68875-0.07320-0.22394-0.73922 0.70866
   0  -2   0   10.30    4.91   4-0.68949 0.68941-0.07350-0.07392-0.73909 0.73941
   0   2  -1 2908.47   11.90   5-0.69059 0.69037-0.07673 0.22547-0.73773 0.70570
   0   4  -3   40.85    3.57   4-0.68808 0.68554-0.06939 0.36733-0.74081 0.64643
   0   7  -9   25.05    2.27   4-0.68621 0.67828-0.06398 0.58638-0.74305 0.45987
   0   8 -13  214.90    3.09   4-0.68781 0.67606-0.06861 0.66534-0.74114 0.33312
   0   9 -22   42.23    2.39   4-0.68845 0.66834-0.07045 0.74260-0.74037 0.04836
   0   9 -21  122.66    2.65   4-0.68754 0.66853-0.06781 0.74028-0.74147 0.08193
   0   9 -20    0.62    1.95   4-0.68647 0.66624-0.06475 0.73897-0.74274 0.11310
   1 -10 -20   85.73    3.05   5-0.69106 0.74005-0.07814-0.66691-0.73713 0.11301
   1  -8 -10    2.26    2.62   4-0.68900 0.74747-0.07207-0.52542-0.73970 0.42829
   1   6 -10 1245.40    5.04   5-0.69060 0.74820-0.07676 0.52431-0.73772 0.42554
   1   7 -13   45.30    2.62   4-0.68783 0.74255-0.06866 0.59038-0.74112 0.33475
   1   8 -24   15.51    2.28   5-0.69068 0.73572-0.07699 0.67571-0.73762-0.01526
   1   8 -23    0.88    2.25   5-0.69068 0.73682-0.07699 0.67540-0.73762 0.01645
   1   8 -22   38.76    2.35   5-0.69023 0.73744-0.07569 0.67413-0.73817 0.04813
   1   8 -21    6.33    2.67   5-0.68969 0.73736-0.07407 0.67206-0.73885 0.08056
   1   8 -20  110.31    2.91   4-0.68866 0.73723-0.07109 0.66833-0.74011 0.11393
   1   8 -19    1.84    1.94   4-0.68701 0.73639-0.06628 0.66386-0.74211 0.14648
   2  -9 -22    9.24    2.67   4-0.69025 0.80372-0.07573-0.59498-0.73816 0.05311
   2  -9 -21   53.46    3.07   5-0.69243 0.80620-0.08224-0.58944-0.73538 0.08174
   2  -7 -11   80.49    3.48   4-0.69015 0.81298-0.07545-0.44621-0.73827 0.39768
   2  -4  -6   46.94    3.72   4-0.68994 0.81679-0.07482-0.22329-0.73854 0.55477
   2   2  -6  119.13    3.91   4-0.68928 0.81645-0.07289 0.22094-0.73935 0.55517
   2   3  -7  108.02    2.76   4-0.68701 0.81346-0.06628 0.28926-0.74211 0.52604
   2   5 -11   82.63    3.17   4-0.68931 0.81190-0.07297 0.44581-0.73932 0.39774
   2   6 -14   10.12    2.65   4-0.68799 0.80741-0.06913 0.51688-0.74092 0.30467
   2   7 -26    5.34    2.44   4-0.68890 0.79803-0.07178 0.59439-0.73982-0.07334
   2   7 -25   98.50    2.76   5-0.68932 0.79986-0.07300 0.59614-0.73930-0.04148
   2   7 -24   11.07    2.60   5-0.68958 0.80107-0.07378 0.59692-0.73898-0.01163
   2   7 -23   18.52    2.58   5-0.68955 0.80174-0.07367 0.59693-0.73902 0.02052
   2   7 -22  163.11    2.94   4-0.68915 0.80218-0.07249 0.59554-0.73952 0.05246
   2   7 -21  343.13    3.19   4-0.68838 0.80229-0.07026 0.59280-0.74045 0.08495
   2   7 -20  120.84    2.22   4-0.68701 0.80187-0.06628 0.58887-0.74211 0.11820
   3  -5 -11  293.46    5.05   5-0.69159 0.88040-0.07970-0.29315-0.73647 0.39777
   3  -1  -8  548.61    7.70   6-0.69437 0.88589-0.08810 0.01339-0.73285 0.48785
   3   3 -11   77.86    3.40   4-0.68890 0.87799-0.07176 0.29554-0.73982 0.39961
   3   4 -13   21.90    2.80   4-0.68837 0.87489-0.07023 0.36801-0.74047 0.33748
   3   5 -17  530.74    3.77   5-0.68976 0.87390-0.07429 0.44770-0.73876 0.21094
   3   5 -16   43.78    2.12   4-0.68621 0.87097-0.06398 0.43671-0.74305 0.24700
   4   2 -15   -1.13    2.92   4-0.68938 0.94217-0.07317 0.22288-0.73923 0.27506
   4   3 -18   -2.98    2.42   5-0.69106 0.94042-0.07814 0.30253-0.73713 0.17894
   4   3 -17  268.22    3.26   4-0.68729 0.93730-0.06710 0.29100-0.74177 0.21589
   4   4 -24   -0.72    1.83   4-0.68674 0.92929-0.06551 0.36726-0.74242-0.00488
   4   4 -23   41.49    2.06   4-0.68621 0.93138-0.06398 0.36316-0.74305 0.02917
   5  -1 -24  271.62    3.83   5-0.68917 0.99950-0.07256-0.00061-0.73949-0.00422
 -14  -3   8    7.14    2.44   5-0.69427-0.22483-0.08778-0.13661-0.73314 0.95833
 -14   1   8   94.68    3.52   6-0.69869-0.22304-0.10147 0.17642-0.72709 0.95193
 -13  -4   8  214.09    3.22   5-0.69453-0.15854-0.08855-0.21058-0.73280 0.96013
 -12  -6   7   14.65    2.30   6-0.69553-0.09075-0.09162-0.35443-0.73146 0.92826
 -12  -2   9   53.73    2.78   6-0.69547-0.09076-0.09145-0.05769-0.73154 0.99137
 -12  -1   9   48.10    2.87   5-0.69480-0.09171-0.08938 0.01470-0.73244 0.99273
 -12   0   9   -2.68    3.23   5-0.69453-0.08840-0.08854 0.08851-0.73281 0.98919
 -11  -7   6    4.25    2.55   5-0.69453-0.02790-0.08854-0.43289-0.73281 0.90050
 -11  -6   7    6.64    2.60   5-0.69440-0.02699-0.08816-0.35922-0.73297 0.93226
 -11  -2   9   62.44    2.97   5-0.69371-0.02562-0.08605-0.06367-0.73389 0.99663
 -11   0   9   -1.09    2.73   6-0.69490-0.02700-0.08969 0.09072-0.73231 0.99425
 -11   6   4    1.75    3.97   7-0.70064-0.02422-0.10768 0.55618-0.72428 0.82893
 -10  -9   3    9.76    2.30   5-0.69339 0.03641-0.08510-0.58593-0.73430 0.81110
 -10  -7   6   24.20    2.67   5-0.69486 0.03815-0.08957-0.43242-0.73236 0.90220
 -10  -6   7   -2.42    2.60   6-0.69478 0.03849-0.08931-0.35734-0.73247 0.93441
 -10  -2   9   -7.68    2.63   6-0.69427 0.03846-0.08778-0.06049-0.73314 0.99820
 -10   0   9   -0.03    2.95   5-0.69453 0.04040-0.08854 0.08859-0.73281 0.99586
 -10   6   4  161.33    4.80   7-0.69949 0.04070-0.10401 0.55245-0.72595 0.83255
 -10   9  -2   76.81    2.96   5-0.69333 0.02789-0.08490 0.75681-0.73439 0.65246
  -9 -10   1  -11.30    2.62   6-0.69440 0.10001-0.08816-0.65825-0.73297 0.74963
  -9  -9   3  195.22    3.19   5-0.69482 0.10249-0.08945-0.58191-0.73241 0.81019
  -9  -1   9   23.80    2.83   6-0.69598 0.10841-0.09301 0.01843-0.73085 0.99653
  -9   8   0   14.67    3.06   6-0.69777 0.10025-0.09857 0.69670-0.72839 0.71176
  -8 -11  -2    5.87    1.83   5-0.69225 0.16140-0.08166-0.73913-0.73578 0.65937
  -8  -8   4   77.79    2.57   5-0.69289 0.16741-0.08357-0.51384-0.73496 0.84653
  -8  -4   8  289.57    3.23   6-0.69545 0.17368-0.09138-0.20676-0.73157 0.96763
  -8   4   6    3.96    5.64  10-0.71333 0.18933-0.15120 0.44987-0.70351 0.87699
  -8  10  -6   65.22    2.85   5-0.69438 0.15858-0.08810 0.83498-0.73300 0.52973
  -7 -10   0   30.95    2.62   5-0.69391 0.23170-0.08667-0.65968-0.73362 0.72222
  -7  -9   2   97.45    2.89   5-0.69402 0.23344-0.08701-0.58460-0.73347 0.78417
  -7  -7   5  109.34    2.94   5-0.69466 0.23622-0.08894-0.43297-0.73263 0.87684
  -7  -6   6  221.34    3.24   5-0.69418 0.23712-0.08748-0.36008-0.73327 0.90911
  -7  -3   8   25.75    2.85   6-0.69632 0.24188-0.09407-0.12912-0.73038 0.96823
  -7   6   3   79.21    3.76   6-0.69697 0.23622-0.09609 0.54410-0.72949 0.81042
  -7  10  -7    4.95    2.29   5-0.69463 0.22261-0.08887 0.84029-0.73266 0.49880
  -6 -11  -3  105.85    2.52   6-0.69528 0.29575-0.09086-0.72883-0.73180 0.62683
  -6 -10  -1   11.65    1.79   5-0.69187 0.29321-0.08052-0.66582-0.73627 0.69515
  -6  -9   1   99.09    2.30   5-0.69136 0.29637-0.07899-0.59240-0.73693 0.75813
  -6  -8   3   56.33    2.92   5-0.69456 0.30135-0.08865-0.50687-0.73276 0.81657
  -6  10  -8  198.28    3.20   6-0.69488 0.29026-0.08963 0.83682-0.73233 0.47044
  -5 -10  -2  218.00    2.58   5-0.69200 0.35992-0.08090-0.66518-0.73611 0.66520
  -5  -8   2    0.28    2.66   5-0.69352 0.36465-0.08548-0.51177-0.73413 0.78865
  -5  -4   6  126.62    2.66   5-0.69251 0.36787-0.08243-0.21569-0.73545 0.91476
  -5   5   3  105.97    3.50   5-0.69419 0.36605-0.08753 0.46053-0.73325 0.81767
  -5  10  -9   10.56    2.07   5-0.69200 0.35242-0.08090 0.82816-0.73611 0.44371
  -4 -11  -6   61.84    2.34   5-0.69326 0.42436-0.08471-0.73591-0.73447 0.54071
  -4 -10  -3   10.16    2.52   5-0.69417 0.42845-0.08747-0.65825-0.73327 0.63195
  -4  -9  -1  360.21    2.99   5-0.69225 0.42745-0.08166-0.58953-0.73578 0.69812
  -4  -8   1  209.32    3.21   5-0.69442 0.43153-0.08822-0.50820-0.73295 0.75800
  -4  -4   5  204.59    2.83   5-0.69123 0.43157-0.07860-0.21935-0.73709 0.88705
  -4  -1   6 1417.85    7.15   6-0.69666 0.43818-0.09511 0.02110-0.72992 0.91042
  -4   5   2   29.66    3.14   5-0.69263 0.42972-0.08281 0.45606-0.73529 0.79009
  -4   8  -4  189.11    3.22   6-0.69466 0.42636-0.08894 0.68622-0.73263 0.59955
  -4   9  -7  208.29    3.23   5-0.69397 0.42207-0.08684 0.75879-0.73355 0.50598
  -4  10 -11    1.22    2.00   5-0.69225 0.41696-0.08166 0.82905-0.73578 0.38205
  -3 -11  -8   29.22    2.36   5-0.69257 0.48860-0.08263-0.73737-0.73536 0.48152
  -3  -7   1   17.55    2.23   5-0.69200 0.49589-0.08090-0.44028-0.73611 0.76285
  -3  -4   4    9.66    3.19   5-0.69400 0.49955-0.08695-0.21126-0.73350 0.85408
  -3   3   3   99.41    4.99   6-0.69511 0.49995-0.09032 0.31417-0.73203 0.82002
  -3   4   2    3.96    3.33   5-0.69377 0.49701-0.08625 0.38521-0.73380 0.79030
  -3   6  -1   22.91    3.29   5-0.69466 0.49441-0.08897 0.53697-0.73262 0.69591
  -3   7  -3  359.53    3.82   5-0.69421 0.49294-0.08757 0.60960-0.73323 0.63298
  -3   9  -9  258.56    3.33   5-0.69382 0.48659-0.08639 0.75831-0.73374 0.44535
  -3  10 -15   19.68    2.24   6-0.69591 0.48380-0.09278 0.84056-0.73095 0.25444
  -3  10 -14    0.30    2.28   6-0.69453 0.48271-0.08854 0.83071-0.73281 0.28821
  -2 -11 -10   11.48    2.54   5-0.69472 0.55461-0.08913-0.73018-0.73255 0.41620
  -2  -9  -4   34.86    2.65   5-0.69419 0.55903-0.08751-0.58305-0.73326 0.60611
  -2  -8  -2   89.61    3.07   5-0.69368 0.56036-0.08596-0.51047-0.73393 0.66864
  -2  -6   1  386.68    3.96   5-0.69467 0.56338-0.08899-0.35813-0.73261 0.76064
  -2  -5   2    5.81    3.16   5-0.69453 0.56463-0.08854-0.28317-0.73281 0.79120
  -2   7  -5   -4.44    2.79   6-0.69577 0.55850-0.09236 0.61564-0.73114 0.56982
  -2   8  -8  143.90    3.05   6-0.69602 0.55680-0.09312 0.69013-0.73080 0.47587
  -2   9 -12   32.36    2.65   6-0.69483 0.55159-0.08947 0.76234-0.73240 0.35156
  -2  10 -19    1.81    2.29   5-0.69276 0.54303-0.08319 0.83064-0.73512 0.13384
  -1 -11 -14    0.47    2.19   6-0.69346 0.61772-0.08529-0.73754-0.73422 0.29238
  -1 -10  -9    0.12    2.59   6-0.69552 0.62202-0.09160-0.65474-0.73147 0.44826
  -1  -9  -6    7.61    2.77   6-0.69589 0.62542-0.09274-0.57937-0.73097 0.54125
  -1  -8  -4  352.90    3.60   5-0.69329 0.62436-0.08479-0.51167-0.73444 0.60852
  -1  -7  -2   48.11    2.96   6-0.69615 0.62902-0.09353-0.42853-0.73062 0.66679
  -1  -4   1    5.29    2.48   5-0.69251 0.62831-0.08243-0.21542-0.73545 0.76515
  -1  -1   2 1210.20    9.74   6-0.69491 0.63067-0.08972 0.01612-0.73229 0.79306
  -1   3   0   60.82    4.26   5-0.69271 0.62723-0.08305 0.30596-0.73518 0.73270
  -1   7  -7  144.85    3.15   5-0.69304 0.62042-0.08404 0.60651-0.73476 0.51275
  -1   9 -16    0.11    2.69   5-0.69415 0.61358-0.08740 0.75988-0.73331 0.22875
  -1   9 -15  157.81    2.55   5-0.69123 0.61153-0.07860 0.75065-0.73709 0.26437
   0 -10 -13   -2.19    2.41   6-0.69352 0.68472-0.08548-0.66211-0.73413 0.32566
   0  -9  -9  251.37    3.34   5-0.69379 0.68627-0.08631-0.58481-0.73378 0.45298
   0   3  -2    3.56    4.01   5-0.69366 0.69158-0.08592 0.30956-0.73395 0.67083
   0   5  -5    1.91    3.17   5-0.69440 0.69018-0.08816 0.46156-0.73297 0.57514
   0   6  -7  388.34    3.18   5-0.69251 0.68650-0.08243 0.52986-0.73545 0.51545
   0   7 -10 1321.61    5.08   5-0.69354 0.68450-0.08555 0.60767-0.73411 0.41985
   0   8 -15   21.17    2.73   6-0.69546 0.68255-0.09140 0.68900-0.73156 0.25997
   0   8 -14  274.82    2.76   5-0.69200 0.67961-0.08090 0.67795-0.73611 0.29661
   1 -10 -19   17.56    2.42   5-0.69421 0.74412-0.08759-0.65795-0.73322 0.14078
   1 -10 -18   12.82    2.82   6-0.69783 0.74890-0.09878-0.64719-0.72830 0.16695
   1  -9 -13  207.03    3.34   5-0.69310 0.74854-0.08422-0.58733-0.73468 0.33049
   1  -7  -7    0.08    3.04   6-0.69552 0.75614-0.09160-0.43100-0.73147 0.51441
   1  -5  -4   17.26    3.16   5-0.69472 0.75747-0.08915-0.28409-0.73254 0.60933
   1  -4  -3   10.26    3.25   6-0.69676 0.76062-0.09541-0.20126-0.72979 0.63859
   1   4  -6  157.92    3.71   6-0.69546 0.75670-0.09140 0.38908-0.73156 0.54516
   1   5  -8  466.53    3.94   6-0.69548 0.75517-0.09146 0.46431-0.73153 0.48224
   1   7 -15   12.62    2.48   6-0.69544 0.74906-0.09135 0.61642-0.73158 0.26098
   1   7 -14   -0.27    2.11   5-0.69238 0.74380-0.08204 0.60772-0.73562 0.29658
   2  -9 -20    1.85    2.67   7-0.69808 0.81501-0.09956-0.57458-0.72795 0.10341
   2  -8 -14    9.89    2.59   5-0.69377 0.81437-0.08625-0.51071-0.73380 0.30015
   2  -5  -7  387.32    4.36   5-0.69419 0.82070-0.08753-0.28543-0.73325 0.51836
   2   4  -9   64.68    2.39   5-0.69200 0.81662-0.08090 0.37856-0.73611 0.45705
   2   5 -12   -0.44    2.85   6-0.69602 0.81775-0.09312 0.46701-0.73080 0.35737
   2   6 -16   54.29    2.63   6-0.69565 0.81432-0.09198 0.53950-0.73130 0.23405
   2   6 -15   12.26    1.97   5-0.69200 0.81133-0.08090 0.52939-0.73611 0.26817
   3  -7 -16    3.02    2.99   6-0.69870 0.88310-0.10152-0.42196-0.72707 0.23169
   3  -6 -13   34.89    3.12   5-0.69484 0.88235-0.08950-0.35811-0.73239 0.33108
   3   1  -9   31.82    3.25   6-0.69587 0.88668-0.09268 0.16741-0.73100 0.45494
   3   2 -10  217.19    3.89   6-0.69466 0.88468-0.08896 0.23772-0.73263 0.42466
   3   4 -14  347.36    3.74   5-0.69396 0.88025-0.08681 0.38516-0.73356 0.29988
   3   5 -28   11.43    2.44   5-0.69470 0.86971-0.08908 0.46431-0.73257-0.14179
   3   5 -19    7.82    2.57   6-0.69527 0.87682-0.09083 0.46555-0.73181 0.14090
   3   5 -18   82.95    2.51   5-0.69310 0.87579-0.08422 0.45749-0.73468 0.17533
   4  -2 -13   37.65    4.22   7-0.69972 0.95335-0.10473-0.04392-0.72562 0.32518
   4   0 -13    0.40    2.68   5-0.69390 0.94777-0.08663 0.08693-0.73364 0.33274
   4   1 -14  539.97    4.51   6-0.69456 0.94726-0.08865 0.16341-0.73276 0.30116
   4   2 -16  489.93    4.04   6-0.69596 0.94687-0.09296 0.24231-0.73087 0.23641
   4   3 -29   18.73    2.33   5-0.69212 0.93164-0.08128 0.30623-0.73594-0.16887
   4   3 -28    0.81    2.62   6-0.69490 0.93490-0.08969 0.31391-0.73231-0.13851
   4   3 -27  146.28    2.78   6-0.69626 0.93772-0.09389 0.31958-0.73046-0.10873
   4   3 -20  124.68    2.96   6-0.69639 0.94384-0.09427 0.31859-0.73030 0.11030
   4   3 -19  139.70    3.15   5-0.69426 0.94244-0.08772 0.31184-0.73316 0.14422
 -13  -2   9   56.09    2.65   7-0.70036-0.15286-0.10675-0.04214-0.72466 0.98278
 -13  -1   9   33.73    2.80   7-0.70014-0.15287-0.10606 0.03144-0.72498 0.98313
 -13   2   8   41.44    3.68   7-0.70322-0.15186-0.11604 0.26535-0.72041 0.94743
 -12  -7   6   13.94    1.81   6-0.69672-0.09122-0.09526-0.42732-0.72981 0.89687
 -12  -5   8    2.00    2.50   6-0.69903-0.08854-0.10251-0.27054-0.72658 0.95597
 -12  -3   9   58.95    2.77   6-0.69952-0.08618-0.10409-0.11961-0.72587 0.98639
 -12   7   2   19.32    3.71   7-0.70304-0.08934-0.11547 0.63859-0.72067 0.76123
 -11  -8   5   31.77    2.38   6-0.69782-0.02517-0.09870-0.49989-0.72829 0.86501
 -11  -5   8   -6.24    2.35   7-0.69854-0.02522-0.10099-0.27256-0.72726 0.96092
 -11  -3   9   85.03    2.77   6-0.69782-0.02145-0.09870-0.12556-0.72829 0.99096
 -11   8   0   14.74    3.05   7-0.70222-0.02707-0.11279 0.70981-0.72191 0.70242
 -10  -8   5   33.95    2.47   6-0.69782 0.04176-0.09871-0.49811-0.72828 0.86727
 -10  -5   8   30.60    2.56   6-0.69770 0.04404-0.09832-0.27471-0.72846 0.96156
 -10  -3   9   27.51    2.88   6-0.69830 0.04608-0.10022-0.12340-0.72760 0.99227
 -10   8   0  104.93    3.54   7-0.70203 0.03987-0.11216 0.70948-0.72220 0.70393
  -9  -8   5   15.23    2.48   6-0.69957 0.10865-0.10423-0.49242-0.72581 0.86659
  -9  -7   6    8.56    1.89   6-0.69733 0.10744-0.09717-0.42613-0.72896 0.90121
  -9  -6   7   38.53    2.09   6-0.69721 0.10939-0.09679-0.35069-0.72913 0.93301
  -9  -5   8  167.28    3.08   6-0.69969 0.11125-0.10462-0.26851-0.72563 0.95974
  -9  -3   9  177.16    3.13   7-0.70097 0.11411-0.10873-0.11499-0.72377 0.98965
  -9  -2   9  231.06    3.35   6-0.69708 0.10991-0.09641-0.05278-0.72930 0.99523
  -9   0   9   -2.44    2.87   7-0.70046 0.11232-0.10709 0.10742-0.72451 0.99049
  -9   7   2    2.06    3.37   8-0.70335 0.11081-0.11647 0.63714-0.72021 0.76502
  -9  10  -6   16.18    2.72   6-0.69854 0.09484-0.10099 0.84790-0.72726 0.52334
  -8 -11  -1    4.08    2.51   7-0.69946 0.16950-0.10390-0.71739-0.72595 0.68078
  -8 -10   1   73.57    2.14   6-0.69733 0.16932-0.09717-0.65076-0.72896 0.74511
  -8  -9   3  584.98    3.72   6-0.69842 0.17278-0.10060-0.57092-0.72743 0.80756
  -8  -7   6   45.88    2.60   7-0.70071 0.17756-0.10788-0.41318-0.72415 0.89807
  -8  -6   7   29.08    2.49   7-0.70088 0.17920-0.10843-0.33885-0.72391 0.92849
  -8   9  -3   29.42    2.51   6-0.69772 0.16498-0.09838 0.77026-0.72843 0.61966
  -8  10  -7  111.51    3.18   7-0.70193 0.16466-0.11185 0.85863-0.72234 0.48898
  -7 -11  -2    4.85    1.77   6-0.69684 0.23211-0.09564-0.72542-0.72964 0.65485
  -7  -8   4   44.10    2.64   6-0.69830 0.23943-0.10022-0.49653-0.72760 0.84109
  -7  -5   7    6.93    2.11   6-0.69696 0.24005-0.09603-0.27710-0.72947 0.93689
  -7   7   1    6.96    3.24   7-0.70086 0.23738-0.10838 0.63311-0.72393 0.74245
  -7   8  -1  254.45    3.67   6-0.69809 0.23325-0.09955 0.69685-0.72790 0.68375
  -7   9  -4    3.01    2.74   6-0.69996 0.23207-0.10547 0.77967-0.72525 0.58701
  -6 -10   0   14.30    2.64   6-0.69965 0.30319-0.10449-0.63994-0.72569 0.71484
  -6  -9   2   27.69    2.49   7-0.70021 0.30555-0.10627-0.56387-0.72488 0.77596
  -6  -4   7  153.27    2.67   6-0.69696 0.30696-0.09603-0.20204-0.72947 0.93834
  -6   8  -2  172.50    3.17   7-0.69984 0.30087-0.10509 0.70270-0.72542 0.65206
  -6   9  -5    6.43    2.51   7-0.70042 0.29766-0.10697 0.78093-0.72457 0.55625
  -6  10  -9   20.89    2.48   7-0.70109 0.29492-0.10911 0.85685-0.72360 0.42978
  -5 -12  -7   -2.37    2.41   7-0.69951 0.36351-0.10404-0.79383-0.72589 0.49842
  -5 -11  -4   10.13    1.83   6-0.69684 0.36291-0.09564-0.72523-0.72964 0.59576
  -5 -10  -1   72.90    2.82   6-0.69979 0.36845-0.10493-0.64019-0.72549 0.68473
  -5  -9   1  182.26    3.08   6-0.69989 0.36996-0.10525-0.56595-0.72534 0.74732
  -5  -7   4  222.14    3.15   7-0.70082 0.37424-0.10823-0.41349-0.72399 0.84049
  -5  -6   5  393.86    3.77   7-0.70006 0.37421-0.10580-0.34134-0.72510 0.87259
  -5  -2   7   48.52    3.60   6-0.69968 0.37570-0.10460-0.04373-0.72564 0.93577
  -5  -1   7  293.92    4.29   6-0.69931 0.37519-0.10342 0.02931-0.72617 0.93646
  -5   8  -3   76.94    3.01   6-0.69892 0.36494-0.10216 0.69954-0.72674 0.62340
  -5   9  -6  132.59    3.13   6-0.69858 0.36149-0.10109 0.77323-0.72722 0.52980
  -5  10 -10   11.14    2.46   6-0.69816 0.35777-0.09978 0.84587-0.72780 0.40410
  -4 -12  -9    4.59    2.26   7-0.69873 0.42685-0.10156-0.79814-0.72701 0.43802
  -4 -11  -5   97.98    2.80   6-0.69956 0.43088-0.10421-0.71544-0.72582 0.56262
  -4  -6   4 1026.30    4.87   7-0.70004 0.43928-0.10575-0.34136-0.72512 0.84316
  -4  -2   6  367.63    4.22   6-0.69794 0.43930-0.09909-0.04941-0.72811 0.90882
  -4   7  -2  202.65    3.41   7-0.70088 0.43444-0.10844 0.63090-0.72390 0.65379
  -4   9  -8   24.86    2.56   7-0.70064 0.42875-0.10767 0.78026-0.72425 0.46589
  -4  10 -13  -10.05    2.50   7-0.70010 0.42084-0.10594 0.85683-0.72503 0.30775
  -4  10 -12    3.74    1.91   6-0.69684 0.42061-0.09564 0.84310-0.72964 0.34508
  -3 -12 -11   18.80    2.50   6-0.69936 0.49172-0.10357-0.79184-0.72611 0.37711
  -3 -11  -7  137.59    3.02   6-0.69891 0.49520-0.10214-0.71826-0.72675 0.50334
  -3 -10  -4  298.14    3.21   6-0.69917 0.49775-0.10298-0.64289-0.72637 0.59660
  -3  -9  -2   -2.11    1.89   6-0.69659 0.49740-0.09488-0.57639-0.72998 0.66260
  -3  -8   0    0.03    2.76   6-0.69806 0.49984-0.09946-0.49775-0.72795 0.72296
  -3  -1   5  389.02    5.28   7-0.70124 0.50781-0.10961 0.03575-0.72337 0.87437
  -3   8  -6  203.80    3.03   6-0.69771 0.49368-0.09837 0.69525-0.72843 0.53480
  -3   9 -10    4.13    2.52   6-0.69950 0.49150-0.10403 0.77663-0.72590 0.40611
  -3  10 -17   13.80    2.15   7-0.70069 0.48608-0.10782 0.85653-0.72418 0.18409
  -3  10 -16   11.21    2.45   6-0.69896 0.48581-0.10231 0.84903-0.72667 0.21872
  -2 -11  -9  135.02    2.73   7-0.70045 0.56004-0.10705-0.71278-0.72453 0.43883
  -2 -10  -6    4.43    2.70   6-0.69903 0.56200-0.10251-0.64308-0.72658 0.53654
  -2  -7   0  249.21    3.48   6-0.69854 0.56676-0.10099-0.42077-0.72726 0.72427
  -2   5  -1  174.77    3.15   6-0.69721 0.56422-0.09679 0.46953-0.72913 0.69378
  -2   6  -3  330.55    4.07   6-0.69961 0.56491-0.10437 0.55189-0.72574 0.62798
  -2   9 -13   86.68    2.93   6-0.69929 0.55507-0.10335 0.77533-0.72620 0.31472
  -1 -11 -13   49.14    2.55   6-0.69744 0.62045-0.09753-0.72373-0.72881 0.32087
  -1  -2   2 1312.00    7.50   6-0.69782 0.63358-0.09870-0.04960-0.72829 0.78935
  -1   5  -3   98.56    3.62   6-0.69891 0.63026-0.10213 0.47485-0.72675 0.63067
  -1   6  -5  169.47    3.52   6-0.69856 0.62815-0.10104 0.54838-0.72724 0.56823
  -1   7  -8  163.45    3.19   7-0.70090 0.62793-0.10851 0.63118-0.72387 0.47131
  -1   8 -11  359.71    3.05   6-0.69672 0.62089-0.09526 0.69235-0.72981 0.38316
  -1   9 -20    9.09    2.41   6-0.70025 0.61707-0.10642 0.78259-0.72481 0.09347
  -1   9 -19   89.65    2.83   7-0.70001 0.61716-0.10563 0.77863-0.72517 0.12605
  -1   9 -18    7.30    2.63   7-0.69923 0.61599-0.10317 0.77413-0.72628 0.15945
  -1   9 -17   -5.82    1.88   6-0.69659 0.61254-0.09488 0.76985-0.72998 0.19329
   0 -10 -12  170.91    3.16   6-0.69867 0.68871-0.10137-0.64461-0.72709 0.35236
   0  -8  -6  102.53    2.71   6-0.69801 0.69344-0.09930-0.49774-0.72801 0.54080
   0  -7  -4   25.25    3.05   6-0.69881 0.69564-0.10182-0.42014-0.72689 0.60242
   0   7 -11  415.84    3.85   6-0.69946 0.68980-0.10390 0.62606-0.72596 0.38108
   0   8 -17   13.93    2.53   7-0.70079 0.68586-0.10815 0.70643-0.72403 0.19073
   0   8 -16   10.52    2.60   6-0.69856 0.68395-0.10105 0.69900-0.72724 0.22516
   1 -10 -17   13.50    2.63   7-0.70131 0.75234-0.10981-0.63660-0.72328 0.19304
   1  -9 -12   91.08    3.04   6-0.69971 0.75537-0.10468-0.56624-0.72560 0.35206
   1  -8  -9  215.46    3.38   6-0.69904 0.75795-0.10257-0.49423-0.72655 0.44759
   1  -6  -5   87.33    3.39   6-0.69959 0.76134-0.10429-0.34304-0.72578 0.57161
   1  -2  -2 1276.32   10.29   7-0.70037 0.76441-0.10680-0.04214-0.72464 0.66427
   1   6 -11   91.89    2.42   6-0.69757 0.75386-0.09793 0.54559-0.72863 0.38542
   1   7 -16    1.08    2.74   6-0.69927 0.75113-0.10327 0.62680-0.72624 0.22544
   2  -9 -19   -2.29    2.41   7-0.69945 0.81701-0.10385-0.56678-0.72598 0.13270
   2  -9 -18    2.28    2.69   7-0.70149 0.81762-0.11041-0.55905-0.72300 0.16344
   2  -8 -13    8.89    2.86   7-0.70123 0.82215-0.10956-0.48619-0.72339 0.32020
   2  -3  -5 2213.57   12.37   7-0.70190 0.82964-0.11172-0.11181-0.72240 0.56990
   2   0  -5    0.72    5.23   7-0.70141 0.82944-0.11013 0.11035-0.72313 0.57005
   2   3  -8   83.54    3.41   7-0.70093 0.82637-0.10861 0.33183-0.72382 0.47688
   2   6 -18   15.69    2.61   7-0.70117 0.81766-0.10937 0.55735-0.72347 0.16356
   2   6 -17   28.26    2.69   6-0.69885 0.81608-0.10196 0.55005-0.72683 0.19723
   3   3 -12    3.21    2.97   7-0.69941 0.88471-0.10373 0.32580-0.72603 0.35671
   3   4 -15   77.95    3.05   6-0.69896 0.88439-0.10231 0.40104-0.72667 0.26154
   3   5 -27    3.27    1.82   6-0.69684 0.87166-0.09564 0.46998-0.72964-0.11258
   3   5 -26    1.89    2.26   7-0.69951 0.87306-0.10404 0.47541-0.72589-0.08118
   3   5 -25   16.81    2.57   6-0.69916 0.87537-0.10295 0.47659-0.72638-0.05263
   3   5 -24   -4.52    2.57   7-0.69951 0.87517-0.10404 0.48080-0.72589-0.02266
   3   5 -23   62.00    2.89   7-0.69951 0.87803-0.10405 0.47764-0.72589 0.00986
   3   5 -22   13.71    2.55   6-0.69920 0.87861-0.10307 0.47645-0.72633 0.04152
   3   5 -21  103.60    2.99   6-0.69842 0.87859-0.10060 0.47415-0.72743 0.07429
   3   5 -20  299.08    2.73   6-0.69721 0.87820-0.09679 0.47016-0.72913 0.10749
   4  -1 -13    6.53    3.09   7-0.70021 0.95351-0.10628 0.03200-0.72488 0.32577
   4   2 -30   25.45    2.54   7-0.69967 0.93804-0.10457 0.25451-0.72565-0.20848
   4   2 -17   64.43    3.00   7-0.70063 0.95046-0.10764 0.25756-0.72426 0.19878
   4   3 -26  135.40    2.84   6-0.69787 0.93995-0.09887 0.32368-0.72821-0.07999
   4   3 -25   12.57    2.63   6-0.69888 0.94186-0.10206 0.32619-0.72678-0.05136
   4   3 -24    1.59    2.51   6-0.69915 0.94334-0.10289 0.32783-0.72641-0.01987
   4   3 -23  137.97    2.83   7-0.69953 0.94408-0.10410 0.32859-0.72587 0.01199
   4   3 -22   13.37    2.63   6-0.69908 0.94485-0.10267 0.32617-0.72651 0.04376
   4   3 -21   10.88    2.49   6-0.69806 0.94477-0.09946 0.32290-0.72795 0.07687
 -14   3   7   22.49    4.81   9-0.71328-0.20726-0.15067 0.37396-0.70419 0.89747
 -13  -5   8   31.82    2.41   7-0.70243-0.15000-0.11324-0.26097-0.72211 0.94922
 -13  -3   9  168.35    3.15   7-0.70377-0.14821-0.11763-0.10722-0.72008 0.97864
 -13   0   9    2.10    2.52   7-0.70417-0.14767-0.11895 0.11911-0.71947 0.97717
 -12  -4   9    6.43    2.54   8-0.70481-0.08123-0.12110-0.17732-0.71847 0.97826
 -12   1   9   35.83    3.65   8-0.70864-0.07737-0.13413 0.20823-0.71228 0.97226
 -11  -7   7    8.29    2.24   8-0.70521-0.01531-0.12243-0.39891-0.71784 0.91642
 -11  -4   9    1.98    2.66   8-0.70432-0.01646-0.11947-0.17964-0.71922 0.98290
 -11   1   9  642.07    5.83   8-0.70520-0.01471-0.12239 0.19676-0.71786 0.97936
 -11   7   2    1.51    3.32   8-0.70741-0.01916-0.12990 0.65261-0.71431 0.75603
 -10  -9   4   10.36    1.78   7-0.70232 0.04525-0.11286-0.55887-0.72229 0.82948
 -10  -7   7  398.60    3.31   8-0.70603 0.05139-0.12518-0.39768-0.71655 0.91753
 -10  -4   9    7.13    2.61   8-0.70436 0.05076-0.11960-0.17949-0.71916 0.98365
 -10   1   9  242.16    4.72   8-0.70696 0.05359-0.12834 0.20265-0.71505 0.97872
 -10   7   2    0.68    3.46   8-0.70643 0.04604-0.12655 0.64932-0.71590 0.75952
 -10   9  -3   40.74    2.87   8-0.70544 0.03925-0.12320 0.79576-0.71748 0.60447
  -9 -10   2  245.83    2.74   7-0.70232 0.10910-0.11286-0.63452-0.72229 0.76855
  -9  -9   4   63.72    2.68   7-0.70412 0.11256-0.11881-0.55321-0.71953 0.82878
  -9   9  -3   30.40    2.74   7-0.70311 0.10426-0.11545 0.78662-0.72109 0.61052
  -8 -10   2    3.02    2.32   8-0.70519 0.17769-0.12237-0.62395-0.71787 0.76633
  -8  -8   5    0.88    2.37   7-0.70371 0.17812-0.11743-0.48112-0.72017 0.86353
  -8  -5   8   54.55    2.74   7-0.70448 0.18281-0.11998-0.25277-0.71899 0.95513
  -8  -2   9  239.94    3.80   7-0.70399 0.18323-0.11836-0.03108-0.71974 0.98739
  -8  -1   9   11.40    3.13   7-0.70421 0.18239-0.11908 0.04467-0.71941 0.98693
  -8   8  -1   61.09    3.21   8-0.70741 0.17605-0.12991 0.72668-0.71430 0.66802
  -7 -11  -1   21.68    2.38   7-0.70382 0.23895-0.11781-0.70341-0.72000 0.67663
  -7 -10   1   89.88    2.15   7-0.70208 0.24105-0.11210-0.63403-0.72263 0.74194
  -7  -9   3  109.50    2.74   7-0.70348 0.24422-0.11666-0.55495-0.72053 0.80237
  -7  -4   8   19.87    2.74   7-0.70381 0.24773-0.11777-0.18042-0.72002 0.95868
  -7   1   8   90.76    4.17   8-0.70675 0.25093-0.12762 0.20216-0.71539 0.95317
  -7  10  -8  128.90    2.86   7-0.70293 0.23034-0.11488 0.86154-0.72135 0.45782
  -6 -11  -2    8.33    2.26   7-0.70290 0.30482-0.11476-0.70614-0.72141 0.64822
  -6  -8   4   27.31    2.58   8-0.70513 0.31351-0.12218-0.47256-0.71796 0.83267
  -6  -7   5   72.40    2.72   7-0.70301 0.31123-0.11514-0.40708-0.72123 0.86761
  -6  -6   6  125.50    3.03   7-0.70310 0.31227-0.11543-0.33220-0.72110 0.89882
  -6  -2   8  372.61    4.19   8-0.70560 0.31622-0.12375-0.02528-0.71722 0.95693
  -6  -1   8  919.46    5.83   8-0.70650 0.31724-0.12678 0.05228-0.71579 0.95544
  -6   6   2   38.22    3.34   8-0.70463 0.30963-0.12050 0.56779-0.71874 0.77057
  -6   7   0    2.21    2.92   8-0.70536 0.30789-0.12294 0.64607-0.71760 0.70616
  -5 -12  -6    9.44    2.45   7-0.70430 0.36864-0.11939-0.77624-0.71926 0.52254
  -5 -11  -3  104.32    2.72   7-0.70372 0.37081-0.11745-0.70303-0.72016 0.61787
  -5  -8   3   16.98    2.66   7-0.70428 0.37712-0.11933-0.47677-0.71929 0.80487
  -5  -5   6  109.83    3.25   7-0.70348 0.37876-0.11666-0.25584-0.72053 0.90005
  -5  -3   7  164.56    3.77   7-0.70441 0.38042-0.11977-0.10364-0.71909 0.92948
  -5   0   7   -1.12    3.72   8-0.70673 0.38090-0.12757 0.12917-0.71542 0.92581
  -5   4   4    7.37    3.68   8-0.70591 0.37934-0.12477 0.42301-0.71674 0.83284
  -5   6   1   -1.76    3.18   8-0.70576 0.37549-0.12427 0.57237-0.71698 0.73867
  -5   7  -1    0.09    3.14   8-0.70496 0.37291-0.12161 0.64445-0.71823 0.67711
  -5   9  -7   28.30    2.59   8-0.70610 0.36847-0.12545 0.79700-0.71642 0.48785
  -5  10 -11   -1.83    2.47   7-0.70278 0.36134-0.11438 0.86118-0.72158 0.36647
  -4 -12  -8   49.94    2.35   7-0.70313 0.43122-0.11554-0.78164-0.72105 0.46364
  -4 -10  -2    2.32    1.85   7-0.70278 0.43696-0.11438-0.63255-0.72158 0.65231
  -4  -9   0   58.43    2.12   7-0.70208 0.43850-0.11210-0.55903-0.72263 0.71645
  -4  -8   2  473.45    3.76   8-0.70494 0.44243-0.12154-0.47487-0.71826 0.77348
  -4  -7   3    3.17    2.17   7-0.70161 0.43989-0.11057-0.41205-0.72333 0.81051
  -4  -5   5   31.65    3.00   7-0.70301 0.44322-0.11514-0.25762-0.72123 0.87106
  -4  -3   6   84.23    3.41   7-0.70339 0.44457-0.11639-0.10673-0.72066 0.90169
  -4   0   6    7.30    3.69   8-0.70471 0.44604-0.12074 0.12161-0.71863 0.89883
  -4   4   3   22.95    3.21   7-0.70402 0.44217-0.11847 0.41693-0.71969 0.80586
  -4   6   0   60.41    3.09   7-0.70232 0.43779-0.11286 0.56027-0.72229 0.71462
  -4   8  -5    5.42    2.73   8-0.70483 0.43552-0.12117 0.71864-0.71843 0.55333
  -4  10 -14  106.80    2.97   7-0.70418 0.42623-0.11900 0.86575-0.71945 0.27294
  -3 -12 -10    5.85    2.58   7-0.70394 0.49636-0.11819-0.77708-0.71982 0.40193
  -3 -11  -6   36.99    2.63   7-0.70472 0.50131-0.12080-0.69911-0.71861 0.52468
  -3  -9  -1   99.55    2.66   8-0.70542 0.50645-0.12312-0.54761-0.71752 0.68075
  -3  -7   2   56.79    3.18   7-0.70444 0.50786-0.11985-0.40149-0.71905 0.77666
  -3  -6   3   26.48    3.06   7-0.70348 0.50839-0.11666-0.33047-0.72053 0.80961
  -3  -2   5   21.25    2.67   7-0.70173 0.50854-0.11095-0.03672-0.72316 0.87432
  -3   7  -4   15.87    2.75   8-0.70598 0.50398-0.12503 0.64613-0.71662 0.58639
  -3   8  -7    0.00    2.52   8-0.70564 0.50066-0.12389 0.72146-0.71715 0.49140
  -3   9 -11   60.93    2.80   7-0.70450 0.49655-0.12006 0.79168-0.71895 0.36869
  -3  10 -19   26.61    2.45   7-0.70418 0.48823-0.11898 0.86633-0.71945 0.11691
  -3  10 -18   27.85    2.32   7-0.70278 0.48788-0.11438 0.86176-0.72158 0.15094
  -2  -9  -3   25.54    2.60   7-0.70359 0.56964-0.11704-0.55382-0.72035 0.62382
  -2  -8  -1   23.69    2.89   7-0.70444 0.57161-0.11985-0.47542-0.71905 0.68522
  -2  -4   3   81.84    2.63   7-0.70149 0.57222-0.11019-0.18786-0.72351 0.81436
  -2   7  -6   38.69    2.80   8-0.70548 0.56778-0.12335 0.64552-0.71741 0.52580
  -2   8  -9    7.22    2.61   7-0.70340 0.56273-0.11641 0.71217-0.72065 0.43444
  -2   9 -15   70.21    2.73   8-0.70576 0.56013-0.12427 0.79612-0.71698 0.24330
  -2   9 -14   22.48    2.49   7-0.70290 0.55767-0.11476 0.78695-0.72141 0.27837
  -1 -11 -12    4.02    2.26   8-0.70391 0.62871-0.11809-0.70745-0.71987 0.34164
  -1 -10  -8   77.82    2.54   7-0.70292 0.63052-0.11485-0.63136-0.72137 0.47000
  -1  -9  -5    0.91    2.66   8-0.70462 0.63424-0.12047-0.55116-0.71876 0.56062
  -1  -8  -3   50.52    2.77   7-0.70420 0.63584-0.11907-0.47771-0.71941 0.62455
  -1  -6   0  196.35    3.41   8-0.70569 0.63972-0.12405-0.32314-0.71708 0.71558
  -1  -3   2  197.07    4.58   8-0.70511 0.64100-0.12210-0.10056-0.71799 0.77885
  -1   8 -13  203.74    3.03   8-0.70576 0.62798-0.12427 0.72159-0.71698 0.30784
  -1   8 -12   23.66    2.13   7-0.70185 0.62443-0.11133 0.70893-0.72298 0.34424
  -1   9 -22    0.93    2.30   7-0.70278 0.61667-0.11438 0.78690-0.72158 0.02882
  -1   9 -21   -0.54    1.96   7-0.70232 0.61472-0.11286 0.78732-0.72229 0.06015
   0 -11 -17    8.99    2.32   7-0.70336 0.68917-0.11628-0.70530-0.72071 0.18725
   0 -11 -16    1.44    2.28   7-0.70456 0.68994-0.12026-0.69621-0.71886 0.21912
   0 -10 -11   10.32    2.61   7-0.70439 0.69577-0.11971-0.62399-0.71911 0.37625
   0  -9  -8   35.97    2.63   7-0.70255 0.69623-0.11362-0.55786-0.72194 0.47204
   0  -3   0    3.31    2.87   7-0.70220 0.70281-0.11248-0.11025-0.72246 0.72250
   0   6  -8  702.34    3.78   7-0.70161 0.69480-0.11057 0.55800-0.72333 0.47239
   0   7 -12  691.04    4.19   8-0.70458 0.69419-0.12034 0.64274-0.71882 0.34241
   0   8 -20   98.46    2.73   8-0.70587 0.68817-0.12465 0.72183-0.71680 0.08958
   0   8 -19    4.44    2.62   8-0.70472 0.68761-0.12078 0.71845-0.71862 0.12196
   0   8 -18   70.86    2.74   7-0.70324 0.68716-0.11590 0.71313-0.72088 0.15620
   1 -10 -16   74.61    2.83   7-0.70494 0.75696-0.12151-0.62335-0.71827 0.21881
   1   3  -5 9999.99   15.04   7-0.70444 0.76652-0.11985 0.34286-0.71905 0.56400
   1   5  -9  158.41    3.41   8-0.70458 0.76287-0.12034 0.49317-0.71882 0.43871
   1   6 -12  131.48    3.11   7-0.70351 0.75883-0.11678 0.56414-0.72048 0.34577
   1   7 -19  217.52    3.00   8-0.70576 0.75509-0.12427 0.64735-0.71698 0.12279
   1   7 -18   -2.22    2.70   7-0.70417 0.75427-0.11895 0.64219-0.71947 0.15601
   1   7 -17  220.78    2.58   7-0.70208 0.75332-0.11210 0.63484-0.72263 0.19133
   2  -9 -17    8.52    2.84   8-0.70714 0.82448-0.12897-0.54241-0.71475 0.18605
   2  -7 -10   31.82    2.91   7-0.70337 0.82737-0.11631-0.40617-0.72069 0.41184
   2  -6  -8  129.12    3.39   7-0.70351 0.82922-0.11676-0.33044-0.72048 0.47454
   2   4 -10  931.92    4.43   7-0.70138 0.82506-0.10981 0.40786-0.72368 0.41353
   2   5 -13  114.05    2.50   7-0.70208 0.82296-0.11210 0.48479-0.72263 0.31836
   2   6 -27    5.23    2.37   7-0.70348 0.81149-0.11666 0.56569-0.72053-0.12289
   2   6 -26    4.99    2.49   7-0.70428 0.81430-0.11933 0.56843-0.71929-0.09346
   2   6 -25   29.20    2.40   8-0.70553 0.81490-0.12351 0.57275-0.71733-0.06430
   2   6 -24  106.10    2.69   8-0.70597 0.81709-0.12498 0.57358-0.71664-0.03239
   2   6 -22  211.66    2.91   8-0.70597 0.81903-0.12500 0.57339-0.71663 0.03019
   2   6 -21  123.22    2.67   8-0.70551 0.81910-0.12343 0.57196-0.71737 0.06255
   2   6 -20   15.35    2.59   8-0.70456 0.81918-0.12026 0.56863-0.71886 0.09509
   2   6 -19    7.70    2.50   7-0.70324 0.81915-0.11590 0.56344-0.72088 0.12834
   3  -8 -24    2.61    2.72   8-0.70827 0.88502-0.13287-0.46221-0.71289-0.03284
   3  -8 -23   15.46    3.15   8-0.70801 0.88578-0.13195-0.46372-0.71333-0.00020
   3  -8 -22  123.06    4.42   8-0.70893 0.88767-0.13515-0.46080-0.71179 0.02872
   3  -7 -15  132.38    3.76   8-0.70787 0.89312-0.13147-0.39030-0.71356 0.24969
   3   2 -11  223.84    3.70   8-0.70597 0.89474-0.12499 0.27394-0.71664 0.37734
   3   3 -13  121.27    3.34   8-0.70485 0.89197-0.12123 0.34519-0.71840 0.31632
   3   4 -29    1.31    2.28   8-0.70643 0.87916-0.12655 0.42586-0.71590-0.18863
   3   4 -16   44.02    2.86   7-0.70324 0.88780-0.11590 0.41412-0.72088 0.22476
   4  -3 -14   14.95    5.08  11-0.71812 0.97027-0.16896-0.05407-0.69490 0.26337
   4   0 -14  585.76    4.85   8-0.70540 0.95790-0.12306 0.12344-0.71755 0.28591
   4   1 -15  221.02    3.58   7-0.70256 0.95411-0.11365 0.18869-0.72192 0.25895
   4   2 -29   36.60    2.35   7-0.70266 0.94150-0.11400 0.26499-0.72176-0.18132
   4   2 -28   11.33    2.58   8-0.70517 0.94508-0.12231 0.27185-0.71790-0.15437
   4   2 -18  274.31    3.51   8-0.70453 0.95336-0.12015 0.26973-0.71891 0.16142
 -14  -2   9    7.98    2.50   8-0.70702-0.21248-0.12983-0.02048-0.71467 0.97058
 -14  -1   9   38.48    2.68   8-0.70798-0.21159-0.13314 0.05728-0.71309 0.96924
 -13  -4   9    4.41    2.48   8-0.70819-0.14472-0.13384-0.16496-0.71275 0.97136
 -12  -7   7    1.43    1.82   8-0.70658-0.08152-0.12831-0.39436-0.71539 0.91318
 -12  -6   8    9.03    2.27   8-0.70752-0.08053-0.13155-0.31618-0.71385 0.94304
 -11  -8   6   29.14    2.31   8-0.70680-0.01481-0.12907-0.46916-0.71503 0.88284
 -11  -6   8   89.79    2.19   8-0.70635-0.01356-0.12755-0.32124-0.71576 0.94656
 -11  -5   9   -0.42    2.28   8-0.70856-0.00851-0.13515-0.23618-0.71212 0.97135
 -10  -8   6   11.57    2.35   8-0.70702 0.05135-0.12983-0.46903-0.71467 0.88341
 -10  -6   8   56.28    2.58   8-0.70700 0.05276-0.12975-0.31897-0.71471 0.94783
  -9 -10   3   40.72    2.36   9-0.70896 0.11644-0.13655-0.60846-0.71145 0.78880
  -9  -8   6   63.97    2.54   8-0.70883 0.11923-0.13607-0.46088-0.71168 0.88306
  -9  -7   7  137.98    2.86   8-0.70791 0.11950-0.13287-0.39004-0.71322 0.91655
  -9  -6   8  407.86    3.64   8-0.70872 0.12053-0.13570-0.31242-0.71185 0.94572
  -9  -4   9   -0.12    2.06   8-0.70647 0.11789-0.12793-0.16970-0.71558 0.98159
  -9   5   5  231.53    5.57  10-0.71505 0.12369-0.15857 0.53179-0.70054 0.84024
  -8 -11   0   39.23    1.96   8-0.70591 0.17603-0.12603-0.69552-0.71648 0.70226
  -8  -9   4   24.77    2.43   8-0.70706 0.18118-0.12997-0.54236-0.71461 0.82591
  -8  -3   9  215.51    3.32   8-0.70658 0.18564-0.12831-0.09575-0.71539 0.98293
  -8   0   9    5.28    3.66   9-0.71074 0.18839-0.14284 0.14289-0.70838 0.97638
  -8   2   8  276.54    6.17  10-0.71463 0.19251-0.15700 0.30616-0.70134 0.93696
  -8   9  -4   10.48    2.70   8-0.70786 0.17525-0.13272 0.80381-0.71329 0.57210
  -8  10  -8    2.24    2.64   9-0.70839 0.17147-0.13454 0.88056-0.71242 0.44526
  -7 -11   0   15.50    2.39   9-0.71008 0.24643-0.14046-0.68138-0.70955 0.69683
  -7 -10   2   14.48    2.50   9-0.70909 0.24773-0.13699-0.60859-0.71123 0.76137
  -7  -8   5   64.94    2.75   8-0.70814 0.25002-0.13370-0.46371-0.71282 0.85735
  -7  -7   6   -5.19    1.89   8-0.70635 0.24818-0.12755-0.39417-0.71576 0.89209
  -7  -6   7   85.67    2.77   8-0.70710 0.25090-0.13008-0.31781-0.71455 0.92152
  -7   8  -2   28.77    3.09   9-0.71058 0.24488-0.14226 0.73938-0.70866 0.63281
  -7   9  -5   31.37    2.81   9-0.70923 0.24191-0.13747 0.80906-0.71100 0.54111
  -7  10  -9    8.45    2.56   8-0.70833 0.23673-0.13433 0.88055-0.71252 0.41585
  -6 -11  -1   30.84    2.57   8-0.70880 0.31153-0.13598-0.68364-0.71172 0.66950
  -6 -10   1   10.45    2.53   8-0.70793 0.31129-0.13297-0.61406-0.71317 0.73465
  -6  -9   3   54.81    2.56   9-0.70914 0.31527-0.13717-0.53335-0.71114 0.79429
  -6  -5   7   97.23    2.41   8-0.70591 0.31562-0.12603-0.24694-0.71648 0.92509
  -6  -3   8    6.29    3.24   8-0.70844 0.31822-0.13472-0.08947-0.71233 0.95252
  -6   9  -6    1.94    2.54   9-0.70869 0.30591-0.13559 0.80756-0.71191 0.51151
  -6  10 -11    2.93    2.43   9-0.71029 0.30304-0.14122 0.88836-0.70918 0.35202
  -6  10 -10  220.86    2.83   8-0.70624 0.29858-0.12717 0.87374-0.71594 0.39096
  -5 -12  -5   20.34    2.49   8-0.70866 0.37374-0.13550-0.75815-0.71195 0.54581
  -5 -11  -2   -5.59    2.17   8-0.70856 0.37673-0.13515-0.68111-0.71212 0.63921
  -5 -10   0   98.21    2.91   8-0.70791 0.37810-0.13287-0.61310-0.71322 0.70494
  -5  -9   2   99.13    3.00   8-0.70868 0.38018-0.13556-0.53533-0.71192 0.76545
  -5   3   5  642.91   10.32  11-0.71714 0.39107-0.16652 0.39047-0.69648 0.84358
  -5   8  -4   55.36    2.96   9-0.70893 0.37404-0.13644 0.73385-0.71150 0.57632
  -5  10 -13   14.87    2.44   9-0.70936 0.36691-0.13795 0.88624-0.71077 0.29160
  -5  10 -12   96.56    2.21   8-0.70635 0.36390-0.12755 0.87437-0.71576 0.32981
  -4 -12  -7    2.44    2.18   8-0.70746 0.43690-0.13135-0.76406-0.71395 0.48800
  -4 -11  -4   91.28    2.26   8-0.70613 0.43812-0.12679-0.69411-0.71612 0.58437
  -4 -10  -1  140.51    2.70   9-0.70954 0.44437-0.13858-0.60693-0.71046 0.67209
  -4  -4   6 1668.97    6.01   9-0.70976 0.45100-0.13935-0.15864-0.71008 0.89093
  -4   3   4  248.97    6.38   9-0.71161 0.45095-0.14595 0.36967-0.70685 0.82428
  -4   9  -9   28.43    2.05   8-0.70669 0.43399-0.12869 0.79999-0.71521 0.42519
  -4  10 -16    2.86    2.56   8-0.70845 0.42959-0.13477 0.88258-0.71231 0.20155
  -4  10 -15   -1.34    2.03   8-0.70658 0.42620-0.12831 0.87627-0.71539 0.23519
  -3 -12  -9    3.97    2.53   8-0.70823 0.50204-0.13401-0.76114-0.71267 0.42584
  -3 -10  -3   40.19    2.05   8-0.70658 0.50637-0.12831-0.61696-0.71539 0.61745
  -3  -8   1  142.03    3.08   8-0.70824 0.51106-0.13404-0.46264-0.71265 0.73925
  -3  -5   4  113.90    2.54   8-0.70546 0.51071-0.12451-0.24855-0.71719 0.83750
  -3  -3   5  307.18    3.37   8-0.70613 0.51249-0.12679-0.09651-0.71612 0.86753
  -3   5   0   52.46    3.43   9-0.70929 0.51137-0.13769 0.51004-0.71089 0.70505
  -3   6  -2   57.01    3.22   9-0.71004 0.50995-0.14035 0.58855-0.70960 0.64062
  -3   9 -12   -0.37    2.56   9-0.70867 0.49897-0.13553 0.80678-0.71194 0.32909
  -2 -12 -12   24.43    2.54   8-0.70812 0.56480-0.13363-0.76214-0.71285 0.33357
  -2 -11  -8   34.83    1.98   8-0.70635 0.56736-0.12755-0.69272-0.71576 0.46219
  -2 -10  -5   -2.51    1.90   8-0.70602 0.57049-0.12641-0.61916-0.71630 0.55648
  -2  -6   2  375.12    3.85   9-0.70884 0.57837-0.13612-0.31092-0.71166 0.77070
  -2   4   0    0.94    3.11   8-0.70856 0.57605-0.13515 0.43406-0.71212 0.70800
  -2   8 -10   15.74    2.77   8-0.70816 0.56636-0.13377 0.73154-0.71279 0.39424
  -2   9 -17  245.95    3.00   9-0.70975 0.56212-0.13932 0.81163-0.71010 0.17312
  -2   9 -16   56.12    2.92   8-0.70800 0.56104-0.13318 0.80496-0.71307 0.20729
  -1 -11 -11   50.30    2.55   8-0.70690 0.63152-0.12940-0.69236-0.71488 0.36791
  -1 -10  -7  141.80    2.99   8-0.70870 0.63663-0.13562-0.60946-0.71190 0.49128
  -1  -7  -1  650.01    4.33   8-0.70836 0.64190-0.13444-0.38746-0.71246 0.68016
  -1  -5   1   34.60    2.40   8-0.70680 0.64224-0.12907-0.24268-0.71503 0.74529
  -1   6  -6   55.41    3.25   8-0.70851 0.63698-0.13495 0.58271-0.71222 0.52156
  -1   7  -9  441.67    3.83   8-0.70770 0.63358-0.13216 0.65459-0.71356 0.42908
  -1   8 -14   72.33    2.85   9-0.70879 0.63023-0.13593 0.73357-0.71175 0.27070
   0 -11 -15    3.58    2.55   8-0.70862 0.69500-0.13536-0.68397-0.71202 0.24264
   0 -10 -10   27.54    2.57   9-0.71008 0.70156-0.14046-0.60551-0.70955 0.39643
   0  -9  -7    2.63    2.56   8-0.70856 0.70168-0.13515-0.53263-0.71212 0.49374
   0  -8  -5   79.45    2.77   8-0.70762 0.70350-0.13188-0.46508-0.71369 0.55780
   0  -6  -2    2.11    2.31   8-0.70658 0.70501-0.12831-0.31951-0.71539 0.65331
   0  -5  -1  332.43    3.49   8-0.70658 0.70602-0.12831-0.24414-0.71539 0.68484
   0   4  -4  835.20    4.72   8-0.70568 0.70266-0.12527 0.42313-0.71684 0.59101
   0   5  -6   98.61    2.57   8-0.70624 0.70146-0.12717 0.49940-0.71594 0.52730
   0   6  -9   -1.42    2.80   8-0.70845 0.70071-0.13477 0.58346-0.71231 0.42924
   0   7 -13    0.91    2.81   9-0.70862 0.69687-0.13536 0.65804-0.71202 0.30362
   0   8 -24  101.25    2.29   8-0.70658 0.68553-0.12831 0.72570-0.71539-0.03813
   0   8 -23    2.61    1.82   8-0.70669 0.68646-0.12869 0.72657-0.71521-0.00736
   0   8 -22   36.24    2.00   8-0.70658 0.68624-0.12831 0.72722-0.71539 0.02391
   0   8 -21   -6.01    1.89   8-0.70613 0.68541-0.12679 0.72707-0.71612 0.05552
   1 -10 -15   21.19    2.57   8-0.70885 0.76175-0.13614-0.60863-0.71164 0.24471
   1  -9 -11  197.76    3.17   8-0.70696 0.76403-0.12960-0.54157-0.71478 0.37306
   1  -8  -8  373.02    3.93   8-0.70814 0.76781-0.13369-0.46287-0.71282 0.46527
   1  -7  -6   41.22    2.89   8-0.70772 0.76916-0.13224-0.38999-0.71352 0.52844
   1  -3  -2  196.17    4.80   9-0.71045 0.77468-0.14177-0.08154-0.70891 0.64884
   1   4  -7  433.41    4.27   8-0.70758 0.76792-0.13176 0.42972-0.71375 0.49581
   1   6 -13  851.57    4.54   8-0.70772 0.76251-0.13224 0.57981-0.71352 0.30739
   1   7 -26    1.29    1.87   8-0.70658 0.74949-0.12831 0.65101-0.71539-0.09899
   1   7 -25   50.16    2.40   8-0.70715 0.75164-0.13028 0.65350-0.71446-0.06774
   1   7 -24   15.84    2.52   8-0.70798 0.75206-0.13314 0.65641-0.71309-0.03733
   1   7 -23  186.10    3.04   8-0.70800 0.75399-0.13321 0.65617-0.71306-0.00675
   1   7 -22   39.48    2.64   8-0.70804 0.75445-0.13334 0.65620-0.71299 0.02302
   1   7 -21   57.84    2.58   8-0.70746 0.75536-0.13135 0.65416-0.71395 0.05635
   1   7 -20   40.98    2.12   8-0.70669 0.75504-0.12869 0.65182-0.71521 0.08995
   2  -9 -16  104.69    3.33   9-0.71113 0.82947-0.14423-0.52658-0.70770 0.21081
   2  -8 -12  448.41    4.34   9-0.70908 0.83073-0.13696-0.45911-0.71125 0.33901
   2   2  -7  434.65    4.59   8-0.70759 0.83403-0.13180 0.28039-0.71373 0.49806
   2   4 -11   65.73    3.17   8-0.70852 0.83137-0.13501 0.43291-0.71219 0.37102
   2   5 -15   16.24    2.80   9-0.70951 0.82902-0.13848 0.51327-0.71051 0.24425
   2   5 -14   16.71    2.17   8-0.70635 0.82606-0.12755 0.50054-0.71576 0.28125
   2   6 -23    5.27    1.82   8-0.70591 0.81805-0.12603 0.57446-0.71648-0.00202
   3  -8 -21    0.95    3.30  10-0.71384 0.89566-0.15407-0.44435-0.70281 0.04850
   3  -8 -20  204.81    4.65   9-0.71296 0.89368-0.15083-0.44519-0.70443 0.08329
   3  -6 -12  419.99    4.99   8-0.70913 0.89704-0.13714-0.30988-0.71116 0.34093
   3  -4  -9  488.89    6.99   9-0.71303 0.90353-0.15108-0.14712-0.70431 0.42811
   3   3 -14   -7.23    2.85   9-0.70932 0.89598-0.13780 0.36644-0.71084 0.27533
   3   4 -28  201.94    3.12   8-0.70827 0.88195-0.13414 0.43347-0.71261-0.16028
   3   4 -27   18.61    2.33   9-0.70986 0.88530-0.13970 0.43764-0.70992-0.13220
   3   4 -18   22.71    2.70   9-0.70864 0.89153-0.13541 0.43413-0.71200 0.15315
   3   4 -17   68.13    2.14   8-0.70613 0.88994-0.12679 0.42540-0.71612 0.18849
   4   1 -30   19.79    2.48   8-0.70802 0.94596-0.13325 0.20877-0.71303-0.22143
   4   1 -29   25.61    2.70   9-0.71087 0.95037-0.14329 0.21862-0.70816-0.19451
   4   1 -16  295.96    3.92   8-0.70828 0.95886-0.13416 0.20906-0.71260 0.21857
   4   2 -27    8.40    2.37   8-0.70691 0.94814-0.12945 0.27950-0.71485-0.12453
   4   2 -26   63.62    2.76   9-0.70857 0.95041-0.13518 0.28566-0.71211-0.09597
   4   2 -25   47.10    2.73   9-0.70968 0.95268-0.13907 0.28938-0.71022-0.06592
   4   2 -24  151.25    3.01   9-0.71050 0.95418-0.14197 0.29225-0.70881-0.03673
   4   2 -22   16.94    2.88   9-0.71154 0.95535-0.14569 0.29528-0.70698 0.02631
   4   2 -21    1.20    2.48   9-0.71008 0.95628-0.14046 0.29052-0.70955 0.05829
   4   2 -20    2.18    2.64   8-0.70846 0.95632-0.13481 0.28476-0.71229 0.09189
   4   2 -19  530.07    3.98   8-0.70692 0.95498-0.12950 0.27927-0.71483 0.12615
 -14   0   9   -0.63    2.83  11-0.71629-0.20707-0.16275 0.16351-0.69858 0.95809
 -14   2   8   -0.93    3.72  13-0.72445-0.20070-0.19568 0.34711-0.68118 0.90966
 -13  -5   9  116.18    2.84  10-0.71340-0.13819-0.15192-0.22130-0.70405 0.96121
 -13   1   9   34.28    3.29  10-0.71515-0.13672-0.15841 0.23252-0.70078 0.95841
 -12  -5   9   11.08    2.28   9-0.71210-0.07608-0.14718-0.22714-0.70640 0.96852
 -12  -3  10   10.61    2.42   9-0.71351-0.06912-0.15234-0.07102-0.70384 0.99275
 -12  -2  10   86.21    2.96   9-0.71327-0.07168-0.15144 0.00190-0.70428 0.99496
 -12  -1  10  127.25    3.63  10-0.71526-0.07010-0.15883 0.08379-0.70057 0.99152
 -11  -3  10   69.98    2.81   9-0.71326-0.00549-0.15142-0.07247-0.70429 0.99686
 -11  -2  10   24.92    2.68   9-0.71244-0.00644-0.14843-0.00063-0.70578 0.99938
 -11  -1  10   33.49    2.72  10-0.71337-0.00604-0.15179 0.07733-0.70411 0.99633
 -10  -9   5   43.20    1.89   9-0.71070 0.05311-0.14218-0.53104-0.70886 0.84738
 -10  -5   9   -3.08    2.03   9-0.71092 0.05604-0.14293-0.22957-0.70849 0.97311
 -10  -3  10    9.08    2.53  10-0.71381 0.06230-0.15342-0.07056-0.70329 0.99701
 -10  -2  10  241.53    3.36   9-0.71296 0.06012-0.15030 0.00097-0.70485 0.99950
 -10  -1  10  366.40    4.31  10-0.71479 0.06219-0.15708 0.08227-0.70145 0.99596
 -10   9  -4    5.40    2.72  10-0.71475 0.04774-0.15692 0.82926-0.70153 0.55713
  -9  -9   5  118.37    2.74   9-0.71240 0.12160-0.14827-0.52419-0.70586 0.84655
  -9  -5   9    6.79    2.57   9-0.71302 0.12533-0.15053-0.22262-0.70474 0.97024
  -9   1   9   15.76    3.38   9-0.71341 0.12644-0.15195 0.22645-0.70403 0.96878
  -9   8  -1    7.49    2.75  10-0.71320 0.11672-0.15119 0.74843-0.70441 0.65516
  -9   9  -4   -1.21    2.46  10-0.71270 0.11149-0.14937 0.82157-0.70531 0.56120
  -8 -11   1   40.31    2.68   9-0.71260 0.18426-0.14899-0.67178-0.70550 0.72317
  -8 -10   3    6.42    2.63   9-0.71252 0.18567-0.14871-0.59757-0.70564 0.78566
  -8  -8   6  238.02    3.15   9-0.71262 0.18963-0.14908-0.44810-0.70546 0.87919
  -8  -7   7   34.09    2.37   9-0.71188 0.18825-0.14639-0.37652-0.70679 0.91250
  -8  -6   8  114.57    2.86   9-0.71295 0.19133-0.15028-0.29754-0.70486 0.94075
  -8  -4   9   33.59    2.55   9-0.71155 0.19117-0.14521-0.15295-0.70737 0.97481
  -8   6   3   77.09    3.72  10-0.71327 0.18586-0.15143 0.59923-0.70429 0.78307
  -8   7   1   47.99    2.88   9-0.71298 0.18430-0.15037 0.67254-0.70482 0.72101
  -8  10  -9    8.49    2.51  10-0.71343 0.17527-0.15202 0.89847-0.70399 0.40635
  -7  -9   4   22.81    2.42   9-0.71193 0.25337-0.14657-0.52424-0.70670 0.82051
  -7  -5   8   25.21    2.05   9-0.71102 0.25597-0.14331-0.22963-0.70831 0.94621
  -7  -2   9  527.20    4.36  10-0.71330 0.25864-0.15155 0.00245-0.70423 0.97298
  -7   5   4   21.28    3.31  10-0.71652 0.25622-0.16360 0.53685-0.69814 0.81025
  -7  10 -10   60.42    2.72   9-0.71291 0.23980-0.15014 0.89660-0.70493 0.37791
  -6 -12  -3   15.17    2.40   9-0.71292 0.31365-0.15018-0.74346-0.70491 0.60029
  -6  -7   6   22.34    2.94   9-0.71335 0.32176-0.15174-0.37010-0.70414 0.88077
  -6  -4   8  280.49    3.63   9-0.71321 0.32375-0.15121-0.14700-0.70440 0.94371
  -6   0   8 4090.46   12.01  10-0.71405 0.32480-0.15433 0.15451-0.70284 0.94183
  -6   8  -3   25.97    2.60   9-0.71164 0.31112-0.14554 0.74201-0.70721 0.60163
  -6  10 -12   18.69    2.40  10-0.71404 0.30501-0.15429 0.90100-0.70286 0.31590
  -5  -8   4   32.47    2.67  10-0.71368 0.38691-0.15296-0.44371-0.70353 0.81961
  -5  -7   5   65.07    3.04   9-0.71226 0.38696-0.14778-0.37417-0.70610 0.85395
  -5  -6   6   -4.19    2.77  10-0.71301 0.38720-0.15051-0.29599-0.70475 0.88427
  -5  -4   7   10.03    2.20   9-0.71049 0.38762-0.14142-0.15712-0.70923 0.91924
  -5   9  -8   -2.61    2.52  10-0.71249 0.37229-0.14861 0.82006-0.70569 0.44405
  -5  10 -14    8.69    2.56   9-0.71285 0.36884-0.14992 0.89618-0.70504 0.25569
  -4 -12  -6  204.34    3.17   9-0.71273 0.44336-0.14945-0.74547-0.70527 0.51119
  -4 -11  -3   17.09    2.56   9-0.71255 0.44606-0.14883-0.67153-0.70559 0.60507
  -4  -9   1    5.89    1.94   9-0.71049 0.44701-0.14142-0.53042-0.70923 0.73346
  -4  -7   4   -1.62    2.96  10-0.71291 0.45186-0.15013-0.37148-0.70494 0.82412
  -4  -6   5   70.90    3.12   9-0.71316 0.45325-0.15104-0.29649-0.70448 0.85363
  -4   7  -3   16.51    2.81   9-0.71288 0.44503-0.15001 0.67203-0.70499 0.60354
  -4   8  -6    0.55    2.69  10-0.71281 0.44006-0.14975 0.74820-0.70513 0.50795
  -4   9 -10   11.07    2.57   9-0.71166 0.43678-0.14559 0.81733-0.70719 0.38695
  -4  10 -18    1.11    2.24   9-0.71197 0.43074-0.14672 0.89400-0.70663 0.13360
  -4  10 -17    1.89    1.84   9-0.71070 0.43027-0.14218 0.88898-0.70886 0.16725
  -3 -12  -8   26.00    2.69   9-0.71281 0.50729-0.14975-0.74392-0.70513 0.45044
  -3 -11  -5   12.17    1.99   9-0.71102 0.50825-0.14331-0.67731-0.70831 0.54717
  -3 -10  -2    8.16    2.47   9-0.71301 0.51145-0.15051-0.59422-0.70475 0.63591
  -3  -9   0   71.69    2.60  10-0.71381 0.51558-0.15344-0.51736-0.70328 0.69817
  -3  -4   5  143.20    3.55   9-0.71292 0.51935-0.15015-0.14763-0.70492 0.85643
  -3   0   5   -1.48    3.82  10-0.71307 0.51770-0.15070 0.15256-0.70466 0.85615
  -3   8  -8   18.04    2.54   9-0.71225 0.50676-0.14771 0.74330-0.70614 0.44997
  -3   9 -13   -2.57    2.35  10-0.71249 0.49960-0.14861 0.82024-0.70569 0.29141
  -2 -12 -11   -1.84    2.53  10-0.71301 0.57187-0.15051-0.74672-0.70475 0.35714
  -2 -11  -7   36.04    2.62   9-0.71218 0.57395-0.14748-0.67271-0.70625 0.48418
  -2 -10  -4   22.27    2.60   9-0.71298 0.57680-0.15037-0.59534-0.70482 0.57646
  -2  -9  -2   49.18    2.60   9-0.71176 0.57825-0.14596-0.52534-0.70700 0.64123
  -2  -8   0  755.87    4.27  10-0.71409 0.58217-0.15447-0.44182-0.70277 0.69953
  -2  -7   1  780.37    3.84   9-0.71049 0.57945-0.14142-0.38056-0.70923 0.73750
  -2  -5   3  128.65    3.29   9-0.71208 0.58306-0.14710-0.22511-0.70644 0.79729
  -2  -2   4   10.61    3.95   9-0.71216 0.58413-0.14741-0.00054-0.70628 0.82806
  -2   5  -2   25.18    3.36  10-0.71445 0.58133-0.15580 0.52787-0.70210 0.63489
  -2   6  -4  457.20    4.12   9-0.71188 0.57602-0.14637 0.59392-0.70680 0.57711
  -2   7  -7   10.49    2.83   9-0.71298 0.57409-0.15040 0.67333-0.70480 0.48117
  -2   8 -11   66.38    2.68   9-0.71291 0.56985-0.15012 0.74762-0.70494 0.35606
  -2   9 -22   14.04    2.25  10-0.71392 0.56182-0.15383 0.82701-0.70309 0.00852
  -2   9 -21    1.25    2.33  10-0.71404 0.56233-0.15429 0.82633-0.70286 0.03991
  -2   9 -20   11.93    2.64  10-0.71340 0.56260-0.15193 0.82457-0.70404 0.07192
  -2   9 -19   49.95    2.66   9-0.71277 0.56312-0.14962 0.82129-0.70519 0.10484
  -2   9 -18   34.20    2.42   9-0.71157 0.56229-0.14528 0.81766-0.70734 0.13733
  -1 -11 -10    9.54    2.43   9-0.71187 0.63724-0.14634-0.67439-0.70681 0.39220
  -1  -9  -4  262.05    3.24   9-0.71272 0.64362-0.14945-0.52147-0.70528 0.57916
  -1  -8  -2    2.86    2.81   9-0.71311 0.64483-0.15086-0.44502-0.70458 0.64025
  -1  -4   2  828.71    5.32  10-0.71335 0.64900-0.15173-0.14601-0.70414 0.76513
  -1   4  -2  106.74    2.93   9-0.71081 0.64349-0.14256 0.44049-0.70868 0.64359
  -1   5  -4  217.34    3.80   9-0.71264 0.64333-0.14915 0.52153-0.70542 0.57794
  -1   7 -10  679.81    4.27  10-0.71330 0.63840-0.15154 0.67415-0.70423 0.38846
  -1   8 -16  371.78    3.35  10-0.71412 0.63359-0.15459 0.75183-0.70271 0.19885
  -1   8 -15    8.84    2.51   9-0.71196 0.63246-0.14667 0.74326-0.70665 0.23454
   0 -11 -14   62.69    2.83   9-0.71290 0.70075-0.15011-0.66958-0.70495 0.26755
   0  -7  -3  319.92    3.17   9-0.71070 0.70831-0.14218-0.37981-0.70886 0.61561
   0  -4   0    1.48    3.27   9-0.71280 0.71297-0.14973-0.14894-0.70513 0.70555
   0   7 -14    1.09    2.69   9-0.71218 0.69943-0.14748 0.67030-0.70625 0.26653
   1 -10 -14   32.51    2.87   9-0.71332 0.76688-0.15164-0.59328-0.70418 0.26794
   1  -9 -10    5.78    2.60  10-0.71384 0.77157-0.15353-0.51819-0.70324 0.39189
   1  -6  -4  133.02    3.55  10-0.71387 0.77661-0.15365-0.29323-0.70318 0.58004
   1  -5  -3  142.54    3.63  10-0.71344 0.77690-0.15207-0.22064-0.70397 0.61204
   1   1  -3   23.06    3.71   9-0.71017 0.77374-0.14028 0.21369-0.70979 0.61798
   1   2  -4 1745.78    7.75   9-0.71028 0.77336-0.14066 0.28910-0.70960 0.58570
   1   5 -10    6.17    2.19   9-0.71155 0.76899-0.14521 0.51871-0.70737 0.39458
   1   6 -14 1048.92    4.72   9-0.71177 0.76532-0.14598 0.59361-0.70699 0.26935
   2  -7  -9   75.09    3.27   9-0.71331 0.83772-0.15159-0.36991-0.70421 0.42623
   2  -5  -6  405.85    4.45  10-0.71369 0.84054-0.15298-0.21961-0.70351 0.51948
   2   1  -6   21.92    2.80   9-0.71081 0.83783-0.14256 0.21646-0.70868 0.52463
   2   3  -9 2565.61    7.55   9-0.71178 0.83637-0.14602 0.36935-0.70697 0.42820
   2   5 -16  355.83    3.61  10-0.71314 0.83148-0.15097 0.52415-0.70452 0.20646
   3  -8 -19   57.10    3.59  10-0.71660 0.89814-0.16392-0.43231-0.69798 0.10838
   3  -7 -14   42.60    3.68  10-0.71666 0.90283-0.16412-0.35786-0.69787 0.26506
   3  -5 -10   -2.78    3.49  10-0.71502 0.90559-0.15794-0.21315-0.70102 0.39293
   3   0  -9    1.92    3.22   9-0.71228 0.90263-0.14785 0.14805-0.70607 0.42958
   3   1 -10  185.70    3.68   9-0.71113 0.90104-0.14369 0.21792-0.70812 0.40026
   3   2 -12    9.83    3.28  10-0.71377 0.90200-0.15330 0.30348-0.70336 0.33217
   3   4 -26    4.28    2.38   9-0.71134 0.88680-0.14445 0.44396-0.70775-0.10213
   3   4 -25   34.49    2.56   9-0.71263 0.88851-0.14909 0.44782-0.70545-0.07343
   3   4 -24   12.47    2.53   9-0.71300 0.89012-0.15045 0.45027-0.70478-0.04291
   3   4 -23   16.45    2.67  10-0.71325 0.89169-0.15139 0.45082-0.70431-0.01132
   3   4 -22   49.74    2.72  10-0.71336 0.89258-0.15176 0.45051-0.70412 0.01984
   3   4 -21   -5.10    2.67  10-0.71301 0.89116-0.15051 0.45261-0.70475 0.05073
   3   4 -20   70.40    2.79   9-0.71213 0.89270-0.14730 0.44631-0.70634 0.08502
   3   4 -19    1.90    1.79   9-0.71070 0.89234-0.14218 0.44131-0.70886 0.11821
   4  -1 -14  530.69    5.43  10-0.71398 0.96653-0.15406 0.07985-0.70297 0.27122
   4   0 -30   38.96    2.74  10-0.71485 0.95255-0.15731 0.15828-0.70134-0.23250
   4   0 -15    0.11    2.96   9-0.71301 0.96499-0.15051 0.15097-0.70475 0.24164
   4   1 -28    4.76    2.47   9-0.71334 0.95413-0.15169 0.22737-0.70416-0.16716
   4   1 -17   43.94    3.19   9-0.71275 0.96236-0.14953 0.22444-0.70524 0.18004
   4   2 -23   33.35    2.59   9-0.71129 0.95520-0.14427 0.29378-0.70783-0.00550
 -13  -3  10    3.80    2.50  11-0.71751-0.13463-0.16804-0.05611-0.69592 0.98509
 -13  -2  10    3.54    2.65  10-0.71663-0.13438-0.16465 0.01552-0.69767 0.98656
 -13  -1  10    3.93    2.92  10-0.71800-0.13189-0.16992 0.09573-0.69495 0.98241
 -13   6   3    0.80    3.72  13-0.72512-0.13105-0.19926 0.64586-0.67928 0.74776
 -12  -7   8   20.40    2.21  10-0.71584-0.07093-0.16163-0.36195-0.69921 0.92730
 -12  -6   9   -0.91    2.52  10-0.71693-0.06835-0.16578-0.28087-0.69709 0.95513
 -12  -4  10   -0.70    2.53  11-0.71732-0.06858-0.16729-0.12999-0.69631 0.98686
 -12   5   5   84.38    5.48  13-0.72675-0.06376-0.20651 0.58043-0.67527 0.80933
 -11  -8   7   64.41    2.43  10-0.71554-0.00606-0.16050-0.43791-0.69979 0.89873
 -11  -7   8   97.86    2.14  10-0.71514-0.00500-0.15899-0.36543-0.70055 0.93053
 -11  -6   9   74.90    2.81  10-0.71683-0.00267-0.16540-0.28234-0.69728 0.95902
 -11  -4  10   38.65    2.74  10-0.71666-0.00145-0.16476-0.13367-0.69761 0.99066
 -11   0  10   47.37    3.34  11-0.72015 0.00109-0.17848 0.17845-0.69047 0.98347
 -11   8  -1   15.95    2.69  11-0.71702-0.01272-0.16612 0.76313-0.69691 0.64503
 -10  -9   6   44.48    2.43  11-0.71770 0.06228-0.16878-0.50206-0.69554 0.86436
 -10  -8   7   18.78    2.37  10-0.71634 0.06046-0.16352-0.43419-0.69824 0.90045
 -10  -7   8   15.49    2.42  10-0.71596 0.06154-0.16210-0.36093-0.69897 0.93218
 -10  -6   9   59.80    2.71  11-0.71736 0.06354-0.16747-0.28095-0.69622 0.95923
 -10  -4  10  137.34    3.05  11-0.71727 0.06474-0.16710-0.13125-0.69641 0.99077
 -10   8  -1    3.01    2.72  10-0.71648 0.05303-0.16408 0.76131-0.69796 0.64693
  -9 -10   4   24.82    2.52  10-0.71643 0.12460-0.16386-0.58307-0.69807 0.80648
  -9  -8   7   89.89    2.53  11-0.71761 0.12890-0.16843-0.42814-0.69572 0.89811
  -9  -7   8   12.64    2.59  10-0.71713 0.12906-0.16655-0.35477-0.69669 0.92958
  -9  -3  10   -2.47    2.73  11-0.71741 0.13026-0.16766-0.05607-0.69612 0.99325
  -9  -2  10  561.23    4.27  10-0.71660 0.13018-0.16454 0.01528-0.69772 0.99467
  -9  -1  10  171.56    3.77  11-0.71916 0.13302-0.17449 0.09988-0.69257 0.98939
  -8  -9   5   38.94    2.06  10-0.71514 0.19083-0.15899-0.51264-0.70055 0.84265
  -8  -5   9  247.45    3.15  10-0.71704 0.19586-0.16621-0.20684-0.69686 0.96393
  -8   8  -2   -1.34    2.44  11-0.71828 0.18601-0.17105 0.76887-0.69436 0.61613
  -8   9  -5    5.84    2.41  10-0.71564 0.17982-0.16088 0.83311-0.69959 0.52721
  -8  10 -10    4.06    2.50  11-0.71735 0.17784-0.16742 0.91472-0.69624 0.36683
  -7 -11   1  118.81    2.88  10-0.71634 0.25468-0.16352-0.65690-0.69825 0.71725
  -7 -10   3   38.44    2.65  10-0.71663 0.25727-0.16465-0.58071-0.69767 0.77994
  -7  -8   6  112.57    2.89  10-0.71703 0.25960-0.16617-0.43048-0.69689 0.87189
  -7  -7   7  222.81    3.27  10-0.71665 0.26061-0.16473-0.35732-0.69763 0.90427
  -7  -4   9   43.73    2.64  11-0.71825 0.26360-0.17091-0.12773-0.69444 0.96338
  -7  -3   9  395.26    3.25  10-0.71474 0.25989-0.15748-0.06621-0.70132 0.97045
  -7  -1   9   15.17    3.21  10-0.71575 0.26064-0.16128 0.08779-0.69939 0.96841
  -7   7   0  715.60    4.99  11-0.71770 0.25388-0.16876 0.69174-0.69555 0.68237
  -7   9  -6   22.56    2.75  10-0.71642 0.24623-0.16384 0.83596-0.69808 0.49641
  -7  10 -11   -7.07    2.56  11-0.71673 0.24096-0.16503 0.91203-0.69747 0.33751
  -6 -12  -2   -3.05    2.19  11-0.71761 0.32051-0.16842-0.72331-0.69573 0.62130
  -6 -11   0   50.35    2.43  10-0.71575 0.31929-0.16128-0.66003-0.69939 0.68951
  -6 -10   2   54.85    2.03  10-0.71514 0.32131-0.15899-0.58714-0.70055 0.75243
  -6  -9   4  234.18    3.19  11-0.71732 0.32394-0.16730-0.50377-0.69630 0.81020
  -6  -8   5   44.92    2.16  10-0.71464 0.32314-0.15710-0.43921-0.70151 0.84755
  -6  -6   7   -3.90    2.13  10-0.71494 0.32383-0.15823-0.28849-0.70093 0.91020
  -6   9  -7  312.41    2.93  10-0.71504 0.31085-0.15861 0.83049-0.70074 0.46993
  -6  10 -13   15.94    2.46  10-0.71682 0.30697-0.16538 0.91256-0.69729 0.27743
  -5 -12  -4   10.38    1.90  10-0.71433 0.37934-0.15597-0.73887-0.70208 0.56841
  -5 -11  -1    3.59    2.22  10-0.71614 0.38476-0.16276-0.65809-0.69863 0.65866
  -5 -10   1    2.06    1.90  10-0.71514 0.38548-0.15899-0.58714-0.70055 0.72315
  -5  -9   3   71.00    2.85  10-0.71699 0.38957-0.16601-0.50460-0.69697 0.78179
  -5  -5   7    5.17    2.87  11-0.71702 0.39449-0.16616-0.20596-0.69689 0.90662
  -5   7  -2   10.08    3.12  10-0.71703 0.38342-0.16616 0.68952-0.69689 0.62435
  -5   8  -5    5.65    2.71  11-0.71709 0.38102-0.16639 0.76425-0.69677 0.53005
  -5   9  -9   37.77    2.75  10-0.71686 0.37724-0.16554 0.83732-0.69721 0.40512
  -5  10 -16   39.84    2.70  10-0.71676 0.37017-0.16513 0.91164-0.69742 0.18692
  -5  10 -15   19.35    1.89  10-0.71474 0.36910-0.15748 0.90490-0.70132 0.22053
  -4 -12  -5    5.30    2.51  10-0.71697 0.44786-0.16596-0.72779-0.69699 0.53290
  -4 -11  -2   -1.87    2.22  11-0.71761 0.45238-0.16842-0.64894-0.69573 0.62520
  -4 -10   0   35.25    2.61  10-0.71684 0.45259-0.16545-0.57977-0.69725 0.69084
  -4  -8   3   80.39    2.22  10-0.71464 0.45297-0.15710-0.43997-0.70151 0.78850
  -4  -5   6   87.48    3.28  10-0.71700 0.45827-0.16607-0.20649-0.69694 0.87744
  -4   5   1  294.91    4.12  11-0.71774 0.45411-0.16891 0.54214-0.69547 0.71906
  -4   6  -1   75.92    3.23  11-0.71761 0.45182-0.16843 0.61635-0.69572 0.65685
  -4   9 -11   83.19    2.72  10-0.71565 0.44061-0.16092 0.83238-0.69957 0.34718
  -3 -12  -7    4.69    2.58  11-0.71730 0.51275-0.16723-0.72743-0.69634 0.47156
  -3 -11  -4   12.25    2.59  10-0.71678 0.51521-0.16523-0.65575-0.69737 0.56725
  -3  -8   2  318.57    3.50  11-0.71743 0.52100-0.16770-0.42859-0.69609 0.75324
  -3  -7   3 1360.62    4.80  10-0.71554 0.52033-0.16050-0.36136-0.69979 0.78870
  -3  -6   4  162.96    3.31  10-0.71614 0.52222-0.16276-0.28437-0.69863 0.81891
  -3   7  -5   60.40    2.33  10-0.71484 0.51201-0.15785 0.67992-0.70113 0.53836
  -3   8  -9   46.06    2.73  11-0.71709 0.51014-0.16642 0.76350-0.69676 0.40912
  -3   9 -15   99.60    2.85  10-0.71692 0.50450-0.16576 0.83785-0.69709 0.22066
  -3   9 -14   13.50    1.86  10-0.71474 0.50343-0.15748 0.82875-0.70132 0.25678
  -2 -12 -10  250.10    3.40  10-0.71626 0.57531-0.16321-0.73258-0.69840 0.38146
  -2 -11  -6    2.52    2.57  11-0.71761 0.58047-0.16842-0.65272-0.69573 0.50425
  -2  -3   4   34.57    2.76  10-0.71423 0.58675-0.15559-0.06610-0.70227 0.82356
  -2  -1   4   48.14    4.62  10-0.71564 0.58749-0.16088 0.08718-0.69959 0.82085
  -2   8 -12    5.56    2.77  11-0.71691 0.57308-0.16570 0.76201-0.69713 0.31610
  -1 -11  -9    3.31    2.58  10-0.71653 0.64314-0.16427-0.65588-0.69786 0.41468
  -1 -10  -6   -0.72    2.33  11-0.71693 0.64702-0.16578-0.58555-0.69709 0.50762
  -1   0   2  153.82    8.84  11-0.71867 0.65456-0.17258 0.17352-0.69356 0.75397
  -1   6  -7  811.91    4.59  10-0.71658 0.64428-0.16446 0.61168-0.69776 0.47619
  -1   7 -11  306.63    3.58  11-0.71769 0.64192-0.16875 0.69104-0.69556 0.34893
  -1   8 -19   15.48    2.45  11-0.71809 0.63393-0.17030 0.76895-0.69475 0.09547
  -1   8 -18   62.36    2.84  11-0.71708 0.63455-0.16638 0.76418-0.69678 0.12979
  -1   8 -17    6.41    2.56  11-0.71655 0.63396-0.16433 0.75895-0.69783 0.16353
   0 -11 -13   22.40    2.71  10-0.71667 0.70547-0.16478-0.65558-0.69760 0.29112
   0 -10  -9   76.39    2.91  10-0.71598 0.70860-0.16217-0.58381-0.69893 0.41756
   0  -9  -6   46.65    2.92  10-0.71700 0.71162-0.16607-0.50475-0.69694 0.50971
   0  -8  -4    7.46    2.61  10-0.71673 0.71433-0.16503-0.43090-0.69747 0.57230
   0   3  -3   -1.30    3.79  11-0.71644 0.71176-0.16389 0.38974-0.69805 0.60383
   0   5  -7  693.47    3.98  10-0.71544 0.70950-0.16012 0.53290-0.69998 0.48016
   0   6 -10   -1.02    2.24  10-0.71454 0.70342-0.15672 0.60781-0.70170 0.38707
   0   7 -16   22.04    2.78  11-0.71704 0.70286-0.16620 0.68888-0.69687 0.19462
   0   7 -15   13.01    1.93  10-0.71494 0.70053-0.15823 0.68084-0.70093 0.23147
   1 -10 -13    2.20    2.60  11-0.71759 0.77201-0.16834-0.57691-0.69577 0.29042
   1  -8  -7    2.48    2.79  10-0.71663 0.77650-0.16465-0.43179-0.69767 0.48176
   1  -7  -5  345.41    3.74  11-0.71806 0.77999-0.17019-0.35139-0.69481 0.54051
   1   4  -8 3956.65    8.71  10-0.71691 0.77633-0.16571 0.46347-0.69712 0.44821
   1   5 -11   91.67    3.17  10-0.71697 0.77388-0.16596 0.53854-0.69699 0.35390
   1   6 -16   54.93    2.93  11-0.71700 0.76905-0.16607 0.61386-0.69693 0.19748
   1   6 -15  330.65    2.83  10-0.71454 0.76750-0.15672 0.60449-0.70170 0.23305
   2  -9 -15  168.93    3.24  10-0.71623 0.83580-0.16311-0.50853-0.69846 0.23271
   2  -8 -11  733.08    4.94  10-0.71710 0.83996-0.16646-0.43016-0.69674 0.35579
   2  -6  -7  108.85    3.35  10-0.71678 0.84312-0.16522-0.28172-0.69737 0.48249
   2  -4  -5   54.51    3.86  11-0.71839 0.84645-0.17148-0.12645-0.69414 0.54142
   2   4 -12  400.63    3.31  10-0.71454 0.83622-0.15672 0.45484-0.70170 0.32881
   2   5 -28   33.60    1.99  10-0.71524 0.82257-0.15937 0.53243-0.70036-0.17474
   2   5 -27   37.80    2.57  10-0.71680 0.82471-0.16529 0.53886-0.69734-0.14633
   2   5 -26    4.86    2.26  11-0.71748 0.82741-0.16791 0.54286-0.69599-0.11798
   2   5 -18   -8.27    2.72  11-0.71712 0.83170-0.16653 0.54329-0.69670 0.13463
   2   5 -17  127.72    2.40  10-0.71534 0.83288-0.15974 0.53287-0.70017 0.17045
   3  -8 -18  161.22    4.13  11-0.72061 0.90332-0.18031-0.41661-0.68951 0.13115
   3   3 -29   32.65    2.59  10-0.71707 0.89016-0.16633 0.39096-0.69681-0.20756
   3   3 -16  278.18    3.27  11-0.71790 0.90248-0.16954 0.39344-0.69515 0.19910
   3   3 -15  767.94    4.07  10-0.71474 0.89982-0.15748 0.38108-0.70132 0.23643
   4  -2 -14  241.87    5.26  11-0.72001 0.97236-0.17788 0.02919-0.69079 0.25917
   4  -1 -30   10.70    2.61  11-0.71895 0.95761-0.17367 0.09973-0.69300-0.24260
   4   0 -29    2.75    2.46  11-0.71782 0.95705-0.16923 0.16964-0.69531-0.20726
   4   0 -16   50.60    3.37  11-0.71895 0.96957-0.17367 0.17409-0.69300 0.19881
   4   1 -27   16.46    2.61  10-0.71594 0.95659-0.16201 0.23753-0.69902-0.14055
   4   1 -26   -4.71    2.43  11-0.71771 0.95945-0.16879 0.24379-0.69553-0.11289
   4   1 -19  122.38    3.16  11-0.71803 0.96605-0.17005 0.24516-0.69488 0.10652
   4   1 -18   60.97    3.04  10-0.71581 0.96458-0.16153 0.23665-0.69926 0.14227
 -14   1   9   30.86    3.35  12-0.72430-0.19348-0.19664 0.27048-0.68078 0.93722
 -13  -4  10    7.91    2.56  11-0.71996-0.13256-0.17859-0.11915-0.69047 0.97990
 -12  -5  10    2.89    2.25  11-0.72097-0.06266-0.18268-0.18898-0.68830 0.97788
 -12   0  10  665.18    5.50  12-0.72144-0.06390-0.18461 0.18435-0.68728 0.97855
 -12   7   1   22.18    3.37  12-0.72373-0.06994-0.19419 0.71676-0.68211 0.69137
 -11  -5  10  118.68    3.00  11-0.72085 0.00185-0.18220-0.19095-0.68856 0.98132
 -10  -5  10   85.40    2.65  12-0.72207 0.07014-0.18723-0.18613-0.68587 0.98166
 -10   0  10  826.19    5.98  12-0.72166 0.06928-0.18554 0.18545-0.68678 0.98170
 -10   5   5   35.70    4.22  13-0.72597 0.06808-0.20394 0.57767-0.67676 0.81482
 -10   9  -5   27.51    2.45  12-0.72189 0.05410-0.18648 0.85943-0.68628 0.50940
  -9  -9   6    4.88    2.23  11-0.71967 0.12949-0.17747-0.49393-0.69106 0.86329
  -9  -6   9    4.54    2.34  12-0.72043 0.13024-0.18052-0.26923-0.68945 0.95761
  -9  -4  10   -2.52    2.91  12-0.72038 0.13199-0.18028-0.11732-0.68957 0.98765
  -9   6   3  328.41    4.76  12-0.72315 0.13008-0.19177 0.63976-0.68343 0.76059
  -9   7   1   85.32    3.18  11-0.72021 0.12495-0.17960 0.70205-0.68993 0.70404
  -9   9  -5    2.24    2.55  11-0.71978 0.11870-0.17788 0.84971-0.69084 0.51649
  -8 -11   2    2.43    1.74  11-0.71835 0.19072-0.17220-0.64872-0.69382 0.74209
  -8 -10   4   11.60    1.96  11-0.71920 0.19383-0.17558-0.57094-0.69205 0.80315
  -8  -8   7   19.94    2.59  11-0.72065 0.19749-0.18141-0.41558-0.68898 0.89323
  -8  -7   8   17.70    2.57  12-0.72085 0.19834-0.18220-0.33963-0.68856 0.92476
  -8  -2  10   29.48    3.39  12-0.72261 0.20251-0.18948 0.04080-0.68466 0.98372
  -8   9  -6   -0.64    2.51  11-0.72061 0.18234-0.18122 0.85766-0.68908 0.48531
  -7  -9   5  140.30    2.85  11-0.71939 0.26146-0.17634-0.49519-0.69165 0.83576
  -7  -6   8  202.43    2.52  11-0.71835 0.26276-0.17220-0.27544-0.69382 0.93185
  -7   6   2    2.63    2.92  12-0.72084 0.25840-0.18219 0.63080-0.68856 0.73833
  -7   8  -3  191.26    3.37  11-0.72035 0.25372-0.18017 0.77715-0.68963 0.58240
  -7   9  -7   28.12    2.57  12-0.72180 0.25239-0.18610 0.85791-0.68648 0.45396
  -7  10 -13   59.93    2.42  12-0.72191 0.24541-0.18656 0.93424-0.68624 0.26486
  -7  10 -12   69.04    2.48  11-0.71951 0.24396-0.17680 0.92350-0.69141 0.30211
  -6 -11   1   -2.93    2.68  11-0.72061 0.32441-0.18122-0.63731-0.68908 0.70817
  -6 -10   3  157.91    2.82  12-0.72170 0.32821-0.18570-0.55962-0.68669 0.77020
  -6  -5   8  141.24    2.54  11-0.71911 0.33029-0.17521-0.19725-0.69224 0.93205
  -6   5   3    3.40    3.58  12-0.72265 0.32816-0.18964 0.56300-0.68458 0.76714
  -6   7  -1  309.55    3.70  11-0.71894 0.32062-0.17452 0.69685-0.69260 0.64994
  -6   8  -4  136.33    3.05  11-0.71977 0.31852-0.17784 0.77485-0.69086 0.55432
  -6   9  -8   57.04    2.79  11-0.72031 0.31478-0.18002 0.85170-0.68971 0.42706
  -6  10 -15   27.78    2.57  12-0.72084 0.30906-0.18217 0.93002-0.68858 0.20649
  -6  10 -14   15.75    2.20  11-0.71911 0.30737-0.17521 0.92257-0.69224 0.24092
  -5 -12  -3    5.89    2.32  11-0.71930 0.38598-0.17596-0.71973-0.69185 0.58813
  -5 -11   0    1.04    2.40  11-0.72061 0.39047-0.18122-0.63416-0.68908 0.67844
  -5 -10   2   61.94    2.68  12-0.72180 0.39314-0.18610-0.55981-0.68648 0.74049
  -5   5   2   77.95    3.66  12-0.72225 0.39365-0.18799 0.56116-0.68546 0.73856
  -5   6   0  568.76    4.59  12-0.72202 0.39120-0.18704 0.63493-0.68598 0.67656
  -5   9 -10   22.12    2.82  12-0.72066 0.38025-0.18145 0.85356-0.68895 0.36600
  -4 -12  -4   85.55    2.60  12-0.72198 0.45377-0.18686-0.70871-0.68607 0.55324
  -4  -9   2    0.93    1.99  11-0.71835 0.45603-0.17220-0.49884-0.69382 0.74984
  -4   7  -4   11.41    2.78  12-0.72145 0.45310-0.18465 0.70726-0.68725 0.55469
  -4   8  -7   32.80    1.99  11-0.71863 0.44767-0.17333 0.77002-0.69323 0.46639
  -4   9 -13   24.79    2.34  12-0.72153 0.44467-0.18498 0.85688-0.68708 0.27226
  -4   9 -12    0.24    1.90  11-0.71882 0.44038-0.17408 0.84757-0.69283 0.30752
  -3 -12  -6  201.45    3.03  12-0.72174 0.51805-0.18587-0.70899-0.68660 0.49343
  -3 -10  -1    8.93    2.43  11-0.72040 0.52110-0.18040-0.56615-0.68951 0.65347
  -3  -9   1   21.89    2.45  12-0.72109 0.52345-0.18318-0.48713-0.68804 0.71383
  -3  -5   5   -0.26    3.07  12-0.72061 0.52643-0.18122-0.19375-0.68908 0.84243
  -3   6  -3  120.76    3.49  12-0.72147 0.52066-0.18477 0.63242-0.68719 0.58748
  -3   7  -6    6.88    2.72  12-0.72181 0.51776-0.18616 0.70930-0.68645 0.49213
  -3   8 -10   93.96    2.92  12-0.72133 0.51381-0.18418 0.78097-0.68751 0.36861
  -3   9 -18   11.64    2.58  12-0.72095 0.50663-0.18260 0.85571-0.68834 0.11727
  -3   9 -17   60.31    2.59  11-0.72016 0.50611-0.17941 0.85130-0.69004 0.15080
  -3   9 -16   15.46    1.89  11-0.71854 0.50534-0.17295 0.84553-0.69342 0.18507
  -2 -12  -9   15.93    2.50  11-0.72034 0.57985-0.18013-0.71629-0.68965 0.40506
  -2 -10  -3    6.71    2.44  11-0.71958 0.58594-0.17709-0.56750-0.69126 0.59515
  -2  -9  -1    2.03    2.36  12-0.72061 0.58819-0.18122-0.49577-0.68908 0.65558
  -2  -7   2  142.64    3.15  11-0.72055 0.59020-0.18098-0.34075-0.68920 0.74835
  -2  -6   3  154.69    3.39  12-0.72114 0.59161-0.18341-0.26373-0.68792 0.77836
  -2  -4   4   61.30    2.47  11-0.71920 0.59093-0.17558-0.12204-0.69205 0.81381
  -2   3   1  140.82    4.55  11-0.71926 0.58871-0.17582 0.39898-0.69192 0.71900
  -2   6  -5   55.61    3.26  12-0.72070 0.58435-0.18161 0.62942-0.68887 0.52790
  -2   7  -8  165.82    2.60  11-0.71911 0.57934-0.17521 0.69739-0.69224 0.43736
  -2   8 -13   80.89    2.78  11-0.71949 0.57577-0.17671 0.77339-0.69146 0.28029
  -1 -12 -12   20.77    2.72  12-0.72228 0.64488-0.18810-0.70759-0.68541 0.30782
  -1 -11  -8   -3.10    2.72  12-0.72093 0.64876-0.18254-0.63716-0.68838 0.43482
  -1 -10  -5   24.49    2.68  12-0.72101 0.65024-0.18286-0.56236-0.68821 0.52939
  -1  -9  -3  553.29    3.88  11-0.71998 0.65176-0.17870-0.49249-0.69041 0.59527
  -1  -7   0  141.72    2.59  11-0.71911 0.65375-0.17521-0.34656-0.69224 0.69106
  -1  -6   1  103.68    2.59  11-0.71835 0.65331-0.17220-0.27499-0.69382 0.72366
  -1  -5   2  263.87    3.72  12-0.72146 0.65727-0.18471-0.18754-0.68722 0.74827
  -1   3  -1  320.84    5.28  12-0.72152 0.65530-0.18494 0.40820-0.68710 0.65341
  -1   7 -12  359.00    3.55  12-0.72127 0.64456-0.18392 0.70652-0.68765 0.30923
  -1   8 -24   16.17    2.01  11-0.71892 0.62973-0.17446 0.77236-0.69264-0.06278
  -1   8 -23    5.55    1.90  11-0.71920 0.63206-0.17558 0.77304-0.69205-0.03194
  -1   8 -22   -3.60    2.28  12-0.71996 0.63062-0.17859 0.77556-0.69047-0.00141
  -1   8 -21   14.45    1.92  11-0.71920 0.63334-0.17558 0.77344-0.69205 0.03171
  -1   8 -20   96.98    2.20  11-0.71882 0.63455-0.17408 0.77121-0.69283 0.06359
   0 -11 -12   83.87    2.95  11-0.72041 0.71020-0.18044-0.63998-0.68949 0.31409
   0 -10  -8   31.26    2.59  12-0.72113 0.71430-0.18336-0.56176-0.68794 0.43790
   0  -7  -2   32.16    3.19  11-0.72067 0.71894-0.18150-0.34044-0.68893 0.62625
   0  -6  -1  761.57    4.81  11-0.71969 0.71929-0.17751-0.26968-0.69103 0.66041
   0   4  -5  266.53    3.28  11-0.71873 0.71471-0.17370 0.47130-0.69303 0.53621
   0   6 -11   85.49    2.43  11-0.71949 0.70977-0.17671 0.62395-0.69146 0.34595
   0   7 -26   32.34    2.49  11-0.72022 0.69678-0.17966 0.70195-0.68990-0.12650
   0   7 -25    4.82    2.30  11-0.72071 0.69886-0.18163 0.70544-0.68886-0.09665
   0   7 -24    0.83    2.23  12-0.72153 0.70030-0.18498 0.70825-0.68708-0.06699
   0   7 -20   28.75    2.50  12-0.72178 0.70415-0.18601 0.70863-0.68653 0.05885
   0   7 -19   -0.33    2.62  12-0.72084 0.70193-0.18216 0.70833-0.68858 0.09080
   0   7 -18   97.09    2.87  11-0.72018 0.70400-0.17949 0.70202-0.68999 0.12479
   0   7 -17   -0.98    1.96  11-0.71873 0.70105-0.17370 0.69909-0.69303 0.15846
   1 -10 -12    3.27    2.77  12-0.72295 0.77950-0.19091-0.55696-0.68389 0.30933
   1  -9  -9   34.70    2.74  11-0.71997 0.77861-0.17864-0.49243-0.69044 0.41129
   1  -4  -2  867.03    5.96  11-0.71988 0.78446-0.17829-0.11974-0.69063 0.63042
   1   3  -6  206.19    3.25  11-0.71825 0.77951-0.17182 0.39473-0.69401 0.50767
   1   5 -12   16.70    3.10  12-0.72134 0.77678-0.18423 0.55791-0.68748 0.31298
   1   6 -27    8.62    2.20  11-0.71989 0.76080-0.17832 0.62471-0.69061-0.15333
   1   6 -26   61.05    2.73  11-0.72047 0.76325-0.18065 0.62902-0.68938-0.12476
   1   6 -25    5.01    2.37  11-0.72061 0.76602-0.18122 0.63158-0.68908-0.09638
   1   6 -19   25.22    2.60  12-0.72134 0.77128-0.18423 0.63193-0.68748 0.09454
   1   6 -18   30.36    2.72  11-0.72038 0.77080-0.18029 0.62798-0.68957 0.12649
   1   6 -17   29.31    2.04  11-0.71892 0.76952-0.17446 0.62293-0.69264 0.16046
   2  -9 -14   10.97    2.56  11-0.72063 0.84117-0.18130-0.48920-0.68904 0.25501
   2   2  -8   10.50    3.07  11-0.72054 0.84581-0.18096 0.32990-0.68921 0.44244
   2   3 -10   29.05    2.99  11-0.71961 0.84323-0.17721 0.40018-0.69119 0.38190
   2   4 -13  141.99    2.58  11-0.71911 0.84003-0.17521 0.47317-0.69224 0.28811
   2   5 -25   53.17    2.19  11-0.71892 0.82917-0.17446 0.54741-0.69264-0.08814
   2   5 -24   32.98    2.43  11-0.71958 0.83047-0.17709 0.55068-0.69126-0.05831
   2   5 -23   31.58    2.61  11-0.72008 0.83196-0.17908 0.55212-0.69021-0.02744
   2   5 -22   -5.21    2.51  12-0.72038 0.83065-0.18028 0.55600-0.68957 0.00207
   2   5 -21   67.93    2.61  11-0.72000 0.83388-0.17878 0.55142-0.69037 0.03509
   2   5 -20    8.11    2.39  11-0.71939 0.83380-0.17634 0.54983-0.69165 0.06829
   2   5 -19  437.63    3.15  11-0.71844 0.83411-0.17257 0.54565-0.69362 0.10135
   3  -6 -11    8.45    3.16  12-0.72229 0.91141-0.18815-0.25820-0.68538 0.34633
   3   1 -11   51.55    3.33  12-0.72132 0.91030-0.18414 0.25827-0.68752 0.34852
   3   2 -13  444.21    4.28  11-0.72011 0.90720-0.17921 0.32812-0.69014 0.28805
   3   3 -28   -1.27    2.18  12-0.71991 0.89077-0.17840 0.40434-0.69057-0.18166
   3   3 -27   10.59    2.49  12-0.72097 0.89565-0.18271 0.40685-0.68829-0.15359
   3   3 -17  202.83    3.13  11-0.72049 0.90420-0.18076 0.40425-0.68932 0.16183
   4  -5 -27    0.71    2.70  13-0.72515 0.96691-0.20032-0.17290-0.67876-0.16070
   4  -2 -30   26.50    2.84  12-0.72190 0.96052-0.18653 0.03932-0.68625-0.24827
   4  -1 -29   31.55    2.95  12-0.72303 0.96191-0.19123 0.11841-0.68372-0.21909
   4  -1 -15  218.36    4.19  12-0.72223 0.97412-0.18787 0.11364-0.68553 0.22239
   4   0 -28  259.45    3.42  12-0.72064 0.96060-0.18136 0.18234-0.68900-0.18234
   4   0 -17   -1.93    3.48  12-0.72255 0.97262-0.18923 0.19220-0.68480 0.15717
   4   1 -25  251.71    3.27  11-0.71904 0.96163-0.17492 0.25027-0.69240-0.08438
   4   1 -24   55.76    2.87  11-0.72016 0.96342-0.17943 0.25440-0.69003-0.05587
   4   1 -23    1.66    2.66  12-0.72079 0.96495-0.18197 0.25658-0.68868-0.02588
   4   1 -22   50.07    2.61  12-0.72062 0.96619-0.18129 0.25656-0.68904 0.00667
   4   1 -21   83.16    2.80  11-0.72039 0.96665-0.18034 0.25539-0.68955 0.03829
   4   1 -20   28.36    2.62  11-0.71949 0.96666-0.17671 0.25175-0.69146 0.07143
 -14  -1  10   31.50    2.69  12-0.72466-0.19293-0.19757 0.12295-0.68021 0.96758
 -13  -5  10   15.17    2.47  12-0.72405-0.12817-0.19496-0.17944-0.68164 0.97144
 -13   0  10  454.57    4.77  13-0.72545-0.12619-0.20102 0.20077-0.67832 0.96743
 -12   6   3   -1.39    3.75  14-0.72939-0.06238-0.21896 0.66702-0.66826 0.74007
 -11  -8   8    6.53    2.24  13-0.72400 0.00084-0.19474-0.40432-0.68176 0.91447
 -11  -7   9   64.28    2.73  12-0.72395 0.00416-0.19454-0.32893-0.68187 0.94425
 -11   5   5  148.17    5.54  14-0.73027 0.00606-0.22317 0.59670-0.66584 0.80200
 -11   7   1    1.67    2.97  12-0.72471-0.00405-0.19780 0.72179-0.68009 0.69136
 -10  -9   7  111.79    2.62  13-0.72487 0.07098-0.19851-0.47264-0.67970 0.88030
 -10  -8   8   12.59    2.62  12-0.72408 0.06955-0.19510-0.40171-0.68156 0.91494
 -10  -7   9  210.15    3.12  12-0.72435 0.07129-0.19626-0.32620-0.68093 0.94442
 -10   7   1   85.19    3.19  12-0.72421 0.06249-0.19564 0.71851-0.68127 0.69381
 -10   8  -2   43.69    2.97  13-0.72635 0.06054-0.20500 0.80206-0.67611 0.59521
  -9 -10   5    3.45    2.23  13-0.72422 0.13076-0.19569-0.55554-0.68124 0.82484
  -9  -5  10    5.23    2.75  13-0.72439 0.13720-0.19641-0.17674-0.68085 0.97824
  -9   8  -2   11.52    2.76  12-0.72359 0.12507-0.19300 0.79019-0.68271 0.60279
  -9   9  -6   -1.56    2.44  13-0.72563 0.12377-0.20183 0.87418-0.67787 0.47232
  -8 -11   3   54.60    2.75  12-0.72421 0.19881-0.19565-0.62470-0.68126 0.76086
  -8  -9   6    2.29    1.86  12-0.72276 0.19821-0.18948-0.48260-0.68461 0.85869
  -8  -6   9  119.22    2.66  12-0.72347 0.20301-0.19248-0.25510-0.68299 0.95089
  -8  -4  10   -0.32    2.77  13-0.72469 0.20384-0.19772-0.10076-0.68013 0.97925
  -8  -3  10   45.34    2.19  12-0.72267 0.20307-0.18910-0.03441-0.68481 0.98394
  -8  -1  10  840.86    5.72  13-0.72621 0.20616-0.20438 0.12986-0.67646 0.97523
  -8   1   9   18.98    3.43  13-0.72682 0.20567-0.20710 0.28149-0.67495 0.94254
  -8   7   0  341.99    4.45  13-0.72676 0.19702-0.20683 0.72918-0.67510 0.66019
  -7 -11   2    6.96    1.90  12-0.72240 0.26050-0.18798-0.63302-0.68541 0.73651
  -7 -10   4   80.15    2.63  12-0.72330 0.26426-0.19177-0.55488-0.68337 0.79639
  -7  -8   7   72.37    2.55  13-0.72519 0.26861-0.19991-0.39634-0.67893 0.88545
  -7  -5   9    3.46    2.58  13-0.72434 0.26647-0.19622-0.17968-0.68095 0.95423
  -7   0   9    4.76    2.95  13-0.72459 0.26872-0.19731 0.19766-0.68036 0.94982
  -6 -12  -1   -1.18    2.08  12-0.72347 0.32544-0.19248-0.70376-0.68299 0.64103
  -6  -9   5   88.28    2.89  13-0.72475 0.33233-0.19798-0.47287-0.67999 0.82548
  -6  -8   6  338.82    3.41  12-0.72329 0.33253-0.19173-0.40511-0.68339 0.86101
  -6  -7   7    5.86    2.52  12-0.72329 0.33289-0.19173-0.33000-0.68339 0.89264
  -6  -6   8  409.13    3.58  13-0.72534 0.33603-0.20056-0.24685-0.67857 0.91825
  -6  -3   9  601.64    4.47  13-0.72478 0.33608-0.19812-0.02532-0.67991 0.95065
  -6  -2   9  142.39    3.39  13-0.72560 0.33730-0.20170 0.05270-0.67794 0.94906
  -6   6   1   62.85    3.31  12-0.72380 0.32759-0.19390 0.64161-0.68222 0.70207
  -6   9  -9    2.71    2.60  12-0.72425 0.31824-0.19580 0.86890-0.68118 0.38715
  -5 -12  -2    2.26    2.48  12-0.72426 0.39150-0.19585-0.69955-0.68115 0.60923
  -5  -9   4   34.64    2.71  12-0.72444 0.39774-0.19664-0.47438-0.68072 0.79666
  -5  -8   5  191.47    2.61  12-0.72249 0.39686-0.18835-0.40825-0.68521 0.83331
  -5  -7   6   98.42    2.26  12-0.72213 0.39694-0.18685-0.33556-0.68602 0.86546
  -5  -6   7  572.10    4.00  12-0.72401 0.40014-0.19479-0.25253-0.68173 0.89214
  -5  -4   8   26.57    3.21  13-0.72470 0.40110-0.19776-0.10088-0.68011 0.92153
  -5  -3   8  617.58    4.10  12-0.72240 0.39922-0.18798-0.03546-0.68541 0.92713
  -5  -2   8  297.41    3.47  12-0.72258 0.39944-0.18873 0.03996-0.68501 0.92680
  -5   8  -6    2.16    2.76  13-0.72406 0.38706-0.19500 0.79130-0.68162 0.48333
  -5   9 -11  130.48    2.99  12-0.72422 0.38325-0.19569 0.86749-0.68124 0.32684
  -4 -11  -1   66.36    2.62  12-0.72402 0.45937-0.19485-0.62534-0.68170 0.64414
  -4 -10   1    2.61    2.40  12-0.72370 0.45984-0.19346-0.55417-0.68246 0.70708
  -4  -8   4  822.49    4.14  12-0.72329 0.46275-0.19173-0.40477-0.68339 0.80180
  -4  -7   5  474.59    3.28  12-0.72258 0.46274-0.18873-0.33313-0.68501 0.83456
  -4  -6   6   28.59    2.96  12-0.72427 0.46551-0.19592-0.25088-0.68111 0.86178
  -4  -4   7   40.07    3.30  13-0.72481 0.46653-0.19823-0.10031-0.67985 0.89174
  -4  -3   7   70.21    2.54  12-0.72240 0.46452-0.18798-0.03482-0.68541 0.89770
  -4  -2   7  579.15    4.25  12-0.72240 0.46455-0.18798 0.03941-0.68541 0.89744
  -4   8  -8   49.86    2.65  12-0.72395 0.45182-0.19452 0.79136-0.68188 0.42357
  -4   9 -14    9.41    2.60  12-0.72385 0.44616-0.19411 0.86658-0.68210 0.23470
  -3 -11  -3  144.21    2.42  12-0.72231 0.52169-0.18760-0.63296-0.68562 0.58720
  -3  -7   4  228.82    3.39  13-0.72519 0.53065-0.19987-0.32183-0.67895 0.79911
  -3   4   1   13.67    3.32  12-0.72369 0.52619-0.19344 0.49206-0.68246 0.70771
  -3   5  -1   77.16    3.31  13-0.72565 0.52655-0.20190 0.57486-0.67783 0.64043
  -3   8 -11   45.77    2.72  13-0.72491 0.51642-0.19866 0.79620-0.67962 0.32859
  -3   9 -21   12.07    1.88  12-0.72302 0.50520-0.19060 0.86269-0.68400 0.01900
  -3   9 -20   17.85    2.01  12-0.72276 0.50683-0.18948 0.86101-0.68461 0.04970
  -3   9 -19  244.54    2.73  12-0.72213 0.50656-0.18685 0.85900-0.68602 0.08472
  -2 -12  -8   80.03    2.75  12-0.72421 0.58522-0.19564-0.69906-0.68127 0.42821
  -2 -11  -5   85.39    2.25  12-0.72276 0.58651-0.18948-0.63071-0.68461 0.52526
  -2  -8   1  282.56    2.83  12-0.72293 0.59221-0.19023-0.40639-0.68420 0.71268
  -2  -5   4    5.90    2.95  13-0.72538 0.59706-0.20071-0.17263-0.67849 0.80015
  -2   7  -9    1.84    2.89  13-0.72434 0.58338-0.19622 0.71833-0.68095 0.39442
  -2   8 -15   21.36    2.83  12-0.72417 0.57713-0.19548 0.79355-0.68135 0.20738
  -2   8 -14  529.71    3.24  12-0.72213 0.57712-0.18685 0.78407-0.68602 0.24311
  -1 -12 -11    6.76    2.26  13-0.72539 0.64930-0.20078-0.69320-0.67845 0.33228
  -1  -8  -1    7.73    2.15  12-0.72222 0.65660-0.18723-0.40906-0.68582 0.65246
  -1   5  -5   81.00    2.50  12-0.72284 0.65279-0.18985 0.56204-0.68441 0.52551
  -1   6  -8   76.67    2.39  12-0.72293 0.64995-0.19023 0.63723-0.68420 0.43148
  -1   7 -13  214.56    3.22  12-0.72439 0.64657-0.19641 0.71914-0.68085 0.27134
   0 -11 -11   30.77    2.68  12-0.72434 0.71492-0.19619-0.62364-0.68097 0.33742
   0  -9  -5  121.54    3.16  12-0.72411 0.72035-0.19520-0.47588-0.68151 0.52543
   0  -8  -3  293.09    3.57  13-0.72467 0.72207-0.19762-0.39856-0.68019 0.58618
   0  -5   0   -2.31    2.29  12-0.72213 0.72258-0.18685-0.18489-0.68602 0.68650
   0   2  -2 3794.36   12.71  13-0.72456 0.72349-0.19716 0.34585-0.68044 0.61728
   0   5  -8  364.49    3.23  12-0.72267 0.71590-0.18910 0.56187-0.68481 0.43375
   0   6 -12 1533.89    5.41  12-0.72331 0.71289-0.19181 0.63937-0.68335 0.30693
   0   7 -23   59.72    1.99  12-0.72213 0.70175-0.18685 0.70987-0.68602-0.03571
   0   7 -22    3.13    1.92  12-0.72240 0.70246-0.18798 0.71087-0.68541-0.00574
   0   7 -21  146.94    2.32  12-0.72231 0.70357-0.18760 0.71018-0.68562 0.02644
   1 -11 -17   12.73    2.55  13-0.72640 0.77802-0.20524-0.61683-0.67598 0.14373
   1  -8  -6   20.26    2.89  12-0.72441 0.78565-0.19652-0.39923-0.68079 0.49525
   1   4  -9  214.12    3.61  12-0.72413 0.78262-0.19532 0.49314-0.68144 0.40107
   1   5 -13  670.83    4.11  13-0.72501 0.78006-0.19910 0.57227-0.67937 0.27370
   1   6 -24   10.00    1.74  12-0.72213 0.76701-0.18685 0.63522-0.68602-0.06586
   1   6 -23   95.43    2.10  12-0.72267 0.76849-0.18910 0.63696-0.68481-0.03454
   1   6 -22  129.35    2.22  12-0.72276 0.76957-0.18948 0.63761-0.68461-0.00401
   1   6 -21    1.03    1.90  12-0.72276 0.76998-0.18948 0.63760-0.68461 0.02678
   1   6 -20  538.35    3.27  12-0.72231 0.77073-0.18760 0.63555-0.68562 0.05997
   2 -10 -20   10.30    2.73  13-0.72592 0.83992-0.20311-0.54232-0.67716 0.05473
   2  -9 -13  145.14    3.47  13-0.72527 0.84611-0.20025-0.47056-0.67874 0.27534
   2  -8 -10   11.76    2.67  12-0.72417 0.84716-0.19547-0.40122-0.68136 0.37294
   2  -7  -8   55.82    3.29  12-0.72330 0.84888-0.19177-0.32985-0.68337 0.43745
   2   4 -29   18.64    2.53  13-0.72450 0.83133-0.19690 0.49593-0.68058-0.22654
   2   4 -14   96.45    2.41  12-0.72293 0.84291-0.19023 0.48818-0.68420 0.24871
   3  -8 -17   18.73    3.02  12-0.72487 0.90853-0.19852-0.39869-0.67969 0.15249
   3  -7 -13    2.77    3.10  13-0.72615 0.91472-0.20413-0.31983-0.67660 0.27359
   3   2 -30   -3.81    2.43  13-0.72417 0.89437-0.19547 0.34755-0.68136-0.25570
   3   2 -14   84.97    3.34  13-0.72478 0.91110-0.19813 0.34733-0.67991 0.24666
   3   3 -26   12.52    1.92  12-0.72249 0.89867-0.18835 0.41153-0.68521-0.12503
   3   3 -25   34.82    2.51  12-0.72380 0.90000-0.19391 0.41791-0.68221-0.09676
   3   3 -24    0.95    2.43  12-0.72426 0.90231-0.19585 0.42043-0.68115-0.06755
   3   3 -23    6.36    2.58  13-0.72503 0.90305-0.19921 0.42452-0.67931-0.03665
   3   3 -22   52.92    2.57  13-0.72538 0.90435-0.20071 0.42510-0.67849-0.00618
   3   3 -21   12.58    2.78  13-0.72529 0.90494-0.20034 0.42502-0.67869 0.02598
   3   3 -20    1.57    2.59  12-0.72443 0.90613-0.19660 0.42123-0.68074 0.05773
   3   3 -19   19.36    2.45  12-0.72395 0.90556-0.19453 0.41862-0.68187 0.09081
   3   3 -18  199.46    2.48  12-0.72240 0.90536-0.18798 0.41195-0.68541 0.12636
   4  -5 -26    1.03    3.25  14-0.73076 0.97391-0.22554-0.14751-0.66448-0.14519
   4  -3 -29   22.09    2.72  13-0.72730 0.96645-0.20928-0.01282-0.67373-0.22909
   4  -2 -29   49.01    3.05  13-0.72641 0.96528-0.20530 0.05757-0.67595-0.22727
   4  -1 -28    3.42    2.61  13-0.72614 0.96642-0.20407 0.12850-0.67663-0.19482
   4   0 -27   -5.21    2.45  12-0.72293 0.96425-0.19023 0.19041-0.68420-0.15645
   4   0 -26   10.01    2.42  13-0.72478 0.96732-0.19810 0.19893-0.67992-0.12918
   4   0 -18    1.96    3.27  14-0.72728 0.97325-0.20918 0.21001-0.67378 0.11931
 -13  -3  11   -7.09    2.66  14-0.72942-0.12188-0.21909-0.00441-0.66822 0.98867
 -12  -6  10   20.09    2.30  13-0.72675-0.05769-0.20679-0.24093-0.67516 0.96708
 -12  -4  11   19.15    2.42  14-0.72841-0.05541-0.21433-0.08520-0.67092 0.99294
 -12  -3  11    1.33    2.58  14-0.72790-0.05717-0.21201-0.01233-0.67223 0.99627
 -12  -2  11  112.09    3.09  14-0.72799-0.05634-0.21242 0.06275-0.67200 0.99435
 -12   2   9   57.16    4.33  15-0.73184-0.05460-0.23085 0.37976-0.66143 0.92108
 -11  -6  10    4.34    2.40  14-0.72723 0.00565-0.20895-0.24101-0.67395 0.97057
 -11  -4  11   22.61    2.66  13-0.72794 0.01007-0.21218-0.08667-0.67214 0.99617
 -11  -3  11  110.62    3.12  13-0.72686 0.00945-0.20726-0.01705-0.67489 0.99969
 -11  -2  11   19.96    2.60  13-0.72758 0.00967-0.21055 0.06069-0.67306 0.99791
 -11   2   9   62.56    4.12  14-0.73028 0.00985-0.22320 0.37232-0.66586 0.92750
 -11   6   3   24.53    3.63  15-0.73135 0.00596-0.22841 0.67595-0.66285 0.73596
 -11   8  -2   -0.04    2.54  14-0.72782-0.00198-0.21164 0.80811-0.67244 0.58774
 -10  -6  10   83.73    2.78  13-0.72715 0.07486-0.20857-0.23981-0.67416 0.96996
 -10  -4  11   36.34    2.51  14-0.72918 0.07812-0.21797-0.08054-0.66886 0.99561
 -10  -3  11   74.11    2.91  13-0.72780 0.07549-0.21154-0.01278-0.67250 0.99883
 -10  -2  11    5.72    2.77  14-0.72879 0.07679-0.21611 0.06681-0.66991 0.99651
 -10   6   3   60.78    3.73  14-0.72892 0.06934-0.21671 0.66469-0.66957 0.74474
 -10   9  -6    0.84    2.51  14-0.72806 0.06070-0.21276 0.88419-0.67181 0.46359
  -9  -9   7    5.47    2.19  13-0.72675 0.13727-0.20679-0.46575-0.67516 0.87834
  -9  -8   8   -1.57    1.78  13-0.72574 0.13682-0.20231-0.39410-0.67765 0.91285
  -9  -7   9    4.33    2.41  14-0.72750 0.13769-0.21018-0.31549-0.67326 0.94282
  -9   0  10    2.77    2.78  14-0.72750 0.14020-0.21019 0.21014-0.67326 0.97090
  -8 -10   5   46.90    1.99  13-0.72566 0.20145-0.20194-0.54456-0.67785 0.82027
  -8  -8   8   50.69    2.40  14-0.72860 0.20732-0.21526-0.38177-0.67040 0.90673
  -8  -5  10    9.11    2.71  14-0.72803 0.20718-0.21262-0.16098-0.67189 0.97068
  -8   8  -3    9.52    2.82  13-0.72692 0.19400-0.20754 0.80430-0.67474 0.56591
  -8   9  -7   87.43    2.83  13-0.72701 0.19045-0.20797 0.87971-0.67450 0.43980
  -7 -11   3   20.41    2.68  13-0.72774 0.26773-0.21126-0.60939-0.67266 0.75442
  -7  -9   6   11.24    2.46  13-0.72716 0.26855-0.20861-0.46485-0.67414 0.85159
  -7  -7   8   18.97    2.11  13-0.72574 0.27039-0.20231-0.31896-0.67765 0.91612
  -7  -6   9  144.31    2.95  14-0.72822 0.27341-0.21349-0.23424-0.67140 0.94065
  -7   7  -1  169.81    3.60  14-0.72921 0.26490-0.21810 0.74052-0.66878 0.62394
  -7   8  -4   -1.29    2.76  14-0.72790 0.26080-0.21201 0.80917-0.67223 0.53266
  -7   9  -8    6.26    2.52  14-0.72774 0.25905-0.21127 0.87829-0.67265 0.40789
  -6 -12   0   22.05    2.27  13-0.72795 0.33170-0.21221-0.68252-0.67212 0.66136
  -6 -11   2   21.21    2.35  13-0.72708 0.33174-0.20827-0.61326-0.67434 0.72681
  -6 -10   4   61.65    2.83  13-0.72792 0.33446-0.21207-0.53383-0.67220 0.78655
  -6  -4   9   11.35    2.98  13-0.72698 0.33970-0.20780-0.09031-0.67460 0.94560
  -6   2   7   15.92    5.63  16-0.73466 0.34374-0.24546 0.39474-0.65277 0.86099
  -6   7  -2   82.51    2.92  14-0.72903 0.33023-0.21723 0.73954-0.66928 0.59470
  -6   8  -5    3.82    2.57  13-0.72676 0.32546-0.20681 0.80362-0.67515 0.50623
  -6   9 -10   -8.93    2.58  14-0.72786 0.31926-0.21183 0.88538-0.67234 0.34557
  -5 -12  -1   27.02    2.33  14-0.72880 0.39782-0.21619-0.67824-0.66987 0.62985
  -5 -11   1  315.22    3.32  13-0.72751 0.39834-0.21022-0.61041-0.67324 0.69653
  -5 -10   3   56.40    2.70  14-0.72801 0.39993-0.21251-0.53303-0.67195 0.75741
  -5  -5   8  280.34    3.41  14-0.72871 0.40561-0.21574-0.15722-0.67013 0.91182
  -5  -1   8  628.04    5.05  13-0.72704 0.40380-0.20809 0.13376-0.67443 0.91597
  -5   7  -3  307.46    3.45  13-0.72644 0.39294-0.20539 0.72775-0.67594 0.57207
  -5   8  -7    5.03    2.59  14-0.72871 0.39092-0.21574 0.81310-0.67013 0.44114
  -5   9 -12   12.08    2.45  13-0.72692 0.38500-0.20754 0.87941-0.67474 0.28954
  -4 -12  -3    4.36    2.28  14-0.72727 0.45997-0.20914-0.68929-0.67384 0.57359
  -4  -9   3   21.28    2.06  13-0.72574 0.46412-0.20231-0.46928-0.67765 0.76479
  -4  -1   7 2495.45    9.00  13-0.72761 0.46963-0.21067 0.13639-0.67299 0.88510
  -4   6  -2  509.87    4.24  14-0.72903 0.46264-0.21723 0.66477-0.66928 0.59856
  -4   7  -5    9.43    2.65  14-0.72879 0.45971-0.21611 0.73789-0.66991 0.50599
  -4   8  -9    3.16    2.61  14-0.72798 0.45501-0.21239 0.81012-0.67202 0.38128
  -4   9 -17   35.02    2.58  14-0.72818 0.44838-0.21328 0.88611-0.67152 0.12819
  -4   9 -16    0.14    2.53  14-0.72774 0.44794-0.21127 0.88115-0.67265 0.16244
  -4   9 -15   52.20    1.96  13-0.72574 0.44720-0.20231 0.87440-0.67765 0.19934
  -3 -12  -5   22.97    2.33  13-0.72655 0.52450-0.20590-0.68995-0.67566 0.51461
  -3 -11  -2   25.19    2.70  13-0.72752 0.52777-0.21027-0.61089-0.67321 0.60580
  -3 -10   0  110.69    2.73  13-0.72659 0.52872-0.20605-0.53958-0.67557 0.67076
  -3  -9   2   74.31    2.67  14-0.72841 0.53218-0.21433-0.45653-0.67092 0.72850
  -3  -8   3   78.77    2.32  13-0.72608 0.53115-0.20380-0.39268-0.67682 0.76616
  -3  -6   5  119.70    3.25  13-0.72702 0.53363-0.20798-0.23892-0.67450 0.82646
  -3  -4   6  437.89    4.17  13-0.72769 0.53489-0.21104-0.08683-0.67278 0.85546
  -3  -3   6 1543.57    5.99  13-0.72549 0.53278-0.20119-0.02205-0.67827 0.86083
  -3  -2   6  564.14    4.33  13-0.72642 0.53390-0.20530 0.05682-0.67599 0.85842
  -3   7  -7  216.93    3.33  13-0.72773 0.52325-0.21124 0.73357-0.67267 0.44732
  -3   8 -12  188.05    3.19  14-0.72775 0.51845-0.21131 0.80894-0.67263 0.29048
  -2 -12  -7   11.78    2.54  13-0.72777 0.58960-0.21143-0.68203-0.67256 0.45033
  -2 -11  -4    6.67    2.66  13-0.72758 0.59217-0.21052-0.60934-0.67307 0.54485
  -2 -10  -2  136.06    2.33  13-0.72566 0.59204-0.20194-0.54384-0.67785 0.61216
  -2  -9   0   17.65    2.44  13-0.72701 0.59542-0.20795-0.46549-0.67451 0.67218
  -2   2   2  515.99    8.48  14-0.73005 0.60044-0.22209 0.37106-0.66650 0.72466
  -2   4  -1  309.10    4.37  14-0.72792 0.59535-0.21208 0.51023-0.67219 0.63664
  -2   5  -3  531.33    3.99  13-0.72633 0.59186-0.20493 0.57761-0.67620 0.57798
  -2   6  -6  297.29    3.85  14-0.72796 0.59056-0.21228 0.66001-0.67208 0.47999
  -2   7 -10    5.24    2.95  14-0.72806 0.58664-0.21272 0.73586-0.67184 0.35356
  -2   8 -24    8.33    2.25  13-0.72788 0.57398-0.21193 0.81226-0.67228-0.08741
  -2   8 -23    2.45    2.28  14-0.72887 0.57567-0.21648 0.81437-0.66970-0.05660
  -2   8 -19   21.08    2.46  14-0.72845 0.57885-0.21453 0.81350-0.67081 0.06967
  -2   8 -18    2.33    2.57  13-0.72774 0.57945-0.21127 0.81018-0.67265 0.10289
  -2   8 -17  184.12    2.84  13-0.72715 0.57947-0.20860 0.80577-0.67415 0.13691
  -2   8 -16  188.79    2.57  13-0.72583 0.57876-0.20268 0.80031-0.67744 0.17141
  -1 -12 -10   15.92    2.34  14-0.72874 0.65337-0.21588-0.67822-0.67005 0.35593
  -1 -11  -7   81.05    2.23  13-0.72608 0.65439-0.20380-0.61675-0.67682 0.45691
  -1 -10  -4  105.17    2.96  13-0.72735 0.65835-0.20948-0.53617-0.67366 0.54764
  -1  -9  -2  163.38    3.04  13-0.72702 0.65988-0.20801-0.46301-0.67448 0.61100
  -1  -7   1  309.73    3.72  14-0.72821 0.66286-0.21342-0.30823-0.67144 0.70140
  -1  -3   3  139.25    4.32  13-0.72733 0.66384-0.20940-0.01348-0.67370 0.76638
  -1   4  -3   41.71    2.61  13-0.72574 0.65705-0.20231 0.50036-0.67765 0.58159
  -1   6  -9   87.25    3.22  14-0.72783 0.65433-0.21169 0.65930-0.67241 0.38777
  -1   7 -15  591.81    3.79  14-0.72870 0.64949-0.21569 0.73856-0.67015 0.19772
  -1   7 -14  130.58    2.91  13-0.72684 0.64840-0.20716 0.72975-0.67495 0.23389
   0 -11 -10    1.78    2.53  14-0.72823 0.71954-0.21350-0.60718-0.67139 0.35843
   0 -10  -7    7.41    2.39  13-0.72675 0.72113-0.20679-0.53936-0.67516 0.45603
   0  -3   1  141.89    4.51  13-0.72728 0.72819-0.20916-0.01348-0.67383 0.70572
   0   4  -6 2376.63    7.30  14-0.72833 0.72345-0.21400 0.51211-0.67111 0.48260
   0   5  -9 2214.70    6.51  14-0.72832 0.72059-0.21393 0.58704-0.67115 0.38836
   0   6 -13  237.61    2.80  13-0.72642 0.71508-0.20530 0.65313-0.67599 0.26820
   1 -11 -16   14.66    2.44  13-0.72792 0.78028-0.21210-0.60728-0.67218 0.17319
   1 -10 -11   17.93    2.72  13-0.72715 0.78455-0.20859-0.53746-0.67415 0.33241
   1  -9  -8  421.06    3.62  13-0.72613 0.78561-0.20402-0.46712-0.67670 0.42872
   1  -7  -4   36.05    3.04  13-0.72769 0.79069-0.21102-0.31149-0.67279 0.54984
   1  -6  -3   88.79    2.63  13-0.72608 0.78974-0.20380-0.24339-0.67682 0.58573
   1  -5  -2  248.49    3.94  14-0.72810 0.79233-0.21291-0.15950-0.67173 0.61145
   1   2  -5   35.37    4.31  14-0.72799 0.78949-0.21242 0.36059-0.67200 0.51838
   1   3  -7  437.56    4.46  14-0.72846 0.78878-0.21459 0.43788-0.67078 0.45294
   1   5 -14  304.13    3.58  14-0.72798 0.78201-0.21235 0.58556-0.67204 0.23449
   2 -10 -19    4.27    2.39  13-0.72757 0.84302-0.21051-0.53505-0.67308 0.08154
   2 -10 -18   67.24    2.91  14-0.72898 0.84516-0.21701-0.52807-0.66940 0.10859
   2  -6  -6  104.02    3.26  14-0.72819 0.85505-0.21334-0.23353-0.67148 0.48753
   2  -5  -5 1081.60    6.47  14-0.72943 0.85732-0.21913-0.15337-0.66819 0.51587
   2   1  -7   16.60    3.52  14-0.72832 0.85400-0.21394 0.28834-0.67115 0.45672
   2   3 -11  184.29    2.94  13-0.72591 0.84874-0.20306 0.42653-0.67723 0.33586
   2   4 -28   39.50    2.42  13-0.72659 0.83320-0.20606 0.50575-0.67557-0.19995
   2   4 -27   31.83    2.59  14-0.72791 0.83663-0.21206 0.51164-0.67220-0.17185
   2   4 -16  259.06    3.42  14-0.72790 0.84633-0.21200 0.51070-0.67224 0.17413
   2   4 -15    8.24    2.11  13-0.72574 0.84519-0.20231 0.50007-0.67765 0.21149
   3  -8 -16    0.77    2.91  14-0.72950 0.91449-0.21946-0.37804-0.66801 0.17119
   3  -1  -9   26.62    4.08  14-0.72865 0.91868-0.21545 0.14110-0.67029 0.39470
   3   0 -10 1565.50    7.76  13-0.72711 0.91658-0.20841 0.20838-0.67426 0.36685
   3   1 -12    4.97    3.19  14-0.72887 0.91648-0.21648 0.29205-0.66970 0.29886
   3   2 -29   -0.52    2.29  13-0.72642 0.89945-0.20530 0.35521-0.67599-0.22900
   3   2 -28    8.32    2.28  13-0.72774 0.90337-0.21127 0.36088-0.67265-0.20603
   3   2 -15  525.18    4.27  14-0.72834 0.91389-0.21401 0.36343-0.67111 0.20599
   4  -4 -28   17.50    2.79  15-0.73036 0.97007-0.22359-0.07186-0.66564-0.20422
   4  -2 -28   14.27    2.83  14-0.73019 0.96954-0.22276 0.07458-0.66612-0.20562
   4  -2 -15   -2.90    3.31  14-0.72963 0.98166-0.22008 0.07383-0.66765 0.20349
   4  -1 -27   17.25    3.02  14-0.72881 0.96951-0.21621 0.14471-0.66986-0.17009
   4  -1 -16  293.63    4.15  14-0.72819 0.97889-0.21332 0.13924-0.67150 0.17706
   4   0 -25   -4.38    2.45  14-0.72725 0.96832-0.20903 0.21221-0.67391-0.10392
   4   0 -24  141.64    3.01  14-0.72801 0.97158-0.21251 0.21378-0.67195-0.07367
   4   0 -23   -7.21    2.72  14-0.72835 0.97328-0.21406 0.21761-0.67107-0.04510
   4   0 -22 1533.97    6.57  14-0.72944 0.97451-0.21920 0.22014-0.66815-0.01454
   4   0 -21   -4.55    2.85  14-0.72937 0.97485-0.21884 0.22234-0.66836 0.01567
   4   0 -20    2.74    2.66  14-0.72875 0.97594-0.21596 0.21667-0.67000 0.04969
   4   0 -19   -3.19    2.74  14-0.72770 0.97512-0.21108 0.21441-0.67276 0.08296
 -14   0  10   24.70    3.02  15-0.73151-0.18543-0.22847 0.22820-0.66260 0.94971
 -13  -4  11   16.05    2.45  14-0.73069-0.11918-0.22445-0.07653-0.66493 0.98625
 -13  -2  11    3.56    2.49  15-0.73093-0.11987-0.22560 0.07589-0.66427 0.98593
 -12  -5  11   11.60    2.60  14-0.73115-0.05248-0.22671-0.14647-0.66363 0.98618
 -12  -1  11  466.07    4.64  15-0.73169-0.05241-0.22935 0.15438-0.66209 0.98445
 -11  -8   9    1.32    2.44  15-0.73107 0.01063-0.22627-0.37230-0.66388 0.92863
 -11  -7  10    9.58    2.45  15-0.73163 0.01312-0.22907-0.29466-0.66225 0.95602
 -11  -5  11   29.38    2.59  14-0.73104 0.01414-0.22614-0.14639-0.66395 0.98938
 -11  -1  11  367.21    3.95  14-0.73119 0.01309-0.22690 0.15194-0.66351 0.98800
 -11   1  10   38.80    3.85  15-0.73388 0.01477-0.24053 0.31457-0.65550 0.94860
 -10  -9   8   28.77    2.56  15-0.73132 0.07776-0.22750-0.44399-0.66316 0.89529
 -10  -8   9   13.57    2.53  14-0.73100 0.07758-0.22594-0.37146-0.66407 0.92770
 -10  -5  11   18.78    2.49  15-0.73173 0.08059-0.22953-0.14347-0.66198 0.98852
 -10  -1  11   18.80    3.38  15-0.73286 0.08095-0.23523 0.16004-0.65864 0.98541
 -10   2   9    2.79    3.99  16-0.73460 0.08044-0.24429 0.39325-0.65326 0.91713
 -10   9  -7   93.26    2.96  15-0.73248 0.06321-0.23329 0.90469-0.65978 0.42138
  -9 -10   6    0.96    1.69  14-0.72936 0.13920-0.21810-0.52830-0.66858 0.84214
  -9  -6  10   13.50    1.97  14-0.72928 0.14284-0.21773-0.23040-0.66879 0.96665
  -9  -4  11   -5.99    2.77  15-0.73144 0.14513-0.22813-0.06957-0.66280 0.99082
  -9  -3  11   49.14    2.83  14-0.73088 0.14662-0.22539 0.00119-0.66439 0.99297
  -9  -2  11   32.28    2.75  15-0.73211 0.14671-0.23146 0.08256-0.66086 0.98936
  -9   7   0  303.97    4.19  15-0.73286 0.13649-0.23522 0.75711-0.65865 0.64116
  -9   8  -3    8.53    2.83  15-0.73138 0.13378-0.22781 0.82499-0.66299 0.55121
  -9   9  -7   71.61    2.97  14-0.73052 0.12706-0.22363 0.89508-0.66541 0.42927
  -8 -11   4   12.59    2.05  14-0.72983 0.20423-0.22033-0.60069-0.66730 0.77954
  -8 -10   6  273.09    3.04  15-0.73142 0.20777-0.22799-0.51774-0.66288 0.83644
  -8  -9   7   52.17    1.89  14-0.72968 0.20716-0.21959-0.45319-0.66773 0.87337
  -8  -7   9  724.39    3.63  14-0.72968 0.20902-0.21959-0.30313-0.66773 0.93587
  -8   5   4  202.54    4.63  16-0.73431 0.20798-0.24278 0.61578-0.65416 0.76450
  -8   6   2    4.69    3.51  15-0.73325 0.20616-0.23721 0.68456-0.65747 0.70357
  -8   9  -8   21.86    2.69  15-0.73114 0.19413-0.22662 0.89852-0.66368 0.39745
  -7 -10   5    8.85    1.88  14-0.72952 0.27111-0.21884-0.52747-0.66815 0.81350
  -7  -4  10    9.33    2.67  14-0.73091 0.27618-0.22553-0.07335-0.66431 0.96592
  -7  -3  10    5.59    2.56  14-0.72984 0.27537-0.22034-0.00384-0.66729 0.96880
  -7  -2  10   85.78    3.30  14-0.73095 0.27759-0.22572 0.07667-0.66420 0.96503
  -7   9  -9    3.70    2.70  15-0.73089 0.25958-0.22543 0.89550-0.66436 0.36717
  -6  -9   6    8.23    2.46  15-0.73151 0.34025-0.22848-0.44213-0.66259 0.84007
  -6  -8   7  -13.80    2.71  15-0.73103 0.34017-0.22609-0.37063-0.66399 0.87426
  -6  -7   8   48.96    2.75  15-0.73157 0.34151-0.22874-0.29359-0.66245 0.90275
  -6  -5   9  333.45    3.57  14-0.73048 0.34227-0.22341-0.14954-0.66553 0.93728
  -6  -1   9 1609.33    6.92  14-0.73035 0.34155-0.22282 0.14835-0.66587 0.93718
  -6   8  -6   58.47    2.80  15-0.73211 0.32936-0.23146 0.82841-0.66086 0.46077
  -6   9 -11   48.60    2.80  14-0.73096 0.32370-0.22575 0.89743-0.66418 0.30722
  -5  -9   5   51.07    2.78  14-0.73121 0.40511-0.22700-0.44359-0.66345 0.81147
  -5  -8   6  314.44    3.19  14-0.73038 0.40599-0.22295-0.37372-0.66580 0.84589
  -5  -7   7  461.33    3.64  14-0.73085 0.40695-0.22523-0.29700-0.66448 0.87561
  -5   1   7  288.33    5.76  15-0.73174 0.40791-0.22961 0.30434-0.66194 0.87155
  -5   9 -14   -4.15    2.75  15-0.73110 0.38521-0.22646 0.90009-0.66377 0.21283
  -5   9 -13  118.89    2.29  14-0.72936 0.38620-0.21810 0.89016-0.66858 0.25107
  -4 -12  -2   21.42    2.56  14-0.73101 0.46547-0.22599-0.66779-0.66404 0.59510
  -4 -11   0   17.57    1.88  14-0.72936 0.46561-0.21810-0.60151-0.66858 0.66325
  -4 -10   2  247.86    2.63  14-0.72968 0.46720-0.21959-0.52634-0.66773 0.72440
  -4  -8   5   19.41    2.74  14-0.73101 0.47129-0.22599-0.36972-0.66404 0.81453
  -4  -7   6   43.50    2.95  15-0.73122 0.47259-0.22703-0.29434-0.66344 0.84435
  -4  -5   7    1.29    2.09  14-0.72920 0.47078-0.21735-0.15599-0.66900 0.88171
  -4   8 -10   55.41    2.83  15-0.73152 0.45809-0.22850 0.82547-0.66259 0.34118
  -4   9 -20   83.66    2.52  14-0.73008 0.44711-0.22150 0.89426-0.66663 0.02988
  -4   9 -19  104.87    2.22  14-0.72968 0.44726-0.21959 0.89285-0.66773 0.06346
  -4   9 -18   -2.72    1.76  14-0.72928 0.44566-0.21773 0.89130-0.66879 0.09434
  -3 -12  -4  106.94    2.82  14-0.73066 0.52913-0.22429-0.67071-0.66502 0.53589
  -3  -5   6   89.94    3.28  15-0.73155 0.53885-0.22866-0.14399-0.66249 0.84530
  -3   6  -4   26.99    3.27  14-0.73030 0.52878-0.22256 0.66983-0.66602 0.53492
  -3   8 -13   -5.75    2.58  15-0.73068 0.51797-0.22442 0.82192-0.66495 0.25010
  -2 -12  -6  133.43    2.77  15-0.73176 0.59405-0.22968-0.66446-0.66190 0.47141
  -2 -10  -1   -0.58    2.50  14-0.73107 0.59731-0.22627-0.51875-0.66388 0.62939
  -2  -8   2   15.90    2.91  14-0.73076 0.60064-0.22479-0.37241-0.66474 0.72502
  -2  -7   3  164.33    3.18  14-0.73014 0.60136-0.22182-0.29967-0.66645 0.75805
  -2  -6   4  460.71    4.08  15-0.73155 0.60282-0.22866-0.21857-0.66249 0.78463
  -2   7 -11  205.82    3.36  15-0.73132 0.58974-0.22751 0.75025-0.66316 0.31418
  -2   8 -22   19.03    1.91  14-0.72928 0.57735-0.21773 0.81545-0.66879-0.02571
  -2   8 -21   42.57    2.09  14-0.72936 0.57780-0.21810 0.81610-0.66858 0.00602
  -2   8 -20  140.14    2.40  14-0.72912 0.57910-0.21698 0.81491-0.66921 0.03773
  -1 -12  -9    8.33    2.29  15-0.73233 0.65803-0.23257-0.66296-0.66020 0.37692
  -1 -11  -6   25.94    2.57  14-0.73045 0.65895-0.22330-0.59694-0.66559 0.47736
  -1  -8   0   46.92    2.77  14-0.73022 0.66499-0.22219-0.37410-0.66624 0.66580
  -1  -6   2   82.91    2.48  14-0.72952 0.66559-0.21884-0.22794-0.66815 0.72977
  -1  -4   3   10.17    2.44  14-0.72983 0.66762-0.22033-0.07669-0.66730 0.75942
  -1  -2   3 3875.41   11.66  14-0.72920 0.66575-0.21735 0.06885-0.66900 0.76156
  -1   5  -6  269.42    3.78  14-0.73063 0.65942-0.22418 0.59715-0.66509 0.47422
  -1   6 -10   46.91    2.93  15-0.73197 0.65716-0.23072 0.67842-0.66129 0.34582
  -1   7 -26   -2.57    2.33  15-0.73084 0.63837-0.22516 0.75027-0.66452-0.15489
  -1   7 -25   26.59    2.50  15-0.73143 0.64400-0.22808 0.75166-0.66283-0.12508
  -1   7 -17  114.71    3.03  15-0.73155 0.65055-0.22866 0.75144-0.66249 0.12701
  -1   7 -16   90.01    3.07  14-0.73045 0.64998-0.22330 0.74610-0.66559 0.16140
   0 -11  -9  107.92    2.80  15-0.73185 0.72360-0.23017-0.58955-0.66161 0.38053
   0 -10  -6    5.27    2.66  15-0.73153 0.72588-0.22856-0.51681-0.66255 0.47536
   0  -9  -4  142.59    3.08  14-0.73046 0.72740-0.22333-0.44764-0.66558 0.54147
   0  -7  -1  397.34    3.82  14-0.73031 0.72983-0.22261-0.29920-0.66599 0.63580
   0  -6   0   58.34    3.37  14-0.73061 0.73068-0.22404-0.22289-0.66517 0.66630
   0  -4   1   84.64    3.47  14-0.73007 0.73081-0.22144-0.07616-0.66666 0.69903
   0  -2   1 2836.42   11.27  14-0.72960 0.73040-0.21921 0.07073-0.66794 0.69978
   0   3  -4 1950.43    7.75  14-0.73088 0.72792-0.22537 0.44843-0.66440 0.53842
   0   6 -27   -2.57    2.47  14-0.73107 0.70758-0.22627 0.67641-0.66388-0.18524
   0   6 -15  300.47    3.45  14-0.73106 0.71785-0.22624 0.67410-0.66390 0.19305
   0   6 -14  277.04    2.87  14-0.72912 0.71675-0.21698 0.66482-0.66921 0.22951
   1 -11 -15    4.25    2.45  14-0.73075 0.78388-0.22472-0.59610-0.66478 0.19726
   1 -10 -10  165.02    3.20  14-0.73098 0.78808-0.22588-0.51946-0.66411 0.35362
   1  -9  -7   20.15    2.61  15-0.73149 0.79130-0.22836-0.44176-0.66266 0.44596
   1  -8  -5    6.77    2.84  14-0.73117 0.79249-0.22676-0.36886-0.66359 0.50879
   1   4 -10   56.58    2.40  14-0.72983 0.78756-0.22033 0.51808-0.66730 0.35504
   1   5 -28   62.40    2.16  14-0.72968 0.77060-0.21959 0.59368-0.66773-0.21062
   1   5 -27   32.19    2.60  14-0.73110 0.77277-0.22644 0.60098-0.66378-0.18288
   1   5 -16   86.91    2.99  15-0.73193 0.78440-0.23055 0.60410-0.66139 0.16169
   1   5 -15  497.61    3.93  14-0.73045 0.78324-0.22330 0.59646-0.66559 0.19652
   2 -10 -17   -2.65    2.46  15-0.73125 0.84906-0.22720-0.51713-0.66334 0.13334
   2  -9 -12  118.01    2.98  14-0.73037 0.85231-0.22289-0.44819-0.66583 0.29470
   2  -8  -9   45.98    2.97  14-0.73086 0.85513-0.22526-0.37039-0.66447 0.38766
   2  -7  -7 1080.85    5.91  15-0.73131 0.85699-0.22746-0.29419-0.66319 0.44793
   2  -1  -5  162.26    8.20  16-0.73592 0.86355-0.25151 0.17710-0.64890 0.49626
   2   2  -9 1116.07    5.79  14-0.72999 0.85446-0.22109 0.36989-0.66687 0.38832
   2   3 -30   14.34    2.35  15-0.73197 0.83832-0.23072 0.45487-0.66129-0.27721
   2   3 -12   -3.51    3.17  14-0.73076 0.85228-0.22479 0.44914-0.66474 0.29145
   2   4 -26   51.01    2.15  14-0.72952 0.83872-0.21884 0.51819-0.66815-0.14421
   2   4 -25   -1.03    2.76  15-0.73084 0.83814-0.22516 0.52701-0.66452-0.11745
   2   4 -24  258.80    3.25  15-0.73130 0.84272-0.22741 0.52702-0.66322-0.08651
   2   4 -23   10.85    2.37  14-0.73117 0.84501-0.22680 0.52872-0.66357-0.05657
   2   4 -19   16.79    2.45  15-0.73174 0.84764-0.22961 0.52855-0.66194 0.06895
   2   4 -18   51.21    2.88  14-0.73105 0.84717-0.22621 0.52530-0.66391 0.10267
   2   4 -17   52.18    2.34  14-0.72983 0.84704-0.22033 0.51916-0.66730 0.13700
   3  -8 -15   20.57    3.08  15-0.73332 0.91854-0.23761-0.35854-0.65724 0.19342
   3  -7 -12   22.59    3.34  15-0.73193 0.91946-0.23055-0.29097-0.66139 0.29115
   3  -6 -10   19.17    3.24  15-0.73345 0.92289-0.23829-0.20906-0.65683 0.34997
   3  -5  -9  470.76    5.72  15-0.73154 0.92180-0.22859-0.14397-0.66253 0.38637
   3   1 -30    5.34    2.55  15-0.73151 0.90400-0.22844 0.30478-0.66262-0.27438
   3   2 -27   12.42    2.45  14-0.73074 0.90472-0.22468 0.37443-0.66480-0.17786
   3   2 -26   34.28    2.45  15-0.73197 0.90760-0.23072 0.38138-0.66129-0.15012
   3   2 -16    1.77    2.86  14-0.73111 0.91552-0.22650 0.37657-0.66374 0.16674
   4  -4 -27   13.16    3.15  16-0.73447 0.97536-0.24364-0.05283-0.65365-0.18621
   4  -3 -28    9.77    2.75  15-0.73230 0.97101-0.23240 0.01071-0.66031-0.21101
   4  -3 -15    5.08    4.12  16-0.73614 0.98713-0.25270 0.03054-0.64818 0.18499
   4  -2 -27    0.92    2.75  14-0.73115 0.97490-0.22668 0.07843-0.66364-0.18060
   4  -1 -26   -4.75    2.47  15-0.73122 0.97229-0.22701 0.15606-0.66345-0.14650
   4  -1 -25  238.59    3.68  15-0.73333 0.97530-0.23767 0.16464-0.65720-0.11959
   4  -1 -17   39.23    3.46  15-0.73219 0.98148-0.23186 0.15833-0.66062 0.13543
 -13  -1  11    7.15    2.83  16-0.73416-0.11596-0.24269 0.16689-0.65428 0.97516
 -13   2   9   57.49    4.56  17-0.73793-0.11460-0.26379 0.41135-0.64141 0.89993
 -12  -6  11   16.10    2.37  16-0.73439-0.04828-0.24388-0.20435-0.65356 0.97628
 -12   1  10  128.89    4.05  16-0.73451-0.05089-0.24453 0.31808-0.65317 0.94433
 -12   7   0  143.67    3.76  16-0.73628-0.05850-0.25421 0.77535-0.64731 0.62559
 -11  -6  11   15.34    2.56  15-0.73418 0.01611-0.24275-0.20506-0.65424 0.97903
 -11   8  -3   11.62    2.65  16-0.73465 0.00250-0.24526 0.84176-0.65273 0.53827
 -10  -7  10   83.64    2.22  15-0.73232 0.08038-0.23315-0.28995-0.65993 0.95606
 -10   1  10  353.19    5.29  16-0.73636 0.08351-0.25467 0.32787-0.64703 0.94246
 -10   7   0   19.41    3.22  16-0.73595 0.07392-0.25242 0.77392-0.64841 0.62947
 -10   8  -3   43.02    2.81  15-0.73389 0.06840-0.24123 0.83781-0.65515 0.54194
  -9 -10   7    3.56    2.04  16-0.73459 0.14523-0.24497-0.50175-0.65291 0.85739
  -9  -9   8    1.27    2.22  16-0.73390 0.14325-0.24128-0.43452-0.65511 0.89366
  -9  -8   9    0.31    1.86  15-0.73290 0.14528-0.23611-0.36076-0.65818 0.92566
  -9  -7  10   22.74    2.69  15-0.73393 0.14780-0.24147-0.28102-0.65500 0.95256
  -9  -5  11  238.86    3.29  15-0.73382 0.14866-0.24087-0.13269-0.65536 0.98400
  -9   9  -8    2.16    2.64  15-0.73388 0.13078-0.24116 0.91401-0.65518 0.38599
  -8  -6  10  167.42    2.37  15-0.73239 0.21264-0.23352-0.21468-0.65971 0.95929
  -8  -3  11    1.01    2.64  16-0.73514 0.21548-0.24792 0.02359-0.65113 0.98191
  -8   0  10 1157.79    6.96  16-0.73494 0.21516-0.24685 0.24618-0.65178 0.95035
  -8   8  -4   15.97    2.82  15-0.73351 0.20161-0.23925 0.83569-0.65632 0.51491
  -8   9  -9   50.79    2.74  16-0.73420 0.19514-0.24289 0.91489-0.65415 0.35715
  -7 -11   4   21.97    2.42  15-0.73290 0.27475-0.23611-0.58468-0.65818 0.77186
  -7 -10   6    3.72    2.34  16-0.73480 0.27699-0.24608-0.50032-0.65224 0.82877
  -7  -9   7   23.29    2.37  15-0.73312 0.27737-0.23722-0.43445-0.65753 0.86523
  -7  -8   8   -0.23    1.88  15-0.73261 0.27661-0.23463-0.36177-0.65906 0.89843
  -7  -7   9   28.90    2.77  15-0.73369 0.28012-0.24017-0.28267-0.65577 0.92550
  -7  -5  10   82.74    2.87  15-0.73326 0.27975-0.23795-0.13514-0.65709 0.95832
  -7  -1  10    6.56    3.55  16-0.73546 0.28145-0.24969 0.17484-0.65006 0.95083
  -7   4   5    1.40    4.50  17-0.73836 0.27941-0.26638 0.56429-0.63980 0.78349
  -7   8  -5   10.39    2.87  15-0.73361 0.26613-0.23979 0.83644-0.65600 0.48497
  -7   9 -10   29.47    2.48  15-0.73338 0.26129-0.23859 0.90929-0.65671 0.32953
  -6 -12   1   11.54    1.67  15-0.73261 0.33598-0.23463-0.66102-0.65906 0.68142
  -6 -11   3    3.99    1.85  15-0.73225 0.33821-0.23277-0.58846-0.66014 0.74477
  -6 -10   5   49.57    2.95  15-0.73371 0.34220-0.24029-0.50526-0.65570 0.80253
  -6  -6   9  160.92    3.24  16-0.73420 0.34605-0.24290-0.20509-0.65415 0.92536
  -6   1   8  936.70    7.75  16-0.73573 0.34610-0.25114 0.32533-0.64918 0.88890
  -6   9 -13   -3.65    2.44  16-0.73439 0.32275-0.24386 0.91956-0.65357 0.23140
  -6   9 -12   -2.19    2.43  15-0.73304 0.32504-0.23685 0.90896-0.65775 0.26842
  -5 -12   0   23.17    2.27  15-0.73326 0.40286-0.23796-0.65686-0.65708 0.64977
  -5 -11   2   -1.28    1.86  15-0.73254 0.40444-0.23426-0.58621-0.65927 0.71427
  -5 -10   4   47.58    2.76  15-0.73369 0.40660-0.24021-0.50577-0.65575 0.77301
  -5  -6   8   92.26    2.93  15-0.73334 0.41045-0.23835-0.20909-0.65686 0.89928
  -5   6  -1   30.30    3.06  15-0.73380 0.40187-0.24075 0.68796-0.65543 0.61426
  -5   7  -4   -2.78    2.86  16-0.73369 0.39681-0.24017 0.76354-0.65577 0.51912
  -5   8  -8   95.65    2.70  15-0.73299 0.39436-0.23657 0.83330-0.65791 0.39690
  -5   9 -18   12.34    2.29  16-0.73474 0.38692-0.24576 0.91961-0.65243 0.07635
  -5   9 -17   32.39    2.67  16-0.73423 0.38723-0.24305 0.91626-0.65406 0.11127
  -5   9 -16   10.83    2.72  15-0.73348 0.38830-0.23908 0.91149-0.65642 0.14459
  -5   9 -15   62.39    2.19  15-0.73239 0.38782-0.23352 0.90594-0.65971 0.17890
  -4 -11   1    8.39    2.55  15-0.73390 0.47011-0.24131-0.57909-0.65510 0.68023
  -4  -9   4   53.38    2.12  15-0.73239 0.47269-0.23352-0.43731-0.65971 0.77900
  -4  -6   7  146.07    3.20  15-0.73383 0.47626-0.24092-0.20615-0.65533 0.86837
  -4   1   6 1465.60   12.02  16-0.73662 0.47801-0.25614 0.33039-0.64613 0.82651
  -4   4   2  705.11    5.84  15-0.73391 0.47148-0.24136 0.53955-0.65506 0.70970
  -4   5   0    9.08    3.09  15-0.73372 0.46929-0.24034 0.61273-0.65567 0.64783
  -4   7  -6    7.00    2.81  16-0.73409 0.46432-0.24229 0.76482-0.65451 0.45818
  -4   8 -11  176.50    3.04  16-0.73404 0.45906-0.24201 0.83943-0.65468 0.30216
  -3 -12  -3    2.20    2.61  16-0.73432 0.53328-0.24349-0.65171-0.65379 0.55552
  -3 -11  -1   43.85    2.00  15-0.73232 0.53284-0.23315-0.58793-0.65993 0.62463
  -3 -10   1   -0.27    1.93  15-0.73232 0.53562-0.23315-0.51244-0.65993 0.68712
  -3  -9   3  204.09    2.93  16-0.73465 0.53999-0.24529-0.42594-0.65271 0.74179
  -3  -8   4   60.68    2.96  15-0.73333 0.53905-0.23832-0.35838-0.65687 0.77791
  -3  -7   5 1529.22    5.45  15-0.73363 0.54018-0.23986-0.28221-0.65596 0.80838
  -3  -1   6  391.62    4.92  15-0.73306 0.54071-0.23690 0.16298-0.65771 0.84001
  -3   7  -8   71.15    2.36  15-0.73239 0.52624-0.23352 0.75606-0.65971 0.40247
  -3   8 -16  219.72    2.98  16-0.73459 0.52126-0.24497 0.84296-0.65291 0.14574
  -3   8 -15   60.15    2.78  15-0.73359 0.52099-0.23966 0.83721-0.65608 0.17911
  -3   8 -14    5.90    2.11  15-0.73202 0.52129-0.23166 0.82925-0.66079 0.21439
  -2 -11  -3   73.22    2.21  15-0.73232 0.59794-0.23315-0.58661-0.65993 0.56413
  -2  -9   1    9.86    2.07  15-0.73290 0.60184-0.23611-0.43572-0.65818 0.68694
  -2  -4   5   56.30    3.41  15-0.73344 0.60628-0.23887-0.05869-0.65655 0.81011
  -2  -3   5 2154.54    7.21  15-0.73247 0.60504-0.23389 0.01080-0.65949 0.81298
  -2   6  -7  388.85    3.90  15-0.73365 0.59496-0.23999 0.68748-0.65588 0.43179
  -2   7 -12   47.12    2.95  15-0.73390 0.59087-0.24127 0.76431-0.65512 0.27332
  -1 -11  -5    1.15    2.54  16-0.73445 0.66409-0.24423-0.57643-0.65335 0.49597
  -1 -10  -3   92.94    2.23  15-0.73247 0.66402-0.23389-0.51180-0.65949 0.56475
  -1  -9  -1  111.26    2.67  15-0.73316 0.66675-0.23742-0.43392-0.65741 0.62548
  -1  -5   3  152.63    3.52  15-0.73362 0.67060-0.23984-0.13236-0.65597 0.74894
  -1   2   0   80.20    5.27  15-0.73276 0.66749-0.23537 0.38416-0.65862 0.65586
  -1   7 -24    3.74    1.94  15-0.73225 0.64435-0.23277 0.75616-0.66014-0.09621
  -1   7 -23   18.37    2.02  15-0.73268 0.64640-0.23500 0.75848-0.65884-0.06461
  -1   7 -22    9.43    2.40  15-0.73319 0.64725-0.23760 0.76029-0.65730-0.03598
  -1   7 -21   41.15    2.49  15-0.73326 0.64844-0.23797 0.76084-0.65708-0.00417
  -1   7 -20   18.10    2.49  15-0.73312 0.64911-0.23722 0.76051-0.65753 0.02670
  -1   7 -19  269.12    2.78  15-0.73283 0.64990-0.23574 0.75869-0.65840 0.05987
  -1   7 -18   24.63    2.14  15-0.73232 0.65044-0.23315 0.75569-0.65993 0.09244
   0 -12 -13    6.21    2.51  15-0.73377 0.72217-0.24059-0.65342-0.65553 0.24894
   0  -8  -2   18.63    2.07  15-0.73217 0.73153-0.23240-0.36285-0.66036 0.59851
   0  -5   1  323.18    4.09  15-0.73407 0.73501-0.24219-0.13023-0.65457 0.68631
   0   1  -1 3098.58   15.63  15-0.73232 0.73217-0.23315 0.30722-0.65993 0.62788
   0   5 -10   59.79    2.37  15-0.73276 0.72438-0.23537 0.60753-0.65862 0.34503
   0   6 -26   59.86    2.17  15-0.73232 0.70848-0.23315 0.68299-0.65993-0.15811
   0   6 -25   55.08    2.64  15-0.73337 0.71072-0.23854 0.68761-0.65674-0.12880
   0   6 -24  145.92    2.92  16-0.73403 0.71274-0.24199 0.69143-0.65469-0.09802
   0   6 -23   -2.21    2.31  16-0.73425 0.71196-0.24313 0.69622-0.65401-0.07146
   0   6 -19   45.96    2.50  16-0.73483 0.71768-0.24627 0.69525-0.65213 0.05622
   0   6 -18    3.66    2.68  15-0.73390 0.71836-0.24128 0.69206-0.65511 0.08858
   0   6 -17  175.14    3.13  15-0.73366 0.71825-0.24004 0.68801-0.65585 0.12203
   0   6 -16   14.87    1.96  15-0.73247 0.71833-0.23389 0.68157-0.65949 0.15807
   1 -11 -14   44.63    2.46  15-0.73289 0.78721-0.23606-0.58390-0.65821 0.22215
   1 -11 -13   44.07    2.80  16-0.73527 0.78982-0.24866-0.57207-0.65069 0.24492
   1 -10  -9   78.21    2.77  16-0.73487 0.79364-0.24649-0.49839-0.65200 0.37242
   1   4 -11    6.74    3.02  15-0.73387 0.79004-0.24115 0.53986-0.65519 0.31163
   1   5 -26   14.98    1.93  15-0.73217 0.77570-0.23240 0.60612-0.66036-0.15416
   1   5 -25   84.08    2.61  15-0.73329 0.77708-0.23811 0.61187-0.65700-0.12576
   1   5 -24    2.54    2.59  16-0.73411 0.77841-0.24239 0.61629-0.65445-0.09747
   1   5 -23  138.10    2.76  16-0.73458 0.77979-0.24491 0.61965-0.65294-0.06694
   1   5 -22    4.25    2.31  16-0.73463 0.78184-0.24517 0.62053-0.65279-0.03784
   1   5 -19  213.98    2.88  16-0.73470 0.78372-0.24553 0.61985-0.65257 0.05839
   1   5 -18    4.42    2.76  16-0.73418 0.78434-0.24276 0.61631-0.65423 0.09034
   1   5 -17    5.44    2.68  15-0.73333 0.78409-0.23832 0.61197-0.65687 0.12378
   2 -10 -16  209.39    3.46  15-0.73343 0.85169-0.23885-0.50676-0.65656 0.15913
   2 -10 -15   33.54    3.01  16-0.73564 0.85510-0.25068-0.49390-0.64946 0.18329
   2  -9 -11   24.24    2.67  16-0.73411 0.85637-0.24242-0.42792-0.65443 0.31422
   2   0  -6 1551.47    9.68  16-0.73437 0.86159-0.24378 0.24359-0.65362 0.46916
   2   3 -29   10.74    2.42  16-0.73397 0.84051-0.24167 0.46689-0.65488-0.25138
   2   3 -13 1018.37    5.11  16-0.73399 0.85502-0.24177 0.46608-0.65482 0.25048
   2   4 -22    1.36    1.90  15-0.73225 0.84487-0.23277 0.53241-0.66014-0.02745
   2   4 -21    3.99    1.80  15-0.73239 0.84578-0.23352 0.53300-0.65971 0.00360
   2   4 -20   77.54    2.07  15-0.73217 0.84706-0.23240 0.53117-0.66036 0.03648
   3   1 -29   29.24    2.63  16-0.73408 0.90693-0.24224 0.31917-0.65454-0.24941
   3   1 -13  109.52    3.46  16-0.73391 0.92094-0.24136 0.31616-0.65507 0.25314
   3   2 -25    3.88    2.53  15-0.73354 0.90895-0.23940 0.38955-0.65624-0.12279
   3   2 -24    4.12    2.54  16-0.73431 0.91157-0.24345 0.39338-0.65382-0.09363
   3   2 -23  192.39    2.99  16-0.73500 0.91282-0.24718 0.39823-0.65158-0.06427
   3   2 -19   29.84    2.58  16-0.73504 0.91672-0.24741 0.39778-0.65144 0.06072
   3   2 -18  414.38    3.67  16-0.73419 0.91675-0.24282 0.39318-0.65419 0.09493
   3   2 -17  444.29    3.74  15-0.73298 0.91646-0.23651 0.38601-0.65794 0.13007
   4  -5 -25   94.44    4.50  17-0.73857 0.98071-0.26762-0.10227-0.63902-0.13855
   4  -3 -27  164.15    3.88  16-0.73532 0.97570-0.24891 0.02826-0.65053-0.18949
   4  -2 -26   42.86    2.99  16-0.73568 0.97679-0.25090 0.10430-0.64933-0.15932
   4  -2 -16  490.58    5.48  16-0.73624 0.98639-0.25401 0.10655-0.64744 0.15292
   4  -1 -24   50.28    2.66  16-0.73436 0.97784-0.24375 0.17159-0.65364-0.09212
   4  -1 -23    2.32    2.83  16-0.73532 0.98006-0.24889 0.17550-0.65055-0.06519
   4  -1 -19  116.75    3.49  16-0.73587 0.98330-0.25197 0.17892-0.64868 0.05977
   4  -1 -18   69.59    3.01  16-0.73423 0.98300-0.24301 0.16985-0.65408 0.09693
 -14  -1  11   35.41    3.06  17-0.73826-0.17798-0.26595 0.18941-0.64025 0.95998
 -13   1  10   -0.16    3.56  17-0.73860-0.11307-0.26797 0.34166-0.63899 0.92904
 -12  -4  12    4.03    2.72  17-0.73782-0.04534-0.26330-0.03646-0.64190 0.99665
 -12  -3  12   40.70    2.85  17-0.73767-0.04470-0.26243 0.03640-0.64244 0.99662
 -11  -4  12  163.12    3.08  17-0.73748 0.02155-0.26132-0.03931-0.64313 0.99925
 -11  -3  12   31.52    2.55  17-0.73742 0.02058-0.26098 0.03596-0.64334 0.99928
 -11   0  11   -0.64    3.24  17-0.73877 0.02054-0.26898 0.26874-0.63835 0.96289
 -11   7   0   13.96    3.05  17-0.73731 0.00983-0.26030 0.78168-0.64376 0.62278
 -10  -9   9    5.39    2.61  17-0.73690 0.08331-0.25797-0.41318-0.64520 0.90930
 -10  -8  10  146.11    2.80  17-0.73709 0.08560-0.25905-0.33909-0.64453 0.93929
 -10  -6  11   36.01    2.01  16-0.73516 0.08480-0.24825-0.20027-0.65112 0.97831
 -10   9  -8   -1.45    2.29  17-0.73623 0.06683-0.25413 0.92455-0.64755 0.37584
  -9  -6  11   13.80    2.60  16-0.73673 0.15148-0.25700-0.19016-0.64579 0.97413
  -9  -1  11   -3.96    2.81  17-0.73649 0.14918-0.25560 0.18194-0.64665 0.97558
  -9   8  -4   12.93    2.59  17-0.73691 0.13720-0.25802 0.85539-0.64516 0.50218
  -9   9  -9   84.76    2.93  17-0.73683 0.13091-0.25756 0.92978-0.64545 0.34651
  -8 -10   7   -1.15    2.51  17-0.73665 0.21369-0.25652-0.48879-0.64608 0.85214
  -8  -9   8   42.45    2.06  16-0.73543 0.21418-0.24972-0.42216-0.65023 0.88709
  -8  -8   9   -1.13    1.83  16-0.73543 0.21367-0.24972-0.34643-0.65023 0.91954
  -8  -7  10   62.29    2.67  16-0.73660 0.21736-0.25622-0.26562-0.64627 0.94537
  -8  -5  11   49.86    2.85  17-0.73699 0.21844-0.25846-0.11594-0.64489 0.97490
  -8  -4  11    0.27    2.05  16-0.73550 0.21485-0.25009-0.04730-0.65001 0.98128
  -8  -2  11  314.61    3.98  17-0.73675 0.21792-0.25709 0.10717-0.64573 0.97575
  -8   7  -1   98.95    3.12  16-0.73625 0.20501-0.25429 0.77598-0.64745 0.60118
  -8   9 -10   50.21    2.76  17-0.73680 0.19722-0.25740 0.92891-0.64554 0.31769
  -7 -11   5   13.87    2.29  16-0.73679 0.27902-0.25731-0.55914-0.64560 0.78902
  -7  -6  10  122.54    2.84  16-0.73658 0.28379-0.25611-0.19195-0.64634 0.94741
  -7   6   1  501.09    4.63  16-0.73604 0.27304-0.25308 0.70022-0.64819 0.66631
  -7   7  -2   13.87    2.73  17-0.73707 0.27248-0.25893 0.78129-0.64460 0.56811
  -7   8  -6   82.04    2.66  17-0.73776 0.26765-0.26294 0.85952-0.64212 0.44175
  -7   9 -12   81.47    2.69  17-0.73732 0.26169-0.26038 0.93256-0.64371 0.25468
  -7   9 -11  241.00    3.10  16-0.73560 0.26106-0.25068 0.92212-0.64965 0.29157
  -6 -12   2    0.63    2.31  17-0.73668 0.34172-0.25671-0.63943-0.64597 0.69899
  -6 -11   4   67.72    2.69  16-0.73666 0.34442-0.25661-0.56412-0.64603 0.76064
  -6  -9   7    9.84    2.52  16-0.73664 0.34640-0.25648-0.41059-0.64611 0.85349
  -6  -8   8  612.30    3.76  17-0.73701 0.34853-0.25859-0.33879-0.64481 0.88392
  -6  -4  10   27.36    2.77  17-0.73749 0.35101-0.26137-0.03777-0.64310 0.94528
  -6  -3  10   31.66    2.84  17-0.73753 0.35069-0.26158 0.03688-0.64297 0.94533
  -6   6   0   45.71    3.32  16-0.73601 0.33843-0.25291 0.70059-0.64829 0.63669
  -6   7  -3   32.63    2.86  16-0.73625 0.33652-0.25425 0.77614-0.64747 0.54162
  -6   8  -7    2.01    2.71  16-0.73609 0.33275-0.25340 0.85043-0.64799 0.41565
  -6   9 -15  162.88    2.96  17-0.73726 0.32530-0.26001 0.93277-0.64394 0.16281
  -6   9 -14  -10.51    2.75  17-0.73642 0.32438-0.25524 0.92735-0.64687 0.19413
  -5 -12   1    3.37    2.19  17-0.73707 0.40726-0.25891-0.63619-0.64462 0.66745
  -5 -11   3    0.46    2.62  16-0.73662 0.40800-0.25634-0.56239-0.64620 0.73125
  -5  -9   6   39.61    2.69  17-0.73692 0.41262-0.25809-0.41318-0.64512 0.82375
  -5  -8   7   16.32    2.80  16-0.73663 0.41393-0.25641-0.33927-0.64615 0.85660
  -5  -4   9    0.10    3.11  16-0.73636 0.41342-0.25487-0.04366-0.64710 0.92095
  -5  -3   9  669.77    4.75  16-0.73624 0.41453-0.25421 0.03054-0.64750 0.92092
  -5   8  -9    6.62    2.67  16-0.73604 0.39739-0.25309 0.85021-0.64818 0.35519
  -5   9 -19    0.13    1.75  16-0.73529 0.38508-0.24899 0.92217-0.65068 0.04252
  -4 -12  -1   -0.22    1.85  16-0.73516 0.47065-0.24825-0.64702-0.65112 0.61392
  -4 -10   3   64.37    2.17  16-0.73489 0.47385-0.24678-0.49855-0.65201 0.73975
  -4  -8   6   46.70    2.53  17-0.73726 0.47944-0.26004-0.33582-0.64392 0.82454
  -4  -4   8  201.83    3.60  16-0.73663 0.47982-0.25643-0.04189-0.64614 0.88973
  -4  -3   8   62.86    3.43  16-0.73656 0.48003-0.25601 0.03255-0.64640 0.88993
  -4   6  -3   28.87    3.24  17-0.73679 0.46903-0.25735 0.70534-0.64558 0.54368
  -4   8 -12  408.86    3.60  16-0.73628 0.45992-0.25443 0.85149-0.64737 0.26340
  -3 -11   0    1.33    2.50  16-0.73655 0.53754-0.25597-0.56495-0.64642 0.64185
  -3 -10   2   23.84    2.57  17-0.73706 0.54059-0.25890-0.48612-0.64462 0.70240
  -3  -6   6  369.32    3.60  16-0.73583 0.54326-0.25193-0.19557-0.64889 0.83187
  -3   5  -2  293.13    4.22  16-0.73641 0.53636-0.25516 0.62775-0.64692 0.57829
  -3   6  -5    3.19    3.20  16-0.73653 0.53346-0.25584 0.70380-0.64650 0.48309
  -3   7  -9   45.96    2.77  16-0.73583 0.52873-0.25193 0.77447-0.64889 0.36100
  -3   8 -23   13.22    2.33  16-0.73604 0.51725-0.25308 0.85046-0.64819-0.08021
  -3   8 -22   65.35    2.68  16-0.73651 0.51758-0.25572 0.85315-0.64658-0.04880
  -3   8 -21   26.61    2.78  16-0.73657 0.51898-0.25609 0.85396-0.64635-0.01915
  -3   8 -20   25.75    2.55  17-0.73664 0.51995-0.25645 0.85401-0.64613 0.01342
  -3   8 -19   20.39    2.73  16-0.73647 0.52225-0.25551 0.85209-0.64670 0.04352
  -3   8 -18  331.87    3.35  16-0.73613 0.52073-0.25361 0.85115-0.64787 0.07769
  -3   8 -17    3.50    1.95  16-0.73550 0.52180-0.25009 0.84752-0.65001 0.10941
  -2 -12  -5    7.95    1.95  16-0.73529 0.59925-0.24899-0.64587-0.65068 0.49089
  -2 -11  -2   27.42    2.66  16-0.73647 0.60295-0.25549-0.56441-0.64671 0.58159
  -2 -10   0  142.40    2.88  16-0.73632 0.60485-0.25469-0.49122-0.64720 0.64446
  -2  -8   3    2.24    2.78  16-0.73666 0.60649-0.25658-0.33904-0.64605 0.73663
  -2  -7   4   51.86    2.89  17-0.73738 0.61010-0.26074-0.26135-0.64349 0.76541
  -2  -5   5 1085.36    5.15  16-0.73611 0.60884-0.25347-0.11921-0.64795 0.80147
  -2  -2   5  501.19    4.47  16-0.73489 0.60745-0.24678 0.09829-0.65201 0.80511
  -2   5  -4   25.16    2.48  16-0.73502 0.59872-0.24751 0.62071-0.65157 0.52215
  -2   7 -14    4.53    2.57  17-0.73717 0.59246-0.25952 0.78424-0.64424 0.19935
  -2   7 -13  280.86    3.25  16-0.73593 0.59163-0.25250 0.77509-0.64854 0.23702
  -1 -12  -8    1.23    1.75  16-0.73529 0.66202-0.24899-0.64621-0.65068 0.39947
  -1 -10  -2    1.46    2.61  17-0.73713 0.66948-0.25927-0.48690-0.64439 0.58058
  -1  -8   1  104.98    3.22  16-0.73650 0.67188-0.25566-0.34045-0.64661 0.67714
  -1  -7   2   15.42    3.03  16-0.73609 0.67243-0.25340-0.26791-0.64799 0.70923
  -1   4  -4  556.36    4.61  16-0.73591 0.66652-0.25236 0.55015-0.64863 0.52100
  -1   5  -7    1.40    3.11  16-0.73609 0.66377-0.25340 0.62695-0.64799 0.42556
  -1   6 -12   -2.32    2.94  17-0.73700 0.65821-0.25854 0.71126-0.64484 0.26393
  -1   6 -11   36.91    2.28  16-0.73502 0.65947-0.24751 0.69455-0.65157 0.30493
   0 -12 -12   49.57    2.71  16-0.73623 0.72539-0.25414-0.64140-0.64755 0.27175
   0 -11  -8   18.26    2.49  16-0.73543 0.72877-0.24972-0.56994-0.65023 0.40117
   0 -10  -5   14.81    2.70  16-0.73609 0.73222-0.25340-0.49272-0.64799 0.49167
   0  -9  -3  153.00    2.93  16-0.73580 0.73393-0.25178-0.41933-0.64898 0.55568
   0  -7   0    0.26    2.95  17-0.73707 0.73697-0.25891-0.26023-0.64462 0.64495
   0   4  -7  420.28    3.56  16-0.73529 0.72922-0.24899 0.54695-0.65068 0.43088
   0   5 -11  400.85    3.80  16-0.73611 0.72607-0.25347 0.62657-0.64795 0.30258
   0   6 -22    0.93    1.90  16-0.73502 0.71310-0.24751 0.69820-0.65157-0.04088
   0   6 -21   19.99    1.98  16-0.73516 0.71716-0.24825 0.69610-0.65112-0.00802
   0   6 -20   67.26    2.13  16-0.73516 0.71739-0.24825 0.69641-0.65112 0.02377
   1 -11 -12   11.77    2.62  17-0.73755 0.79366-0.26174-0.55692-0.64287 0.26859
   1  -9  -6   45.30    2.85  16-0.73654 0.79798-0.25588-0.41491-0.64648 0.46040
   1  -8  -4   96.03    2.90  17-0.73747 0.80098-0.26127-0.33483-0.64316 0.51947
   1  -7  -3  118.21    2.54  16-0.73536 0.79926-0.24935-0.27251-0.65045 0.55865
   1  -6  -2   88.22    3.22  16-0.73565 0.80060-0.25095-0.19606-0.64948 0.58910
   1  -4  -1    3.43    3.37  16-0.73609 0.80144-0.25340-0.04404-0.64799 0.61911
   1  -3  -1   20.02    3.96  16-0.73556 0.80074-0.25046 0.02756-0.64978 0.62091
   1   1  -4 3096.55   12.34  17-0.73725 0.80004-0.25996 0.33412-0.64397 0.52034
   1   3  -8  107.44    2.73  16-0.73556 0.79472-0.25046 0.47389-0.64978 0.40091
   1   4 -29   61.63    2.53  17-0.73726 0.77655-0.26001 0.56095-0.64394-0.26472
   1   4 -12    1.03    3.08  16-0.73662 0.79293-0.25634 0.55610-0.64620 0.27027
   1   5 -21   41.42    1.95  16-0.73516 0.78231-0.24825 0.62200-0.65112-0.00594
   1   5 -20   16.28    1.98  16-0.73502 0.78297-0.24751 0.62177-0.65157 0.02664
   2 -10 -14  217.86    3.77  17-0.73806 0.85866-0.26472-0.47993-0.64102 0.20565
   2  -8  -8   26.91    2.94  16-0.73646 0.86197-0.25544-0.34069-0.64675 0.40045
   2  -6  -5  210.81    3.50  17-0.73758 0.86594-0.26191-0.18461-0.64276 0.48964
   2  -4  -4   62.03    3.48  17-0.73692 0.86557-0.25810-0.03958-0.64512 0.52374
   2  -3  -4   39.62    3.87  16-0.73674 0.86517-0.25704 0.03392-0.64576 0.52472
   2   2 -10  134.97    3.62  16-0.73626 0.85973-0.25432 0.40299-0.64743 0.33732
   2   3 -28    2.32    2.31  16-0.73607 0.84254-0.25328 0.47704-0.64807-0.22597
   2   3 -27   72.50    2.66  17-0.73712 0.84508-0.25923 0.48585-0.64442-0.19883
   2   3 -14   13.37    3.06  17-0.73671 0.85651-0.25685 0.48060-0.64588 0.21124
   3  -8 -14  123.22    3.55  17-0.73697 0.92322-0.25836-0.33723-0.64496 0.21142
   3  -7 -11   27.76    3.16  17-0.73839 0.92762-0.26672-0.25426-0.63977 0.30052
   3  -4  -8 1916.29   12.12  17-0.73915 0.93048-0.27138-0.02666-0.63684 0.39179
   3   0 -30   13.89    2.61  17-0.73740 0.91026-0.26082 0.26260-0.64343-0.29405
   3   0 -11   -1.54    2.84  17-0.73642 0.92425-0.25524 0.25833-0.64687 0.30675
   3   1 -28    1.22    2.61  16-0.73629 0.90980-0.25450 0.32963-0.64732-0.22614
   3   1 -14  466.85    4.36  17-0.73750 0.92326-0.26141 0.33708-0.64307 0.20958
   3   2 -22   18.63    2.60  16-0.73543 0.91453-0.24972 0.39983-0.65023-0.03358
   3   2 -21  161.00    3.02  16-0.73574 0.91520-0.25143 0.40158-0.64919-0.00394
   3   2 -20  501.45    3.89  16-0.73559 0.91611-0.25060 0.40060-0.64970 0.02781
   4  -5 -24    1.79    3.84  20-0.74292 0.98543-0.29674-0.07476-0.62048-0.12471
   4  -4 -26   39.48    3.57  17-0.73867 0.97997-0.26841-0.02751-0.63871-0.16924
   4  -3 -26  129.98    3.58  17-0.73843 0.97946-0.26693 0.04572-0.63963-0.16835
   4  -2 -25   44.53    3.20  17-0.73757 0.97988-0.26184 0.11597-0.64281-0.13433
   4  -1 -22   56.26    2.95  17-0.73650 0.98106-0.25566 0.18262-0.64661-0.03579
   4  -1 -21   77.43    2.91  17-0.73665 0.98229-0.25651 0.18407-0.64609-0.00527
   4  -1 -20   28.18    2.65  17-0.73656 0.98300-0.25604 0.18327-0.64638 0.02674
 -13  -4  12    3.66    2.48  18-0.73902-0.11150-0.27171-0.02718-0.63676 0.98993
 -13  -3  12   15.96    2.66  18-0.73904-0.11126-0.27185 0.04766-0.63667 0.98912
 -13   6   2    1.70    3.21  20-0.74266-0.11274-0.29582 0.74140-0.62118 0.65739
 -12  -5  12   23.34    2.65  17-0.73877-0.04423-0.27023-0.10324-0.63769 0.99215
 -12  -2  12    5.17    2.75  18-0.73944-0.04454-0.27432 0.12517-0.63510 0.98939
 -12   0  11    0.96    3.22  19-0.74119-0.04753-0.28559 0.28700-0.62788 0.95479
 -11  -7  11  223.89    3.10  17-0.73787 0.01934-0.26483-0.25898-0.64108 0.96608
 -11  -5  12   20.27    2.67  17-0.73872 0.02163-0.26989-0.10324-0.63791 0.99473
 -11  -2  12   65.86    2.90  18-0.73914 0.02173-0.27248 0.12371-0.63627 0.99219
 -11   8  -4   17.00    2.65  18-0.73939 0.00795-0.27404 0.87243-0.63528 0.48794
 -10  -7  11   85.83    2.85  17-0.73854 0.08725-0.26885-0.25464-0.63856 0.96536
 -10  -5  12    8.74    2.58  18-0.73939 0.08812-0.27401-0.09871-0.63530 0.99336
 -10  -4  12  121.95    2.97  17-0.73833 0.08756-0.26758-0.03191-0.63936 0.99773
 -10  -3  12    1.49    2.77  17-0.73842 0.08653-0.26812 0.04482-0.63902 0.99723
 -10   0  11    2.41    3.28  19-0.74068 0.08847-0.28222 0.28286-0.63006 0.95693
 -10   8  -4   23.68    2.56  17-0.73886 0.07298-0.27073 0.86826-0.63738 0.49185
  -9 -10   8   21.23    2.38  18-0.73898 0.15046-0.27151-0.47435-0.63689 0.87162
  -9  -9   9   15.18    2.39  17-0.73830 0.15080-0.26739-0.40456-0.63948 0.90617
  -9  -8  10  374.38    3.48  17-0.73855 0.15144-0.26886-0.32985-0.63855 0.93593
  -9   4   6   42.22    4.94  20-0.74331 0.15353-0.30054 0.60003-0.61806 0.78861
  -9   6   2  154.69    3.66  18-0.73902 0.14535-0.27176 0.71964-0.63673 0.68220
  -9   7  -1    4.00    2.89  18-0.74006 0.14424-0.27823 0.80095-0.63262 0.58429
  -9   9 -10    5.10    2.67  18-0.73914 0.13505-0.27245 0.94366-0.63629 0.30514
  -8  -6  11   -2.07    2.65  17-0.73891 0.21873-0.27104-0.17518-0.63718 0.96579
  -8   8  -5  101.10    2.82  17-0.73790 0.20347-0.26502 0.86163-0.64096 0.46990
  -8   9 -11   11.17    2.66  17-0.73871 0.20032-0.26987 0.94114-0.63792 0.27730
  -7 -10   7   11.40    2.52  18-0.73944 0.28179-0.27432-0.47257-0.63511 0.84289
  -7  -9   8   72.96    2.60  17-0.73841 0.28257-0.26802-0.40425-0.63908 0.87773
  -7  -8   9   16.42    2.54  17-0.73845 0.28382-0.26831-0.32827-0.63890 0.90873
  -7   5   3  363.92    4.92  18-0.73948 0.27914-0.27459 0.64853-0.63493 0.71523
  -7   9 -14   34.76    2.36  18-0.73973 0.26489-0.27615 0.94873-0.63394 0.17978
  -7   9 -13   83.05    2.75  17-0.73872 0.26429-0.26990 0.94127-0.63790 0.21727
  -6 -10   6   43.21    2.66  17-0.73842 0.34721-0.26812-0.47804-0.63902 0.81647
  -6  -7   9  429.20    3.41  17-0.73831 0.35015-0.26745-0.25530-0.63944 0.91081
  -6  -5  10   75.22    3.10  17-0.73882 0.35124-0.27048-0.10204-0.63753 0.94020
  -6  -2  10   16.77    3.06  18-0.73957 0.35124-0.27511 0.12686-0.63460 0.93699
  -6   0   9    0.33    3.43  19-0.74119 0.35132-0.28559 0.28611-0.62788 0.90072
  -6   4   4   67.78    4.51  19-0.74138 0.34892-0.28691 0.58625-0.62702 0.74022
  -6   5   2   -1.38    3.62  19-0.74119 0.34652-0.28559 0.65754-0.62788 0.67800
  -6   8  -8   65.47    2.87  17-0.73890 0.33528-0.27099 0.86830-0.63721 0.37445
  -6   9 -18   16.86    2.43  17-0.73893 0.32705-0.27117 0.94379-0.63710 0.05977
  -6   9 -17   -0.50    2.61  18-0.73891 0.32712-0.27104 0.94144-0.63718 0.09215
  -6   9 -16   -1.50    2.39  18-0.73848 0.32621-0.26848 0.93830-0.63879 0.12450
  -5 -10   5   10.80    2.63  17-0.73842 0.41210-0.26812-0.47725-0.63902 0.78761
  -5  -7   8   27.33    2.01  17-0.73768 0.41492-0.26373-0.25840-0.64176 0.88378
  -5  -5   9  269.93    3.00  17-0.73787 0.41569-0.26483-0.10831-0.64108 0.91434
  -5  -2   9  423.71    4.42  17-0.73819 0.41589-0.26673 0.11743-0.63989 0.91296
  -5   0   8  139.49    3.79  17-0.73849 0.41519-0.26850 0.26867-0.63878 0.88022
  -5   4   3  227.76    4.63  18-0.73940 0.41181-0.27410 0.57321-0.63525 0.71928
  -5   5   1  195.51    3.81  17-0.73834 0.40867-0.26760 0.64014-0.63935 0.66133
  -5   7  -5   13.80    2.63  17-0.73830 0.40392-0.26739 0.78924-0.63948 0.47331
  -5   8 -10   -1.49    2.65  18-0.73864 0.39700-0.26940 0.86653-0.63822 0.31334
  -4 -12   0   13.30    2.51  17-0.73867 0.47296-0.26959-0.62649-0.63810 0.63275
  -4 -11   2   -0.47    2.26  18-0.73848 0.47544-0.26848-0.55458-0.63879 0.69618
  -4 -10   4  231.34    3.30  18-0.73930 0.47713-0.27344-0.47189-0.63567 0.75465
  -4  -9   5  112.45    2.37  17-0.73768 0.47807-0.26373-0.40741-0.64176 0.79136
  -4  -7   7   30.40    2.83  17-0.73818 0.48043-0.26666-0.25501-0.63994 0.85235
  -4  -5   8  276.58    3.49  17-0.73818 0.48094-0.26666-0.10629-0.63994 0.88341
  -4  -2   8   79.84    3.44  17-0.73881 0.48197-0.27048 0.12173-0.63754 0.88071
  -4   7  -7    4.59    2.57  17-0.73823 0.46805-0.26695 0.78853-0.63975 0.41165
  -4   8 -14   28.44    2.75  18-0.73899 0.46270-0.27156 0.86886-0.63686 0.18941
  -4   8 -13    8.06    1.90  17-0.73768 0.46262-0.26373 0.86086-0.64176 0.22499
  -3 -12  -2   19.42    2.05  17-0.73768 0.53812-0.26373-0.63139-0.64176 0.57336
  -3  -9   4   26.14    2.47  18-0.73965 0.54304-0.27564-0.39666-0.63427 0.75515
  -3  -8   5   82.93    3.02  17-0.73900 0.54462-0.27162-0.32462-0.63681 0.78834
  -3  -4   7  567.23    4.38  17-0.73880 0.54686-0.27038-0.02780-0.63760 0.85169
  -3  -3   7   82.56    3.61  17-0.73897 0.54694-0.27144 0.04834-0.63693 0.85066
  -3   3   2  523.07    6.13  17-0.73863 0.54278-0.26939 0.49294-0.63822 0.69464
  -3   4   0   18.23    3.36  18-0.73985 0.54256-0.27687 0.57494-0.63348 0.62709
  -3   7 -10   19.12    2.84  17-0.73850 0.53052-0.26857 0.79120-0.63874 0.31896
  -2 -12  -4   -1.29    2.46  18-0.73867 0.60369-0.26958-0.62657-0.63810 0.50968
  -2  -9   2    7.92    2.53  17-0.73805 0.60681-0.26592-0.40519-0.64040 0.70061
  -2  -6   5  219.04    3.47  18-0.73931 0.61056-0.27351-0.17343-0.63562 0.78954
  -2   4  -2 1754.16    7.08  18-0.73959 0.60667-0.27525 0.57349-0.63451 0.56705
  -2   6  -8   10.25    2.08  17-0.73743 0.59850-0.26227 0.70975-0.64267 0.38810
  -2   7 -26   11.65    2.14  17-0.73843 0.58322-0.26817 0.78875-0.63899-0.17995
  -2   7 -25    5.39    2.50  18-0.73890 0.58506-0.27102 0.79384-0.63719-0.15186
  -2   7 -24    5.06    2.22  18-0.73956 0.58658-0.27505 0.79827-0.63464-0.12297
  -2   7 -16   -2.57    2.65  18-0.73944 0.59342-0.27432 0.79728-0.63511 0.12868
  -2   7 -15   22.51    2.90  17-0.73854 0.59315-0.26885 0.79151-0.63856 0.16481
  -1 -12  -7   29.30    2.35  17-0.73799 0.66425-0.26556-0.63071-0.64062 0.41954
  -1 -11  -4   -0.01    2.37  18-0.73842 0.66969-0.26812-0.55468-0.63902 0.51234
  -1  -9   0   46.68    2.55  17-0.73814 0.67196-0.26646-0.40460-0.64006 0.63889
  -1  -6   3   86.13    2.48  17-0.73774 0.67427-0.26410-0.18349-0.64154 0.73390
  -1  -1   3   21.36    5.27  17-0.73898 0.67633-0.27151 0.19847-0.63688 0.72786
  -1   3  -2   58.45    4.13  17-0.73812 0.67111-0.26629 0.48932-0.64017 0.57532
  -1   6 -27    3.22    2.26  17-0.73891 0.65089-0.27104 0.72231-0.63718-0.21725
  -1   6 -13   18.19    2.97  18-0.73908 0.66267-0.27209 0.71991-0.63652 0.22546
   0 -12 -11   -6.07    2.46  18-0.73861 0.73008-0.26921-0.62646-0.63833 0.29285
   0 -11  -7   26.09    2.74  17-0.73859 0.73241-0.26911-0.55135-0.63840 0.41966
   0 -10  -4   18.21    2.52  18-0.73985 0.73527-0.27687-0.46887-0.63348 0.50974
   0  -8  -1   68.12    2.75  17-0.73805 0.73742-0.26592-0.33021-0.64040 0.60959
   0  -6   1  762.58    4.84  17-0.73869 0.73958-0.26971-0.17743-0.63802 0.66965
   0   5 -28   48.86    2.57  18-0.73926 0.71577-0.27323 0.64742-0.63580-0.24332
   0   5 -12   83.85    3.27  17-0.73843 0.72784-0.26818 0.64178-0.63898 0.26230
   1 -11 -11   54.68    2.96  18-0.74011 0.79650-0.27856-0.54152-0.63240 0.29061
   1 -10  -8    3.63    2.68  17-0.73842 0.79718-0.26812-0.47761-0.63902 0.39123
   1  -5  -1   35.14    3.27  17-0.73888 0.80405-0.27086-0.10100-0.63730 0.60811
   1   2  -6  342.12    4.60  17-0.73882 0.80031-0.27053 0.41891-0.63750 0.45119
   1   4 -28  334.40    3.39  17-0.73875 0.78049-0.27011 0.56913-0.63777-0.23837
   1   4 -13   -3.06    3.00  18-0.73903 0.79260-0.27177 0.57371-0.63672 0.22924
   2 -10 -13   11.16    2.72  18-0.74008 0.86018-0.27836-0.46660-0.63253 0.22902
   2  -9 -10   87.23    3.03  17-0.73818 0.86183-0.26666-0.40384-0.63993 0.33047
   2  -7  -6    4.52    3.04  17-0.73834 0.86523-0.26762-0.25447-0.63933 0.45588
   2   1  -8  386.58    4.57  17-0.73879 0.86425-0.27031 0.34437-0.63764 0.39082
   2   2 -30   21.34    2.56  18-0.73921 0.84583-0.27290 0.42246-0.63601-0.30306
   2   3 -26    0.11    2.52  17-0.73842 0.84837-0.26812 0.49186-0.63902-0.17378
   2   3 -25   10.32    2.51  17-0.73907 0.85129-0.27201 0.49699-0.63657-0.14636
   2   3 -15  480.15    4.09  17-0.73846 0.85781-0.26837 0.49243-0.63886 0.17228
   3  -9 -22   -0.00    2.82  18-0.74142 0.91962-0.28714-0.38337-0.62687-0.05722
   3  -9 -21   10.50    2.87  18-0.74082 0.92001-0.28317-0.38828-0.62944-0.02303
   3  -9 -20   11.67    3.27  18-0.74088 0.92110-0.28353-0.38839-0.62921 0.00852
   3  -9 -19   45.50    3.41  18-0.74113 0.92198-0.28520-0.38647-0.62813 0.03955
   3  -8 -13   28.08    3.20  18-0.74070 0.92676-0.28234-0.31451-0.62998 0.23063
   3   0 -29   -0.71    2.73  19-0.74119 0.91128-0.28559 0.28544-0.62788-0.27205
   3   1 -27  140.40    2.83  17-0.73787 0.91255-0.26483 0.34151-0.64108-0.20058
   3   1 -26    5.33    2.66  18-0.73944 0.91554-0.27432 0.34910-0.63511-0.17541
   3   1 -15   29.14    2.89  18-0.73972 0.92579-0.27606 0.35009-0.63400 0.16938
   4  -4 -25   42.60    3.56  19-0.74153 0.98406-0.28793-0.00972-0.62636-0.15002
   4  -4 -16  485.04    8.79  21-0.74641 0.99653-0.32617 0.02771-0.60060 0.10638
   4  -3 -25   26.19    3.04  18-0.74064 0.98305-0.28194 0.05831-0.63024-0.14657
   4  -3 -16  255.05    5.26  19-0.74207 0.99249-0.29158 0.06757-0.62397 0.12986
   4  -2 -24  144.95    3.34  18-0.73910 0.98299-0.27222 0.12353-0.63644-0.10912
   4  -2 -23   34.13    3.06  18-0.74042 0.98521-0.28051 0.13125-0.63116-0.08349
   4  -2 -18  266.12    4.36  18-0.74105 0.98992-0.28468 0.13513-0.62847 0.07156
   4  -2 -17   62.46    3.44  18-0.73906 0.98895-0.27196 0.12288-0.63660 0.11116
 -14   1  10   25.07    3.95  20-0.74326-0.17348-0.30255 0.37654-0.61670 0.90420
 -13  -2  12   35.30    2.74  18-0.74076-0.10822-0.28458 0.13486-0.62851 0.98129
 -13   0  11    4.25    2.98  19-0.74182-0.11008-0.29189 0.29157-0.62376 0.94627
 -12  -6  12   29.60    2.48  18-0.74065-0.04353-0.28384-0.16458-0.62899 0.98404
 -11  -6  12   87.28    2.78  18-0.74049 0.02323-0.28275-0.16468-0.62969 0.98660
 -10  -6  12   23.55    2.57  18-0.74101 0.08934-0.28631-0.16165-0.62739 0.98519
 -10  -2  12   32.79    2.91  18-0.74016 0.08920-0.28057 0.13162-0.63110 0.98919
 -10   6   2    8.47    3.28  19-0.74196 0.08095-0.29289 0.74101-0.62310 0.66739
 -10   7  -1   10.97    3.04  19-0.74202 0.07809-0.29331 0.81666-0.62283 0.57242
  -9  -7  11  153.08    2.37  18-0.73988 0.15491-0.27875-0.24318-0.63226 0.96193
  -9  -5  12   46.52    2.65  18-0.74090 0.15613-0.28553-0.08710-0.62790 0.98805
  -9  -4  12    6.44    2.45  18-0.74050 0.15445-0.28286-0.01711-0.62962 0.99184
  -9  -3  12   31.63    2.76  18-0.74055 0.15657-0.28315 0.05977-0.62943 0.98978
  -9   1  10  168.38    4.38  19-0.74158 0.15530-0.29023 0.36515-0.62484 0.92130
  -9   2   9  236.48    6.32  20-0.74353 0.15597-0.30459 0.45430-0.61534 0.88037
  -9   5   4   37.97    3.68  20-0.74306 0.15143-0.30102 0.67447-0.61772 0.72544
  -9   8  -5   -2.74    2.62  19-0.74092 0.14059-0.28565 0.88163-0.62782 0.45273
  -9   9 -11   41.32    2.63  18-0.74064 0.13345-0.28378 0.95521-0.62903 0.26600
  -8 -10   8  112.20    2.70  18-0.74078 0.21903-0.28469-0.46155-0.62844 0.86628
  -8  -9   9   19.24    1.79  18-0.74016 0.21755-0.28057-0.39233-0.63110 0.90018
  -8  -8  10  190.44    2.93  18-0.74049 0.22059-0.28275-0.31387-0.62969 0.92988
  -8  -1  11  222.31    3.76  18-0.74101 0.22171-0.28631 0.21249-0.62739 0.95719
  -8   7  -2    0.51    2.90  19-0.74181 0.21010-0.29182 0.81436-0.62380 0.54524
  -8   8  -6  294.41    3.59  19-0.74109 0.20573-0.28685 0.88443-0.62704 0.42287
  -8   9 -13    2.59    2.55  19-0.74113 0.19959-0.28710 0.95940-0.62688 0.20275
  -8   9 -12    4.20    1.88  18-0.74005 0.19900-0.27984 0.95116-0.63156 0.23953
  -7 -11   6   71.64    2.58  18-0.74088 0.28444-0.28539-0.53397-0.62799 0.80489
  -7  -7  10  142.54    2.36  18-0.73971 0.28608-0.27765-0.24412-0.63296 0.93472
  -7  -5  11   90.98    2.86  18-0.74077 0.28789-0.28463-0.08767-0.62848 0.96154
  -7  -4  11   59.65    2.12  18-0.73971 0.28630-0.27765-0.02019-0.63296 0.96566
  -7  -3  11   41.37    2.77  18-0.74010 0.28721-0.28020 0.05725-0.63133 0.96377
  -7   1   9   13.57    3.82  19-0.74236 0.28776-0.29579 0.37097-0.62119 0.89004
  -7   7  -3  527.56    4.46  19-0.74197 0.27580-0.29296 0.81550-0.62305 0.51484
  -7   8  -7   56.54    2.79  18-0.74069 0.27086-0.28409 0.88051-0.62883 0.39476
  -7   9 -16    6.18    2.40  19-0.74102 0.26286-0.28632 0.95891-0.62738 0.11117
  -7   9 -15    5.38    2.16  18-0.74067 0.26394-0.28400 0.95431-0.62889 0.14495
  -6 -12   3   29.50    1.92  18-0.73982 0.34576-0.27838-0.61699-0.63249 0.71757
  -6 -11   5   88.39    2.67  18-0.74038 0.34823-0.28202-0.53818-0.63016 0.77804
  -6  -6  10   23.17    2.76  18-0.74090 0.35260-0.28553-0.16200-0.62790 0.93151
  -6   7  -4   -2.48    2.77  19-0.74084 0.33738-0.28511 0.80835-0.62817 0.49015
  -6   8  -9   17.58    2.63  19-0.74105 0.33537-0.28653 0.88402-0.62725 0.33302
  -5 -12   2   14.40    2.16  18-0.74032 0.41179-0.28166-0.61439-0.63039 0.68556
  -5 -11   4   17.88    2.72  18-0.74060 0.41398-0.28347-0.53771-0.62922 0.74691
  -5  -9   7   61.05    2.68  19-0.74141 0.41792-0.28900-0.38137-0.62564 0.83673
  -5  -6   9   83.46    2.95  18-0.74027 0.41832-0.28129-0.16549-0.63063 0.90484
  -5   6  -2  233.37    3.64  18-0.74069 0.40817-0.28411 0.73183-0.62882 0.55554
  -5   7  -6    8.55    2.54  19-0.74155 0.40437-0.28998 0.81405-0.62500 0.42639
  -5   8 -12   59.25    2.54  19-0.74149 0.39916-0.28957 0.88789-0.62527 0.23760
  -5   8 -11  111.66    2.35  18-0.74010 0.39889-0.28020 0.87732-0.63133 0.27580
  -4 -12   1   19.31    2.29  19-0.74126 0.47867-0.28802-0.60570-0.62628 0.65009
  -4 -11   3   17.00    2.29  19-0.74145 0.47994-0.28933-0.53045-0.62542 0.71308
  -4  -6   8   90.27    3.10  18-0.74070 0.48364-0.28421-0.16290-0.62875 0.87358
  -4   0   7   -0.82    3.47  19-0.74065 0.48043-0.28384 0.28519-0.62899 0.84204
  -4   7  -8   34.00    2.83  18-0.74085 0.46902-0.28519 0.80740-0.62812 0.36914
  -4   8 -23   43.81    2.77  18-0.74084 0.45595-0.28510 0.88248-0.62817-0.10190
  -4   8 -22   47.39    2.78  19-0.74123 0.45663-0.28781 0.88529-0.62641-0.07377
  -4   8 -21   -0.91    2.22  19-0.74145 0.45768-0.28928 0.88722-0.62546-0.04223
  -4   8 -20  130.53    2.72  19-0.74156 0.45929-0.29008 0.88774-0.62494-0.01082
  -4   8 -19   12.49    2.30  19-0.74127 0.45941-0.28802 0.88791-0.62628 0.02053
  -4   8 -18   -0.21    2.32  19-0.74139 0.46026-0.28892 0.88658-0.62570 0.05222
  -4   8 -17  142.60    3.01  19-0.74101 0.46149-0.28630 0.88374-0.62740 0.08609
  -4   8 -16  199.48    3.09  18-0.74064 0.46147-0.28376 0.88040-0.62904 0.11866
  -4   8 -15   23.50    1.90  18-0.73982 0.46101-0.27838 0.87561-0.63249 0.15402
  -3 -12  -1    1.95    2.55  18-0.74076 0.54286-0.28456-0.61121-0.62852 0.59235
  -3 -11   1   85.55    2.05  18-0.74016 0.54284-0.28057-0.53974-0.63110 0.65961
  -3 -10   3    5.08    2.68  18-0.74096 0.54559-0.28591-0.45993-0.62765 0.71662
  -3  -7   6  145.97    2.63  18-0.73982 0.54753-0.27838-0.24304-0.63249 0.81632
  -3  -5   7   21.93    2.18  18-0.74005 0.54787-0.27984-0.09225-0.63156 0.84677
  -3   6  -6  221.91    3.68  18-0.74062 0.53691-0.28361 0.73126-0.62913 0.43397
  -3   7 -11   25.55    2.67  18-0.74034 0.53186-0.28177 0.80353-0.63033 0.28000
  -2 -12  -3   17.96    2.59  19-0.74105 0.60714-0.28653-0.60810-0.62725 0.52977
  -2 -11  -1    4.95    1.89  18-0.73988 0.60771-0.27875-0.54251-0.63226 0.59808
  -2 -10   1   46.13    2.54  18-0.74016 0.60967-0.28057-0.46439-0.63110 0.66030
  -2   3   0    0.73    3.87  19-0.74118 0.60865-0.28747 0.51130-0.62664 0.62254
  -2   5  -5  126.84    3.71  18-0.74049 0.60425-0.28277 0.65565-0.62968 0.46809
  -2   6  -9   13.46    2.93  18-0.74044 0.59965-0.28241 0.72948-0.62991 0.34390
  -2   7 -23   49.43    2.07  18-0.73993 0.58776-0.27911 0.80127-0.63203-0.09395
  -2   7 -22   18.98    2.48  18-0.74032 0.58828-0.28166 0.80438-0.63039-0.06426
  -2   7 -21    8.53    2.71  18-0.74054 0.58927-0.28311 0.80613-0.62946-0.03319
  -2   7 -20   39.26    2.78  18-0.74061 0.59046-0.28356 0.80650-0.62917-0.00361
  -2   7 -19   14.45    2.66  18-0.74055 0.59083-0.28320 0.80632-0.62940 0.02965
  -2   7 -18   -4.66    2.52  18-0.74032 0.59132-0.28166 0.80478-0.63039 0.06121
  -2   7 -17   77.13    2.22  18-0.73988 0.59273-0.27875 0.80120-0.63226 0.09409
  -1 -12  -6    9.54    2.52  18-0.74054 0.66990-0.28311-0.61200-0.62946 0.44061
  -1 -11  -3  214.43    3.11  18-0.74098 0.67195-0.28604-0.53403-0.62756 0.53312
  -1 -10  -1   -0.03    2.57  18-0.74076 0.67453-0.28456-0.46164-0.62852 0.59594
  -1  -8   2 1375.31    5.29  19-0.74124 0.67661-0.28786-0.30822-0.62638 0.68822
  -1  -4   4   78.93    3.45  18-0.74057 0.67814-0.28328-0.01423-0.62935 0.75366
  -1  -3   4 1125.52    6.36  19-0.74120 0.67864-0.28754 0.06506-0.62659 0.75030
  -1   5  -8  496.38    3.56  18-0.73982 0.66721-0.27838 0.65108-0.63249 0.37879
  -1   6 -26   38.49    2.30  18-0.74042 0.65191-0.28232 0.72951-0.62997-0.18828
  -1   6 -25   12.00    2.34  18-0.74104 0.65255-0.28648 0.73628-0.62728-0.16021
  -1   6 -15    8.92    2.55  19-0.74115 0.66169-0.28726 0.73717-0.62677 0.15227
  -1   6 -14  127.44    3.05  18-0.74028 0.66222-0.28136 0.72902-0.63059 0.18898
   0 -12 -10    0.32    2.29  19-0.74062 0.73426-0.28366-0.61279-0.62911 0.31463
   0 -11  -6  173.00    3.23  18-0.74108 0.73546-0.28673-0.53292-0.62712 0.44041
   0  -9  -2    7.41    1.96  18-0.74005 0.73904-0.27984-0.39137-0.63156 0.56988
   0  -4   2   50.87    3.24  19-0.74113 0.74290-0.28709-0.01013-0.62688 0.69004
   0   3  -5 2704.06    8.20  18-0.73959 0.73586-0.27693 0.49998-0.63342 0.47597
   0   4  -8  304.07    3.17  18-0.73965 0.73325-0.27729 0.57515-0.63319 0.38164
   0   5 -27   13.09    2.42  18-0.74038 0.71592-0.28202 0.65609-0.63016-0.21837
   0   5 -26   -1.37    2.35  19-0.74139 0.71804-0.28892 0.66305-0.62570-0.19102
   0   5 -14  287.57    3.49  19-0.74154 0.72970-0.28994 0.66294-0.62503 0.18521
   0   5 -13  570.92    3.58  18-0.74005 0.72938-0.27984 0.65267-0.63156 0.22311
   1 -10  -7   85.60    2.98  19-0.74125 0.80092-0.28792-0.45768-0.62635 0.40979
   1  -9  -5   58.74    2.81  18-0.74049 0.80230-0.28275-0.38845-0.62969 0.47671
   1  -7  -2   20.56    3.12  18-0.74104 0.80580-0.28646-0.23518-0.62729 0.56657
   1  -2  -1 2231.96   12.33  19-0.74147 0.80630-0.28945 0.14073-0.62535 0.59669
   1   3  -9  598.06    4.03  18-0.74005 0.79893-0.27984 0.50296-0.63156 0.35067
   1   4 -27    0.70    1.93  18-0.73971 0.77950-0.27765 0.58014-0.63296-0.21396
   1   4 -26  195.03    3.08  18-0.74086 0.78441-0.28529 0.58403-0.62805-0.18626
   1   4 -14   -1.41    2.94  19-0.74081 0.79197-0.28493 0.58638-0.62829 0.18986
   2  -9  -9  278.04    3.66  19-0.74126 0.86529-0.28801-0.38281-0.62629 0.34910
   2  -8  -7  330.74    3.92  18-0.74080 0.86693-0.28488-0.31195-0.62832 0.41395
   2  -5  -4    4.55    2.93  18-0.74030 0.86999-0.28150-0.09176-0.63050 0.50904
   2   2 -29   34.97    2.70  18-0.74088 0.84767-0.28542 0.43549-0.62797-0.27893
   2   2 -11  506.75    3.90  18-0.73999 0.86316-0.27947 0.42804-0.63180 0.29057
   2   3 -24  183.30    2.97  18-0.74005 0.85180-0.27984 0.50384-0.63156-0.11841
   2   3 -23   22.83    2.73  18-0.74080 0.85331-0.28488 0.50872-0.62832-0.08874
   2   3 -22   52.29    2.75  19-0.74118 0.85481-0.28744 0.51166-0.62666-0.06033
   2   3 -21   59.27    2.70  19-0.74155 0.85592-0.29000 0.51379-0.62499-0.03049
   2   3 -20   89.31    2.61  19-0.74163 0.85676-0.29058 0.51472-0.62461 0.00077
   2   3 -19    7.36    2.40  19-0.74144 0.85721-0.28924 0.51440-0.62549 0.03171
   2   3 -18  292.95    3.29  19-0.74115 0.85821-0.28722 0.51106-0.62680 0.06548
   2   3 -17   48.10    2.92  18-0.74061 0.85833-0.28356 0.50700-0.62917 0.09896
   2   3 -16   14.90    2.08  18-0.73959 0.85815-0.27693 0.50048-0.63342 0.13554
   3  -9 -18    6.08    3.14  19-0.74171 0.92474-0.29114-0.37903-0.62424 0.06660
   3  -9 -17  245.02    4.65  19-0.74296 0.92645-0.30027-0.37122-0.61822 0.09211
   3  -6  -9  212.43    3.79  18-0.74089 0.93140-0.28548-0.16218-0.62793 0.35253
   3  -5  -8   55.46    3.55  19-0.74274 0.93419-0.29862-0.07463-0.61932 0.37533
   3  -1 -30    6.55    2.59  19-0.74194 0.91445-0.29276 0.21959-0.62318-0.31401
   3  -1 -10  187.85    4.81  19-0.74212 0.93178-0.29404 0.21919-0.62234 0.31479
   3   0 -28    4.32    2.32  19-0.74181 0.91574-0.29182 0.29305-0.62380-0.24879
   3   0 -12  641.41    5.14  19-0.74124 0.92965-0.28783 0.28745-0.62640 0.25548
   3   1 -25   28.70    2.73  18-0.74043 0.91721-0.28239 0.35708-0.62993-0.15024
   3   1 -24   10.67    2.61  18-0.74114 0.91971-0.28716 0.36378-0.62684-0.12090
   3   1 -16  137.16    3.34  19-0.74121 0.92595-0.28761 0.36219-0.62654 0.13057
   4  -5 -23  287.53    6.19  21-0.74500 0.98933-0.31667-0.05509-0.60715-0.10709
   4  -4 -24    5.26    3.35  20-0.74375 0.98723-0.30632 0.00814-0.61418-0.13119
   4  -3 -24   -0.50    3.10  18-0.74092 0.98707-0.28565 0.06305-0.62782-0.11931
   4  -2 -22    9.30    2.68  19-0.74118 0.98670-0.28747 0.13956-0.62664-0.05469
   4  -2 -21    5.94    3.12  19-0.74184 0.98799-0.29208 0.14370-0.62363-0.02761
   4  -2 -20   -2.99    3.15  19-0.74193 0.98876-0.29266 0.14671-0.62325 0.00184
   4  -2 -19  529.43    5.13  19-0.74158 0.98982-0.29022 0.14149-0.62485 0.03644
 -14   0  11    7.87    2.99  21-0.74500-0.17282-0.31658 0.31706-0.60738 0.92699
 -14   2   9    5.76    4.38  21-0.74641-0.17284-0.32965 0.47969-0.59834 0.85460
 -13   4   6  113.95    6.42  24-0.74909-0.10674-0.36177 0.66149-0.57520 0.73841
 -13   5   4   36.22    4.07  21-0.74595-0.11128-0.32523 0.69915-0.60142 0.70222
 -12  -1  12   11.81    2.97  19-0.74317-0.04106-0.30164 0.22709-0.61746 0.97123
 -12   6   2  161.94    3.94  20-0.74317-0.05025-0.30165 0.74996-0.61745 0.65718
 -12   7  -1    0.71    2.73  20-0.74309-0.05177-0.30104 0.82326-0.61786 0.56283
 -11  -7  12  178.37    3.13  19-0.74295 0.02634-0.29996-0.22262-0.61858 0.97513
 -11  -1  12  388.23    4.16  19-0.74310 0.02594-0.30108 0.22655-0.61783 0.97377
 -11   6   2   21.33    3.23  20-0.74361 0.01583-0.30508 0.75286-0.61517 0.65741
 -11   7  -1    5.66    2.73  20-0.74309 0.01318-0.30105 0.82421-0.61786 0.56543
 -11   8  -5    4.15    2.64  20-0.74300 0.00972-0.30032 0.89749-0.61834 0.44012
 -10  -8  11   10.85    1.84  19-0.74192 0.09091-0.29237-0.30562-0.62358 0.95033
 -10  -7  12  165.28    2.78  20-0.74349 0.09293-0.30411-0.21917-0.61581 0.97373
 -10   8  -5  112.47    2.83  19-0.74232 0.07390-0.29526 0.89268-0.62168 0.44549
  -9  -9  10   18.29    2.28  19-0.74251 0.15725-0.29671-0.37483-0.62073 0.91818
  -9  -8  11  -10.17    2.63  20-0.74307 0.15737-0.30086-0.29494-0.61798 0.94688
  -9  -6  12    0.20    2.44  19-0.74276 0.15815-0.29851-0.14964-0.61954 0.98027
  -9  -2  12   43.36    2.84  19-0.74271 0.15847-0.29815 0.14905-0.61978 0.97998
  -9   0  11   -7.40    3.49  20-0.74393 0.15636-0.30764 0.30846-0.61344 0.94200
  -9   8  -6   24.08    2.48  20-0.74344 0.14101-0.30370 0.90231-0.61609 0.41005
  -9   9 -12   42.56    2.20  19-0.74192 0.13343-0.29237 0.96473-0.62358 0.22918
  -8  -7  11    7.80    1.92  19-0.74212 0.22354-0.29381-0.22885-0.62264 0.95367
  -8  -5  12   -2.78    2.40  20-0.74325 0.22481-0.30230-0.06909-0.61702 0.97801
  -8  -4  12   20.84    2.86  19-0.74298 0.22544-0.30020 0.00154-0.61842 0.98025
  -8  -3  12   -7.06    2.56  20-0.74332 0.22459-0.30284 0.08034-0.61666 0.97701
  -8   6   1   35.31    3.18  19-0.74275 0.21330-0.29847 0.74601-0.61956 0.63568
  -8   8  -7  111.53    2.77  20-0.74378 0.20738-0.30644 0.90346-0.61425 0.37958
  -8   9 -14   -0.74    1.87  19-0.74212 0.19720-0.29381 0.96668-0.62264 0.16680
  -7 -10   8   12.11    2.57  19-0.74295 0.28925-0.29996-0.44438-0.61858 0.85628
  -7  -9   9   76.31    2.87  19-0.74271 0.28862-0.29815-0.37336-0.61978 0.88994
  -7  -8  10   86.45    2.66  20-0.74309 0.28938-0.30105-0.29539-0.61786 0.91870
  -7  -6  11   55.20    2.72  19-0.74258 0.28976-0.29723-0.15053-0.62038 0.95321
  -7  -2  11    6.31    3.22  19-0.74266 0.28948-0.29777 0.14806-0.62003 0.95330
  -7   0  10 5796.53   13.94  20-0.74416 0.29038-0.30950 0.30987-0.61219 0.91282
  -7   2   8   78.17    6.24  22-0.74693 0.29106-0.33495 0.48471-0.59461 0.83212
  -7   6   0  261.86    3.84  20-0.74371 0.28022-0.30584 0.75382-0.61466 0.60099
  -7   8  -8   30.49    2.53  19-0.74295 0.27124-0.29999 0.89743-0.61856 0.35400
  -6 -10   7   -5.61    2.37  19-0.74237 0.35227-0.29562-0.45044-0.62145 0.83063
  -6  -9   8   14.70    1.99  19-0.74171 0.35324-0.29092-0.38000-0.62453 0.86506
  -6  -8   9    4.76    1.93  19-0.74207 0.35361-0.29345-0.30364-0.62287 0.89481
  -6  -7  10   72.91    2.59  20-0.74347 0.35569-0.30400-0.21809-0.61589 0.91880
  -6   6  -1    0.28    3.02  19-0.74295 0.34426-0.29996 0.74803-0.61858 0.57580
  -6   8 -10  133.57    3.10  19-0.74299 0.33620-0.30029 0.89763-0.61836 0.29264
  -5 -12   3  -10.44    2.40  20-0.74314 0.41620-0.30140-0.59216-0.61762 0.70242
  -5 -10   6   -2.07    2.44  20-0.74300 0.41738-0.30032-0.45066-0.61834 0.80127
  -5  -8   8    2.11    2.02  19-0.74171 0.41856-0.29092-0.30617-0.62453 0.86697
  -5  -7   9  285.93    3.40  19-0.74302 0.42068-0.30053-0.22123-0.61820 0.89169
  -5  -1   9  232.95    3.95  20-0.74347 0.42126-0.30398 0.23009-0.61590 0.88853
  -5   8 -14  444.22    3.43  20-0.74364 0.39993-0.30531 0.90289-0.61501 0.16612
  -5   8 -13   64.21    2.69  19-0.74281 0.39966-0.29893 0.89619-0.61926 0.20149
  -4 -10   5   -3.98    2.74  20-0.74307 0.48377-0.30086-0.44424-0.61798 0.76815
  -4  -9   6   15.91    1.98  19-0.74222 0.48436-0.29454-0.37582-0.62216 0.80400
  -4  -8   7  185.28    2.51  19-0.74227 0.48467-0.29490-0.30175-0.62192 0.83485
  -4  -7   8    4.90    2.73  20-0.74356 0.48652-0.30464-0.21704-0.61546 0.86005
  -4   5  -1  417.22    4.44  19-0.74253 0.47716-0.29685 0.66986-0.62063 0.58103
  -4   6  -4  125.15    2.62  19-0.74186 0.47367-0.29201 0.73947-0.62382 0.49024
  -4   7  -9   -3.81    2.73  20-0.74309 0.46725-0.30104 0.82596-0.61786 0.32666
  -3 -12   0   31.34    2.46  20-0.74353 0.54544-0.30447-0.59127-0.61557 0.61030
  -3 -11   2   26.06    2.40  20-0.74334 0.54716-0.30295-0.51682-0.61659 0.67452
  -3  -6   7   75.43    2.49  19-0.74232 0.55088-0.29526-0.15150-0.62168 0.83623
  -3  -2   7   10.89    2.43  19-0.74192 0.54964-0.29237 0.14361-0.62358 0.83798
  -3   5  -3  666.24    4.94  19-0.74288 0.54192-0.29944 0.67211-0.61892 0.51845
  -3   7 -13   54.35    2.81  20-0.74313 0.53265-0.30135 0.82428-0.61766 0.20429
  -3   7 -12  155.31    2.36  19-0.74197 0.53259-0.29273 0.81500-0.62335 0.24093
  -2 -11   0   59.39    2.70  19-0.74302 0.61074-0.30053-0.51971-0.61820 0.61542
  -2  -9   3  315.96    3.23  19-0.74243 0.61344-0.29609-0.37514-0.62114 0.71270
  -2  -8   4  278.22    2.84  19-0.74197 0.61397-0.29273-0.30352-0.62335 0.74626
  -2  -7   5  572.42    4.09  19-0.74281 0.61572-0.29893-0.22267-0.61926 0.77336
  -2  -5   6  415.35    3.96  20-0.74331 0.61668-0.30275-0.06939-0.61672 0.80142
  -2  -4   6   52.99    3.40  19-0.74269 0.61624-0.29803 0.00076-0.61986 0.80470
  -2  -1   5  159.33    4.84  19-0.74276 0.61547-0.29858 0.22504-0.61950 0.77211
  -2   6 -10   68.60    3.14  19-0.74261 0.60165-0.29743 0.74542-0.62025 0.30190
  -1 -12  -5   -1.63    2.61  20-0.74300 0.67417-0.30032-0.59387-0.61834 0.45936
  -1  -9   1    5.41    2.46  19-0.74237 0.67791-0.29562-0.37512-0.62145 0.65189
  -1  -7   3  111.83    2.41  19-0.74181 0.67863-0.29164-0.22979-0.62406 0.71697
  -1  -5   4   15.05    2.27  19-0.74181 0.68028-0.29164-0.07949-0.62406 0.74775
  -1   4  -5 3214.20    8.22  19-0.74202 0.67190-0.29309 0.59104-0.62311 0.46389
  -1   5  -9  390.95    3.97  19-0.74289 0.66899-0.29948 0.67224-0.61890 0.33407
  -1   6 -24   -7.96    1.82  19-0.74192 0.65110-0.29237 0.74336-0.62358-0.13293
  -1   6 -23   20.86    2.49  19-0.74251 0.65546-0.29671 0.74511-0.62073-0.10205
  -1   6 -22  224.47    3.17  19-0.74292 0.65697-0.29976 0.74778-0.61871-0.07383
  -1   6 -21    1.62    2.65  20-0.74318 0.65785-0.30176 0.75003-0.61738-0.04437
  -1   6 -20   77.90    2.86  20-0.74324 0.65938-0.30221 0.75064-0.61708-0.01283
  -1   6 -19  229.12    3.32  20-0.74325 0.66028-0.30227 0.75048-0.61704 0.01862
  -1   6 -18  379.32    3.50  20-0.74310 0.66087-0.30108 0.74925-0.61784 0.05069
  -1   6 -17  134.93    2.99  19-0.74284 0.66134-0.29913 0.74669-0.61913 0.08342
  -1   6 -16  208.08    2.52  19-0.74222 0.66187-0.29454 0.74236-0.62216 0.11811
   0 -12  -9   13.93    2.32  19-0.74241 0.73416-0.29598-0.59938-0.62121 0.34137
   0 -10  -3   14.71    2.72  19-0.74300 0.74161-0.30036-0.44420-0.61831 0.52448
   0  -8   0  767.62    4.44  19-0.74277 0.74327-0.29862-0.29768-0.61947 0.62054
   0  -7   1  400.68    3.96  19-0.74291 0.74416-0.29968-0.22216-0.61876 0.65124
   0  -5   2   48.04    3.35  19-0.74252 0.74466-0.29678-0.07549-0.62069 0.68414
   0  -3   2    0.89    2.78  19-0.74232 0.74435-0.29526 0.07143-0.62168 0.68464
   0  -1   1 3011.12   16.05  20-0.74343 0.74402-0.30367 0.22977-0.61611 0.64778
   0   4  -9  172.05    3.57  20-0.74309 0.73550-0.30106 0.59912-0.61785 0.33535
   0   5 -25    6.92    2.35  20-0.74276 0.71897-0.29853 0.67010-0.61952-0.16259
   0   5 -24   76.55    2.59  20-0.74301 0.72182-0.30040 0.67404-0.61828-0.13463
   0   5 -23   74.95    2.46  20-0.74356 0.72326-0.30464 0.67830-0.61546-0.10666
   0   5 -16  177.37    3.13  20-0.74350 0.72924-0.30421 0.67722-0.61575 0.11363
   0   5 -15  193.43    3.31  19-0.74275 0.72929-0.29843 0.67133-0.61959 0.14900
   1 -11 -10   10.38    2.41  19-0.74224 0.79979-0.29469-0.52690-0.62206 0.31185
   1  -8  -3    5.38    1.93  19-0.74207 0.80626-0.29345-0.30235-0.62287 0.53180
   1  -6  -1   93.80    3.57  19-0.74242 0.80796-0.29602-0.15110-0.62118 0.59252
   1   3 -30   -2.63    2.21  20-0.74271 0.77929-0.29815 0.52495-0.61978-0.31958
   1   3 -10  317.47    3.79  20-0.74356 0.80095-0.30464 0.52782-0.61546 0.30348
   1   4 -25    3.04    1.93  19-0.74181 0.78532-0.29164 0.59141-0.62406-0.15927
   1   4 -24   12.93    2.54  19-0.74256 0.78654-0.29707 0.59777-0.62049-0.13078
   1   4 -23    4.71    2.60  20-0.74319 0.78879-0.30177 0.60113-0.61738-0.10341
   1   4 -22   36.83    2.44  20-0.74369 0.79069-0.30572 0.60407-0.61473-0.07371
   1   4 -17  657.03    4.15  20-0.74355 0.79488-0.30460 0.60295-0.61548 0.08376
   1   4 -16   39.37    2.90  19-0.74299 0.79464-0.30027 0.59871-0.61837 0.11847
   1   4 -15  325.07    3.02  19-0.74202 0.79507-0.29309 0.59129-0.62311 0.15404
   2 -10 -12   55.34    2.92  19-0.74235 0.86447-0.29552-0.45005-0.62152 0.25020
   2  -7  -5  554.74    4.55  20-0.74328 0.87111-0.30251-0.21924-0.61688 0.46450
   2   1 -31   39.98    2.54  20-0.74295 0.84748-0.29999 0.37564-0.61856-0.35058
   2   2 -28  246.62    3.13  19-0.74251 0.84971-0.29666 0.44650-0.62076-0.25557
   2   2 -27   35.74    2.47  20-0.74381 0.85251-0.30669 0.45682-0.61408-0.22900
   2   2 -12 1079.69    5.59  20-0.74305 0.86511-0.30074 0.44953-0.61806 0.24504
   3  -9 -16   50.87    3.24  20-0.74437 0.92922-0.31123-0.35940-0.61102 0.11568
   3  -8 -12  150.56    3.85  20-0.74363 0.93153-0.30520-0.29122-0.61508 0.24540
   3  -7 -10  106.45    3.26  19-0.74299 0.93284-0.30029-0.22154-0.61836 0.31125
   3   0 -27    2.67    2.50  19-0.74300 0.91932-0.30032 0.30228-0.61834-0.22519
   3   1 -23   48.03    2.49  19-0.74235 0.92077-0.29548 0.37044-0.62154-0.09428
   3   1 -22  166.40    3.14  20-0.74296 0.92209-0.30008 0.37514-0.61850-0.06618
   3   1 -21   27.72    2.84  20-0.74332 0.92340-0.30277 0.37798-0.61671-0.03651
   3   1 -20    6.61    2.72  20-0.74351 0.92434-0.30428 0.37942-0.61570-0.00696
   3   1 -19  755.45    4.73  20-0.74344 0.92526-0.30375 0.37858-0.61605 0.02556
   3   1 -18   50.71    3.03  20-0.74309 0.92579-0.30101 0.37581-0.61788 0.05926
   3   1 -17  737.66    4.70  19-0.74244 0.92599-0.29620 0.37071-0.62107 0.09334
   4  -5 -22   27.91    4.11  22-0.74725 0.99240-0.33832-0.03304-0.59222-0.09053
   4  -4 -23   42.57    3.65  21-0.74555 0.99004-0.32151 0.02474-0.60399-0.11037
   4  -3 -23  121.09    3.80  20-0.74372 0.98823-0.30592 0.08327-0.61460-0.09984
   4  -3 -22   11.15    3.41  21-0.74487 0.99032-0.31545 0.09250-0.60815-0.07473
   4  -3 -17  252.17    4.95  21-0.74463 0.99428-0.31337 0.09026-0.60957 0.08385
 -13  -1  12    3.23    2.67  20-0.74479-0.10551-0.31493 0.24022-0.60884 0.96144
 -12  -5  13   10.77    2.57  20-0.74462-0.03885-0.31346-0.05939-0.60984 0.99602
 -12  -4  13   41.54    2.42  20-0.74438-0.03963-0.31145 0.01186-0.61120 0.99762
 -12  -3  13   13.36    2.42  20-0.74493-0.03751-0.31612 0.09167-0.60803 0.99356
 -11  -6  13    6.12    2.29  21-0.74562 0.02903-0.32220-0.12714-0.60385 0.99197
 -11  -5  13    9.56    2.39  20-0.74462 0.02795-0.31349-0.05927-0.60982 0.99828
 -11  -4  13   -0.20    2.35  20-0.74420 0.02751-0.31002 0.01147-0.61216 0.99993
 -11  -3  13   54.75    2.78  20-0.74487 0.02902-0.31557 0.09166-0.60840 0.99573
 -11   8  -6  119.04    2.81  21-0.74537 0.01016-0.31992 0.91773-0.60542 0.39655
 -10  -5  13   27.81    2.70  21-0.74511 0.09543-0.31765-0.05518-0.60698 0.99624
 -10  -4  13    5.38    2.58  20-0.74484 0.09442-0.31533 0.01673-0.60856 0.99765
 -10  -1  12   40.97    2.82  20-0.74453 0.09319-0.31272 0.23819-0.61034 0.96881
 -10   8  -6   55.88    2.78  21-0.74492 0.07789-0.31606 0.91340-0.60807 0.40092
  -9  -7  12   -4.52    2.51  21-0.74479 0.15908-0.31487-0.20695-0.60888 0.96959
  -9   7  -2    4.36    2.63  20-0.74476 0.14649-0.31469 0.83691-0.60900 0.53068
  -8 -10   9    8.12    2.19  20-0.74442 0.22446-0.31182-0.43476-0.61095 0.87844
  -8  -9  10    4.83    2.28  20-0.74420 0.22373-0.31002-0.36137-0.61216 0.91141
  -8  -8  11    4.89    2.50  21-0.74487 0.22503-0.31556-0.28157-0.60841 0.93897
  -8  -6  12  243.91    3.23  20-0.74475 0.22639-0.31456-0.13323-0.60908 0.97099
  -7 -11   7   76.36    2.57  20-0.74430 0.28687-0.31081-0.51060-0.61163 0.81872
  -7  -7  11  154.57    2.87  20-0.74470 0.29201-0.31418-0.20792-0.60935 0.94157
  -7   7  -4  129.99    2.97  21-0.74554 0.27881-0.32149 0.84393-0.60434 0.46533
  -7   8  -9   -4.74    2.65  21-0.74476 0.27075-0.31469 0.91295-0.60900 0.31210
  -6 -11   6   43.09    2.01  20-0.74385 0.35203-0.30714-0.51426-0.61410 0.79208
  -6  -5  11  128.53    3.01  21-0.74492 0.35811-0.31599-0.05679-0.60811 0.94174
  -6  -4  11   -3.46    2.71  21-0.74476 0.35634-0.31469 0.01710-0.60900 0.94388
  -6  -1  10   67.64    3.29  20-0.74456 0.35728-0.31295 0.23876-0.61018 0.91252
  -6   7  -5   27.36    2.66  20-0.74433 0.34357-0.31103 0.83243-0.61148 0.44363
  -6   8 -12   96.92    2.69  21-0.74542 0.33753-0.32042 0.91789-0.60508 0.21727
  -6   8 -11   22.66    2.55  20-0.74449 0.33770-0.31239 0.90867-0.61056 0.25413
  -5 -11   5   51.25    1.97  20-0.74398 0.41765-0.30822-0.51315-0.61338 0.76174
  -5  -9   8   63.76    2.68  21-0.74538 0.42210-0.32006-0.35116-0.60533 0.84764
  -5  -5  10   26.91    2.93  20-0.74447 0.42437-0.31218-0.06023-0.61071 0.91516
  -5  -4  10  119.40    2.57  20-0.74403 0.42298-0.30858 0.01062-0.61313 0.91766
  -5  -3  10   -1.02    3.18  20-0.74481 0.42277-0.31505 0.09113-0.60876 0.91316
  -5   6  -3   83.18    3.07  21-0.74533 0.41198-0.31962 0.76753-0.60563 0.50190
  -5   7  -7    1.83    2.68  21-0.74481 0.40733-0.31505 0.83568-0.60876 0.37905
  -5   8 -22   -4.37    2.37  21-0.74485 0.39145-0.31540 0.91431-0.60851-0.09294
  -5   8 -21    9.01    2.15  21-0.74510 0.39601-0.31755 0.91529-0.60705-0.06228
  -5   8 -20   33.10    2.34  21-0.74526 0.39680-0.31898 0.91692-0.60606-0.03055
  -5   8 -19    6.74    2.26  21-0.74538 0.39678-0.32006 0.91779-0.60533-0.00001
  -5   8 -18    4.93    2.20  21-0.74530 0.39835-0.31934 0.91695-0.60582 0.03092
  -5   8 -17    4.71    2.56  21-0.74506 0.39914-0.31719 0.91527-0.60729 0.06408
  -5   8 -16   80.02    2.62  21-0.74481 0.39942-0.31506 0.91260-0.60875 0.09728
  -5   8 -15   -3.73    2.32  21-0.74481 0.40098-0.31505 0.90824-0.60876 0.12986
  -4 -12   2    1.69    2.12  21-0.74481 0.48154-0.31505-0.58545-0.60876 0.66602
  -4 -11   4    4.52    2.61  21-0.74485 0.48373-0.31539-0.50646-0.60852 0.72758
  -4  -5   9   37.64    2.99  20-0.74478 0.48847-0.31482-0.05686-0.60891 0.88422
  -4  -4   9   -2.82    3.18  21-0.74464 0.48702-0.31361 0.01579-0.60973 0.88665
  -4  -3   9    5.39    3.25  21-0.74538 0.48967-0.32006 0.09709-0.60533 0.87990
  -4  -1   8   78.10    3.70  20-0.74473 0.48762-0.31442 0.24081-0.60919 0.85244
  -4   6  -5  131.95    3.20  21-0.74535 0.47646-0.31976 0.76783-0.60553 0.44091
  -4   7 -10   63.99    2.98  21-0.74486 0.47138-0.31550 0.83805-0.60845 0.28712
  -3 -10   4    3.24    2.60  21-0.74481 0.55010-0.31505-0.43254-0.60876 0.72996
  -3  -9   5    7.64    1.99  20-0.74376 0.55024-0.30643-0.36510-0.61458 0.76650
  -3  -8   6  545.10    3.22  20-0.74376 0.55100-0.30643-0.29024-0.61458 0.79789
  -3  -7   7   26.76    2.95  20-0.74483 0.55320-0.31522-0.20563-0.60864 0.82275
  -3   6  -7   48.11    2.45  20-0.74380 0.53937-0.30679 0.75400-0.61434 0.38932
  -3   7 -25    6.17    1.84  20-0.74385 0.52282-0.30714 0.83058-0.61410-0.17720
  -3   7 -24   -2.52    2.59  21-0.74468 0.52132-0.31397 0.83730-0.60949-0.15019
  -3   7 -23   -3.23    2.67  21-0.74501 0.52575-0.31684 0.83980-0.60753-0.12056
  -3   7 -22   -2.04    2.42  21-0.74510 0.52425-0.31755 0.84478-0.60705-0.09241
  -3   7 -16   11.71    2.49  20-0.74495 0.53159-0.31626 0.84280-0.60793 0.09790
  -3   7 -15  399.09    3.48  21-0.74481 0.53306-0.31506 0.83774-0.60875 0.13239
  -3   7 -14   27.30    2.06  20-0.74412 0.53270-0.30930 0.83233-0.61265 0.16711
  -2 -12  -2   48.98    2.04  20-0.74385 0.61019-0.30714-0.58759-0.61410 0.54896
  -2 -10   2   -1.64    1.95  20-0.74385 0.61428-0.30714-0.43826-0.61410 0.67365
  -2  -6   6  115.11    3.18  21-0.74494 0.61802-0.31616-0.13088-0.60800 0.79245
  -2  -3   6   53.50    2.55  20-0.74367 0.61720-0.30571 0.08284-0.61507 0.79949
  -2   5  -6 1264.66    5.62  20-0.74457 0.60733-0.31308 0.68561-0.61009 0.41772
  -2   6 -27   -1.89    2.33  21-0.74493 0.58594-0.31612 0.76705-0.60802-0.24498
  -2   6 -11  424.37    3.74  20-0.74448 0.60236-0.31226 0.75959-0.61065 0.26146
  -1 -12  -4   46.85    2.54  21-0.74521 0.67601-0.31851-0.57587-0.60639 0.47922
  -1 -11  -2    1.34    2.34  20-0.74407 0.67659-0.30894-0.51173-0.61289 0.54885
  -1 -10   0   24.91    2.34  20-0.74425 0.67852-0.31038-0.43532-0.61192 0.61101
  -1  -6   4  130.06    2.61  20-0.74394 0.68150-0.30786-0.13929-0.61362 0.73753
  -1   5 -10   60.28    3.16  21-0.74497 0.67095-0.31645 0.68897-0.60780 0.29226
   0 -12  -8    8.15    2.60  20-0.74446 0.73805-0.31216-0.58346-0.61072 0.36022
   0 -11  -5   -3.48    2.40  21-0.74440 0.74235-0.31164-0.51147-0.61107 0.45408
   0  -9  -1   22.85    1.90  20-0.74398 0.74364-0.30822-0.36258-0.61338 0.58284
   0  -6   2    4.29    3.17  21-0.74478 0.74694-0.31482-0.13353-0.60891 0.67231
   0   3  -6 1559.54    6.64  21-0.74521 0.74050-0.31855 0.54191-0.60636 0.41772
   0   4 -29   27.75    2.51  21-0.74489 0.71915-0.31580 0.61528-0.60824-0.30266
   0   5 -22   18.15    2.08  20-0.74403 0.72489-0.30858 0.68187-0.61313-0.07714
   0   5 -21   25.40    2.52  20-0.74433 0.72591-0.31102 0.68432-0.61149-0.04787
   0   5 -20   11.50    2.82  20-0.74447 0.72636-0.31218 0.68616-0.61071-0.01780
   0   5 -19  253.63    3.17  20-0.74450 0.72777-0.31244 0.68569-0.61053 0.01433
   0   5 -18  278.00    3.16  20-0.74433 0.72878-0.31105 0.68412-0.61147 0.04679
   0   5 -17   33.79    2.19  20-0.74403 0.72898-0.30858 0.68184-0.61313 0.07953
   1 -11  -9    7.33    2.70  20-0.74436 0.80304-0.31129-0.51011-0.61131 0.33120
   1 -10  -6   -1.43    2.62  21-0.74459 0.80752-0.31325-0.43318-0.60998 0.42342
   1  -9  -4  157.01    3.10  20-0.74417 0.80712-0.30972-0.36159-0.61237 0.48967
   1   2  -7  190.03    3.86  21-0.74487 0.80534-0.31557 0.46412-0.60840 0.39093
   1   3 -29   31.00    1.91  20-0.74394 0.78507-0.30786 0.53170-0.61362-0.29560
   1   3 -28   -2.91    2.28  20-0.74481 0.78738-0.31505 0.54138-0.60876-0.27265
   1   4 -21   16.71    1.91  20-0.74398 0.79156-0.30822 0.60739-0.61338-0.04413
   1   4 -20  132.88    2.25  20-0.74416 0.79281-0.30966 0.60834-0.61241-0.01319
   1   4 -19    7.30    2.00  20-0.74412 0.79331-0.30930 0.60868-0.61265 0.01707
   1   4 -18  191.27    2.52  20-0.74394 0.79467-0.30786 0.60623-0.61362 0.05087
   2 -11 -16    0.81    2.78  21-0.74585 0.86400-0.32434-0.49716-0.60237 0.10517
   2 -10 -11   21.48    2.72  20-0.74456 0.86774-0.31297-0.43211-0.61017 0.27053
   2  -9  -8   10.18    2.61  20-0.74459 0.87066-0.31325-0.35647-0.60998 0.36378
   2  -8  -6   21.78    3.15  20-0.74475 0.87167-0.31455-0.28108-0.60909 0.42625
   2  -6  -4  449.00    4.26  20-0.74403 0.87300-0.30858-0.13859-0.61313 0.49224
   2   1 -30   -2.41    2.56  21-0.74476 0.84877-0.31469 0.39247-0.60900-0.33034
   2   1  -9   11.43    3.02  20-0.74464 0.86819-0.31360 0.38913-0.60974 0.33191
   2   2 -26   44.99    2.64  21-0.74496 0.85461-0.31636 0.46648-0.60786-0.20394
   2   2 -13   57.33    3.39  21-0.74505 0.86621-0.31713 0.46620-0.60733 0.20358
   3  -9 -15  157.27    3.90  21-0.74585 0.93122-0.32434-0.34693-0.60237 0.13857
   3  -2 -30    1.47    2.51  20-0.74481 0.91891-0.31505 0.16636-0.60876-0.33162
   3  -2  -9  708.32    9.91  23-0.74774 0.93815-0.34392 0.19495-0.58857 0.31228
   3  -1 -29   25.55    2.58  20-0.74434 0.91728-0.31116 0.23832-0.61140-0.29308
   3   0 -26    8.21    2.58  20-0.74472 0.92098-0.31433 0.31505-0.60925-0.20313
   3   0 -13   -0.09    2.77  21-0.74481 0.93152-0.31505 0.31481-0.60876 0.20791
   4  -5 -21   -0.40    4.18  22-0.74768 0.99532-0.34319-0.03024-0.58909-0.06368
   4  -5 -18  155.75    6.97  26-0.75064 0.99919-0.39376 0.02103-0.55120-0.00612
   4  -4 -22    5.71    3.59  22-0.74692 0.99249-0.33491 0.03714-0.59498-0.08847
   4  -4 -17    7.64    4.22  23-0.74856 0.99802-0.35405 0.05654-0.58124 0.05548
   4  -3 -21    7.23    3.24  21-0.74583 0.99188-0.32413 0.10121-0.60252-0.04884
   4  -3 -20  132.05    4.11  22-0.74629 0.99317-0.32852 0.10580-0.59947-0.02077
   4  -3 -19  153.28    4.18  22-0.74631 0.99422-0.32872 0.10573-0.59932 0.01043
   4  -3 -18    1.76    2.97  21-0.74583 0.99477-0.32418 0.10059-0.60249 0.04500
 -13  -3  13   23.39    2.65  21-0.74548-0.10468-0.32504 0.09983-0.60176 0.98615
 -13   6   1   14.61    3.11  23-0.74728-0.11259-0.34378 0.79252-0.58854 0.59555
 -12  -2  13  362.40    4.18  22-0.74654-0.03602-0.33558 0.18552-0.59438 0.98048
 -12   5   4   25.95    3.85  23-0.74772-0.04437-0.34903 0.72317-0.58476 0.68726
 -12   7  -2   19.00    2.87  22-0.74639-0.04974-0.33404 0.85668-0.59547 0.51131
 -11  -7  13   -5.74    2.23  22-0.74625 0.03051-0.33252-0.18769-0.59654 0.98236
 -11  -2  13   11.59    2.96  22-0.74633 0.03019-0.33342 0.18333-0.59590 0.98291
 -11   7  -2   22.55    2.90  22-0.74671 0.01738-0.33737 0.85976-0.59311 0.51005
 -10  -8  12   -0.86    2.10  21-0.74556 0.09401-0.32575-0.27189-0.60126 0.96017
 -10  -6  13   57.14    2.76  21-0.74566 0.09612-0.32675-0.12108-0.60057 0.99035
 -10  -3  13   86.00    2.76  21-0.74535 0.09561-0.32383 0.09982-0.60260 0.99259
 -10   5   4   14.49    3.51  22-0.74642 0.08791-0.33429 0.70827-0.59529 0.70204
 -10   7  -2   53.05    2.94  22-0.74601 0.08192-0.33015 0.85277-0.59820 0.51718
 -10   8  -7   19.07    2.37  22-0.74627 0.07595-0.33273 0.93057-0.59639 0.35930
  -9  -9  11    6.82    2.49  22-0.74583 0.15960-0.32840-0.34403-0.59942 0.92964
  -9  -8  12   26.82    2.38  22-0.74642 0.16258-0.33429-0.26295-0.59529 0.95536
  -9  -5  13   41.15    2.61  21-0.74594 0.16284-0.32943-0.04411-0.59871 0.98982
  -9  -4  13   28.18    2.75  21-0.74589 0.16279-0.32895 0.03100-0.59904 0.99027
  -9  -1  12  400.17    4.51  22-0.74619 0.16167-0.33191 0.25725-0.59696 0.95661
  -9   6   1    2.73    2.77  22-0.74601 0.15047-0.33014 0.77835-0.59821 0.61277
  -9   8  -7   -4.02    2.44  22-0.74559 0.14232-0.32611 0.92176-0.60102 0.36360
  -8  -7  12    4.56    2.55  21-0.74594 0.22691-0.32947-0.19303-0.59867 0.96067
  -8  -2  12   51.11    3.01  21-0.74548 0.22709-0.32504 0.17609-0.60176 0.96357
  -8   5   3  458.66    5.21  22-0.74706 0.22040-0.34117 0.71445-0.59041 0.66923
  -8   7  -3  455.91    3.95  21-0.74536 0.21284-0.32390 0.84627-0.60255 0.49324
  -8   8  -9   45.33    2.56  22-0.74655 0.20918-0.33571 0.93307-0.59429 0.29716
  -8   8  -8   37.54    2.13  21-0.74517 0.20886-0.32218 0.91977-0.60374 0.33686
  -7 -10   9    7.57    2.62  21-0.74590 0.29059-0.32912-0.41740-0.59892 0.86910
  -7  -9  10    0.62    2.53  21-0.74582 0.29134-0.32825-0.34374-0.59953 0.90076
  -7  -5  12   16.22    2.62  21-0.74587 0.29327-0.32878-0.04322-0.59916 0.96283
  -7  -4  12  173.76    3.13  21-0.74586 0.29431-0.32869 0.03073-0.59922 0.96295
  -7  -1  11   50.39    3.96  22-0.74642 0.29295-0.33427 0.26003-0.59531 0.92758
  -7   8 -10  160.41    3.13  21-0.74565 0.27280-0.32662 0.92412-0.60066 0.27370
  -6 -11   7   60.00    2.77  22-0.74606 0.35703-0.33068-0.48892-0.59782 0.80597
  -6 -10   8   44.37    2.02  21-0.74533 0.35689-0.32361-0.42171-0.60275 0.84351
  -6  -9   9    3.05    2.01  21-0.74509 0.35597-0.32147-0.35061-0.60423 0.87608
  -6  -8  10   48.77    2.81  21-0.74574 0.35810-0.32751-0.26955-0.60004 0.90374
  -6  -6  11   49.04    2.68  21-0.74564 0.35970-0.32653-0.12107-0.60072 0.93488
  -6  -3  11  402.30    3.35  21-0.74517 0.35828-0.32218 0.09867-0.60374 0.93783
  -6   7  -6   60.01    3.04  22-0.74619 0.34335-0.33196 0.85472-0.59693 0.39752
  -6   8 -14    5.02    2.44  22-0.74638 0.33645-0.33394 0.93159-0.59554 0.14466
  -6   8 -13   41.68    2.69  21-0.74584 0.33768-0.32848 0.92520-0.59937 0.18056
  -5 -12   4   28.87    2.32  21-0.74560 0.41735-0.32617-0.57040-0.60097 0.71933
  -5 -11   6    0.69    2.39  22-0.74628 0.42092-0.33287-0.48828-0.59629 0.77633
  -5 -10   7    2.26    1.89  21-0.74529 0.42071-0.32326-0.42352-0.60300 0.81403
  -5  -8   9   27.45    2.52  21-0.74544 0.42317-0.32468-0.27216-0.60201 0.87585
  -5  -6  10  308.44    2.85  21-0.74517 0.42397-0.32218-0.12501-0.60374 0.90850
  -5   5   0    8.78    3.13  21-0.74582 0.41430-0.32834 0.70186-0.59947 0.58982
  -5   7  -8    4.12    2.65  22-0.74599 0.40757-0.32998 0.85259-0.59832 0.33688
  -4 -12   3   50.43    2.34  22-0.74619 0.48501-0.33199-0.56175-0.59691 0.68404
  -4 -10   6   21.49    2.80  21-0.74583 0.48653-0.32842-0.41802-0.59941 0.78080
  -4  -9   7  206.79    3.03  21-0.74544 0.48759-0.32468-0.34656-0.60201 0.81489
  -4  -8   8   53.58    2.82  21-0.74585 0.48933-0.32856-0.26791-0.59931 0.84342
  -4  -6   9  114.92    3.03  21-0.74548 0.48962-0.32504-0.12184-0.60176 0.87671
  -4   4   1  501.63    5.01  22-0.74608 0.48256-0.33086 0.62971-0.59770 0.62108
  -4   7 -11    3.85    2.86  22-0.74592 0.47116-0.32932 0.85042-0.59878 0.24527
  -3 -12   1    4.00    2.29  21-0.74571 0.54847-0.32720-0.57032-0.60026 0.62716
  -3 -11   3    0.00    2.39  21-0.74578 0.55027-0.32789-0.49357-0.59978 0.68906
  -3  -5   8   46.34    3.20  21-0.74574 0.55541-0.32754-0.04421-0.60002 0.84548
  -3  -4   8 1951.94    6.46  21-0.74564 0.55487-0.32653 0.02874-0.60073 0.84641
  -3   0   6 1662.90   10.12  22-0.74660 0.55404-0.33623 0.33682-0.59392 0.77592
  -3   6  -8   51.03    3.03  21-0.74563 0.54017-0.32647 0.77429-0.60077 0.34308
  -3   7 -21   12.32    1.98  21-0.74521 0.52747-0.32254 0.84584-0.60349-0.06179
  -3   7 -20  265.66    2.73  21-0.74537 0.52908-0.32397 0.84705-0.60250-0.03064
  -3   7 -19   32.17    2.57  21-0.74547 0.53005-0.32493 0.84751-0.60183 0.00070
  -3   7 -18   62.68    2.13  21-0.74537 0.53130-0.32397 0.84663-0.60250 0.03284
  -3   7 -17   74.15    2.17  21-0.74517 0.53185-0.32218 0.84498-0.60374 0.06459
  -2 -12  -1    1.21    2.58  22-0.74592 0.61440-0.32932-0.56778-0.59878 0.56544
  -2 -11   1   61.45    2.50  21-0.74540 0.61449-0.32433-0.49589-0.60225 0.63102
  -2 -10   3    1.15    2.33  21-0.74592 0.61598-0.32932-0.41311-0.59878 0.68806
  -2  -9   4    4.00    2.45  21-0.74568 0.61735-0.32695-0.34642-0.60043 0.72354
  -2  -8   5   23.64    2.66  21-0.74559 0.61806-0.32611-0.27136-0.60102 0.75495
  -2   4  -3  380.43    4.40  21-0.74557 0.61103-0.32585 0.62405-0.60120 0.50276
  -2   6 -26   62.18    2.45  21-0.74545 0.58917-0.32473 0.77291-0.60198-0.21848
  -2   6 -25    5.66    2.64  22-0.74598 0.59172-0.32985 0.77882-0.59841-0.19075
  -2   6 -13   41.25    3.02  22-0.74615 0.60241-0.33153 0.77952-0.59723 0.18579
  -2   6 -12  454.56    3.26  21-0.74517 0.60271-0.32218 0.77015-0.60374 0.22336
  -1 -11  -1   -7.61    2.67  22-0.74600 0.68001-0.33003-0.48989-0.59828 0.56486
  -1  -9   2    3.84    2.45  21-0.74548 0.68152-0.32504-0.34715-0.60176 0.66329
  -1  -8   3    4.04    2.07  21-0.74517 0.68198-0.32218-0.27526-0.60374 0.69656
  -1  -7   4   32.87    2.90  21-0.74590 0.68348-0.32911-0.19141-0.59893 0.72330
  -1  -2   4 1716.65    7.75  21-0.74493 0.68252-0.32004 0.17184-0.60521 0.72873
  -1   3  -3 3709.30   10.48  22-0.74594 0.67787-0.32950 0.55279-0.59865 0.50230
  -1   4  -6 1225.33    5.75  21-0.74565 0.67478-0.32666 0.62473-0.60063 0.41024
  -1   5 -28    8.31    1.82  21-0.74509 0.65514-0.32147 0.69500-0.60423-0.27752
  -1   5 -27    5.49    2.57  21-0.74596 0.65643-0.32962 0.70417-0.59857-0.25177
  -1   5 -11  121.29    3.18  22-0.74605 0.67071-0.33051 0.70371-0.59794 0.25099
   0 -12  -7   23.96    2.67  21-0.74576 0.74072-0.32767-0.56785-0.59993 0.38052
   0 -11  -4   35.54    2.72  21-0.74585 0.74301-0.32858-0.49167-0.59930 0.47533
   0 -10  -2  156.84    2.94  21-0.74549 0.74432-0.32509-0.42051-0.60172 0.53987
   0  -8   1   70.65    3.08  22-0.74600 0.74723-0.33007-0.26619-0.59825 0.62975
   0   4 -28   54.20    2.52  21-0.74560 0.72102-0.32619 0.62532-0.60096-0.27792
   0   4 -27   -6.54    2.42  22-0.74623 0.72124-0.33234 0.63562-0.59666-0.25464
   0   4 -10   75.53    2.40  21-0.74501 0.73674-0.32075 0.61887-0.60472 0.29110
   1 -12 -12    3.57    2.62  21-0.74592 0.80084-0.32932-0.56424-0.59878 0.22465
   1 -11  -8   47.64    2.77  21-0.74576 0.80585-0.32769-0.49237-0.59992 0.35220
   1 -10  -5   51.07    2.91  22-0.74619 0.80800-0.33192-0.41385-0.59696 0.44234
   1  -8  -2 1360.61    5.42  21-0.74545 0.81029-0.32475-0.27181-0.60196 0.54185
   1  -7  -1  284.65    3.65  21-0.74544 0.81112-0.32468-0.19688-0.60201 0.57327
   1  -5   0  275.68    3.94  21-0.74544 0.81183-0.32468-0.04745-0.60201 0.60424
   1  -4   0  564.52    4.42  21-0.74517 0.81139-0.32218 0.02426-0.60374 0.60615
   1   0  -3   -0.51    6.51  23-0.74698 0.80993-0.34034 0.34031-0.59100 0.49927
   1   3 -27   12.07    2.64  22-0.74591 0.78850-0.32920 0.55292-0.59886-0.24679
   1   3 -11  309.86    3.15  21-0.74533 0.80229-0.32361 0.54706-0.60275 0.25932
   2 -11 -15   42.37    2.73  21-0.74606 0.86564-0.33064-0.48951-0.59786 0.13193
   2 -10 -10  143.66    3.06  21-0.74594 0.87004-0.32946-0.41620-0.59868 0.28934
   2  -9  -7   40.17    2.95  22-0.74662 0.87345-0.33642-0.33448-0.59378 0.37863
   2  -5  -3  127.11    3.92  22-0.74661 0.87653-0.33630-0.03642-0.59387 0.50407
   2  -4  -3   86.25    4.07  22-0.74664 0.87633-0.33665 0.03858-0.59363 0.50411
   2   0 -31   -3.28    2.52  22-0.74663 0.85067-0.33654 0.33969-0.59370-0.37732
   2   0  -7   -1.04    3.64  22-0.74610 0.87210-0.33110 0.33412-0.59754 0.38067
   2   1 -29   -0.29    2.56  21-0.74574 0.85315-0.32754 0.40296-0.60002-0.30720
   2   2 -25   85.18    2.61  21-0.74550 0.85596-0.32524 0.47521-0.60162-0.17902
   2   2 -24    1.97    2.59  22-0.74621 0.85790-0.33216 0.48198-0.59679-0.15312
   2   2 -14  117.97    3.50  22-0.74597 0.86618-0.32979 0.47916-0.59845 0.16349
   3  -9 -14    4.80    2.92  22-0.74700 0.93455-0.34051-0.33127-0.59088 0.15749
   3  -8 -11   88.76    3.15  21-0.74597 0.93515-0.32981-0.26672-0.59844 0.25978
   3  -7  -9   -1.33    3.23  22-0.74645 0.93778-0.33465-0.18776-0.59504 0.31840
   3  -6  -8  161.90    3.99  21-0.74602 0.93767-0.33026-0.11686-0.59812 0.35336
   3  -1 -28    1.98    2.36  21-0.74563 0.92027-0.32647 0.25245-0.60077-0.27307
   3   0 -25   -2.42    2.60  22-0.74578 0.92084-0.32789 0.33073-0.59978-0.18031
   3   0 -24  145.30    2.93  22-0.74654 0.92435-0.33558 0.33658-0.59438-0.15318
   3   0 -14   94.72    3.27  22-0.74620 0.93269-0.33207 0.33248-0.59685 0.16381
   4  -5 -20   31.49    4.55  25-0.74940 0.99664-0.37432 0.00219-0.56604-0.05435
   4  -4 -21   47.78    3.70  23-0.74765 0.99423-0.34811 0.05112-0.58542-0.06652
 -13  -2  13   29.51    2.66  22-0.74711-0.10128-0.34412 0.19461-0.58815 0.97221
 -11   5   4    2.92    3.80  23-0.74767 0.02297-0.35102 0.72477-0.58317 0.68795
 -11   8  -7   -3.19    2.27  23-0.74680 0.01144-0.34061 0.93655-0.59066 0.34921
 -10  -7  13  271.89    3.38  22-0.74682 0.09792-0.34074-0.18215-0.59057 0.98099
 -10  -2  13    1.75    2.61  22-0.74704 0.09628-0.34335 0.19424-0.58871 0.97822
 -10   4   6   97.30    4.95  25-0.74913 0.09211-0.37348 0.67299-0.56651 0.73513
 -10   6   1   -0.59    3.20  23-0.74763 0.08550-0.35050 0.79797-0.58355 0.59751
 -10   8  -8  191.08    3.04  23-0.74740 0.07829-0.34757 0.94573-0.58567 0.31584
  -9  -6  13    0.49    2.37  23-0.74680 0.16062-0.34061-0.10740-0.59066 0.98540
  -9  -3  13  340.41    3.70  22-0.74661 0.16343-0.33850 0.11448-0.59217 0.98386
  -9   7  -3   44.60    2.81  23-0.74718 0.14918-0.34495 0.86796-0.58756 0.47613
  -9   8  -8    2.27    2.32  22-0.74661 0.14292-0.33849 0.93602-0.59218 0.32365
  -8 -10  10    8.11    2.18  22-0.74674 0.22618-0.33991-0.40695-0.59117 0.89163
  -8  -9  11    5.58    2.48  22-0.74681 0.22725-0.34071-0.33099-0.59060 0.92237
  -8  -8  12   45.93    2.51  23-0.74749 0.23022-0.34874-0.24803-0.58482 0.94744
  -8  -5  13   26.33    2.59  23-0.74746 0.22986-0.34832-0.02444-0.58513 0.97896
  -8  -4  13   13.04    2.75  23-0.74760 0.23114-0.35015 0.05203-0.58380 0.97748
  -8   0  11    1.78    3.63  24-0.74814 0.22788-0.35730 0.35790-0.57858 0.91089
  -8   1  10  832.34    7.14  23-0.74802 0.22767-0.35571 0.43039-0.57974 0.87870
  -8   6   0   69.00    3.11  23-0.74724 0.21796-0.34565 0.79407-0.58705 0.57176
  -8   7  -4   13.44    2.59  23-0.74752 0.21490-0.34909 0.87182-0.58457 0.44422
  -8   8 -10   73.70    2.66  23-0.74726 0.20824-0.34588 0.94447-0.58689 0.25761
  -7 -11   8    4.52    1.84  22-0.74635 0.29060-0.33565-0.48503-0.59419 0.83342
  -7  -8  11   83.62    1.99  22-0.74628 0.29417-0.33494-0.26156-0.59469 0.92753
  -7  -6  12   60.93    2.02  22-0.74652 0.29540-0.33743-0.11019-0.59293 0.95702
  -7  -3  12   45.60    2.76  22-0.74664 0.29453-0.33878 0.11486-0.59197 0.95631
  -7   5   2    6.06    3.50  23-0.74767 0.28480-0.35094 0.72516-0.58323 0.63317
  -7   6  -1  384.67    4.20  23-0.74745 0.28309-0.34822 0.79665-0.58520 0.54008
  -7   7  -5    4.95    2.82  23-0.74714 0.27883-0.34450 0.86784-0.58788 0.41686
  -7   8 -12   41.92    2.77  23-0.74713 0.27281-0.34439 0.94242-0.58796 0.19797
  -7   8 -11  105.75    2.37  22-0.74642 0.27291-0.33636 0.93405-0.59369 0.23519
  -6  -7  11   59.95    2.83  22-0.74687 0.36070-0.34138-0.18052-0.59011 0.92503
  -6  -2  11    9.94    2.98  23-0.74729 0.35985-0.34623 0.19713-0.58663 0.92121
  -6   5   1    4.24    3.01  23-0.74725 0.34986-0.34577 0.72010-0.58697 0.60717
  -6   6  -2   90.14    3.45  22-0.74669 0.34743-0.33934 0.78724-0.59157 0.51715
  -6   8 -21  103.18    2.68  22-0.74690 0.32973-0.34173 0.93954-0.58987-0.08027
  -6   8 -20   37.06    2.53  23-0.74703 0.33279-0.34324 0.94076-0.58878-0.05067
  -6   8 -19    4.82    2.38  23-0.74714 0.33214-0.34450 0.94239-0.58788-0.02059
  -6   8 -18   -0.79    2.48  23-0.74708 0.33087-0.34380 0.94326-0.58838 0.01041
  -6   8 -17   18.82    2.48  23-0.74706 0.33425-0.34351 0.94142-0.58859 0.04292
  -6   8 -16   33.29    2.56  22-0.74692 0.33502-0.34193 0.93932-0.58972 0.07629
  -6   8 -15   -0.39    2.46  23-0.74705 0.33686-0.34344 0.93584-0.58864 0.10775
  -5 -12   5   29.18    2.25  23-0.74730 0.42213-0.34639-0.54747-0.58652 0.73513
  -5  -7  10   51.73    2.06  22-0.74655 0.42587-0.33778-0.18400-0.59268 0.89771
  -5  -2  10   14.61    3.36  22-0.74668 0.42584-0.33920 0.19122-0.59167 0.89545
  -5   7  -9   38.92    2.83  23-0.74708 0.40843-0.34378 0.86615-0.58840 0.29654
  -4 -11   5    9.82    2.27  22-0.74665 0.48847-0.33884-0.48065-0.59192 0.74259
  -4  -7   9  401.60    3.72  22-0.74684 0.49085-0.34102-0.18106-0.59037 0.86588
  -4  -2   9  120.85    3.82  23-0.74731 0.49100-0.34651 0.19810-0.58643 0.86121
  -4   3   3  455.31    6.45  23-0.74805 0.48659-0.35606 0.57992-0.57949 0.66530
  -4   5  -2   65.99    3.46  22-0.74696 0.48015-0.34236 0.71569-0.58942 0.51848
  -4   6  -6    1.71    2.98  23-0.74710 0.47637-0.34403 0.79237-0.58822 0.39181
  -4   7 -24   15.93    2.59  22-0.74705 0.46120-0.34340 0.86722-0.58867-0.17335
  -4   7 -13   66.25    2.91  23-0.74711 0.47072-0.34408 0.86703-0.58818 0.17203
  -4   7 -12   12.72    1.95  22-0.74642 0.47059-0.33636 0.85951-0.59369 0.20874
  -3 -12   2   -5.17    2.42  22-0.74705 0.55108-0.34344-0.54771-0.58864 0.64593
  -3 -10   5   57.45    2.74  22-0.74680 0.55381-0.34053-0.40523-0.59073 0.74340
  -3  -9   6   50.82    2.11  22-0.74638 0.55443-0.33601-0.33504-0.59394 0.77766
  -3  -8   7    8.81    2.45  22-0.74668 0.55535-0.33920-0.25662-0.59167 0.80670
  -3  -6   8  160.62    2.72  22-0.74642 0.55578-0.33636-0.11096-0.59369 0.83923
  -3  -3   8  306.18    3.29  22-0.74652 0.55557-0.33743 0.11413-0.59293 0.83843
  -3  -1   7   17.43    3.52  23-0.74728 0.55632-0.34616 0.27227-0.58669 0.79961
  -3   4  -1   59.36    3.46  22-0.74689 0.54775-0.34160 0.63985-0.58996 0.55234
  -3   5  -4   69.39    2.67  22-0.74621 0.54422-0.33423 0.70754-0.59519 0.46367
  -3   6  -9   42.95    3.01  22-0.74696 0.54083-0.34238 0.79007-0.58940 0.30056
  -2 -12   0   17.25    2.51  23-0.74735 0.61599-0.34697-0.54848-0.58610 0.58380
  -2 -11   2    0.30    2.20  22-0.74705 0.61669-0.34344-0.47295-0.58864 0.64738
  -2  -7   6   -2.58    2.17  22-0.74635 0.61972-0.33565-0.18566-0.59419 0.77988
  -2  -2   6  110.15    3.22  22-0.74632 0.61977-0.33530 0.18717-0.59444 0.77858
  -2   5  -7  106.95    2.60  22-0.74648 0.60807-0.33707 0.71017-0.59318 0.36908
  -2   6 -24  442.91    3.25  22-0.74635 0.59275-0.33565 0.78448-0.59419-0.16369
  -2   6 -23    9.64    2.72  22-0.74684 0.59306-0.34097 0.78996-0.59041-0.13652
  -2   6 -22   21.10    2.62  23-0.74714 0.59607-0.34448 0.79301-0.58789-0.10559
  -2   6 -21    9.46    2.44  23-0.74733 0.59644-0.34668 0.79644-0.58631-0.07811
  -2   6 -16  431.88    3.43  23-0.74740 0.60113-0.34766 0.79584-0.58560 0.07952
  -2   6 -15  221.08    3.22  23-0.74708 0.60158-0.34378 0.79203-0.58840 0.11360
  -2   6 -14  363.13    3.40  22-0.74665 0.60176-0.33892 0.78682-0.59187 0.14832
  -1 -12  -3   12.46    2.38  22-0.74668 0.67974-0.33923-0.55752-0.59165 0.49699
  -1 -10   1   10.88    1.86  22-0.74632 0.68187-0.33530-0.41116-0.59444 0.62480
  -1  -5   5  461.62    4.07  22-0.74681 0.68555-0.34068-0.03173-0.59061 0.74615
  -1  -4   5  449.53    4.33  22-0.74690 0.68556-0.34172 0.04403-0.58987 0.74530
  -1   1   1 1286.99   15.07  22-0.74694 0.68230-0.34211 0.41698-0.58959 0.61802
  -1   5 -26   13.13    2.25  22-0.74675 0.65698-0.34005 0.71285-0.59106-0.22571
  -1   5 -25  175.77    3.00  23-0.74720 0.65904-0.34521 0.71939-0.58737-0.19937
  -1   5 -12    4.13    3.01  22-0.74700 0.66988-0.34283 0.71624-0.58908 0.21006
   0 -12  -6    3.62    2.44  22-0.74699 0.74231-0.34274-0.55228-0.58915 0.40196
   0 -11  -3  250.41    3.12  23-0.74751 0.74612-0.34894-0.47118-0.58468 0.49251
   0 -10  -1   27.14    2.58  23-0.74740 0.74672-0.34764-0.39742-0.58562 0.55509
   0  -9   0    4.66    1.82  22-0.74638 0.74708-0.33601-0.33603-0.59394 0.59504
   0  -7   2   32.45    2.24  22-0.74642 0.74881-0.33636-0.18524-0.59369 0.65742
   0  -5   3  161.72    3.61  23-0.74729 0.75019-0.34624-0.02633-0.58663 0.68132
   0  -2   2 3730.46   12.22  22-0.74652 0.74820-0.33743 0.18887-0.59293 0.65599
   0   4 -26  194.18    3.08  23-0.74706 0.72426-0.34351 0.64284-0.58859-0.22776
   0   4 -11  906.65    4.30  22-0.74645 0.73705-0.33672 0.63512-0.59344 0.24800
   1 -12 -11  135.71    3.12  22-0.74705 0.80483-0.34344-0.55030-0.58864 0.24775
   1 -11  -7  594.74    4.24  22-0.74710 0.80796-0.34405-0.47595-0.58820 0.37167
   1  -9  -3  147.57    2.49  22-0.74635 0.81076-0.33565-0.33529-0.59419 0.50330
   1  -6   0  197.50    3.73  22-0.74675 0.81365-0.34003-0.10727-0.59108 0.59405
   1  -3   0   56.72    4.16  22-0.74703 0.81292-0.34314 0.12033-0.58886 0.59176
   1   1  -5  307.53    5.52  23-0.74714 0.80930-0.34449 0.41826-0.58789 0.43311
   1   2 -30   23.66    2.50  22-0.74693 0.78597-0.34207 0.49309-0.58962-0.35043
   1   3 -26   83.90    2.26  22-0.74655 0.78983-0.33778 0.56236-0.59268-0.22130
   1   3 -25  136.57    2.89  23-0.74718 0.79194-0.34498 0.57001-0.58753-0.19508
   1   3 -12    5.61    2.99  22-0.74668 0.80214-0.33920 0.56326-0.59167 0.21682
   2 -11 -14    2.95    2.57  22-0.74684 0.86813-0.34097-0.47963-0.59041 0.15632
   2 -11 -13  306.50    4.04  23-0.74764 0.86954-0.35062-0.46943-0.58346 0.18134
   2 -10  -9   25.90    2.78  23-0.74729 0.87240-0.34624-0.39906-0.58663 0.30842
   2  -8  -5   21.16    2.85  22-0.74707 0.87571-0.34362-0.25228-0.58852 0.43683
   2  -7  -4   46.96    2.96  22-0.74669 0.87593-0.33929-0.18289-0.59161 0.47124
   2  -2  -4    9.07    6.15  24-0.74869 0.87728-0.36560 0.21667-0.57243 0.45161
   2   1 -28    3.91    2.39  22-0.74693 0.85433-0.34207 0.41715-0.58962-0.28533
   2   1 -10  467.18    4.54  23-0.74715 0.87115-0.34456 0.41891-0.58784 0.27786
   2   2 -23  150.09    2.86  22-0.74666 0.85890-0.33902 0.48879-0.59180-0.12622
   2   2 -22   33.06    2.86  23-0.74709 0.86040-0.34385 0.49385-0.58835-0.09831
   2   2 -21  195.31    3.13  23-0.74741 0.86179-0.34768 0.49762-0.58559-0.06958
   2   2 -16  115.75    3.34  23-0.74722 0.86602-0.34541 0.49459-0.58723 0.08910
   2   2 -15  618.56    4.38  22-0.74662 0.86629-0.33857 0.48796-0.59212 0.12524
   3  -9 -13   29.64    3.01  23-0.74785 0.93597-0.35333-0.31750-0.58148 0.18091
   3  -3 -30   72.13    2.77  23-0.74709 0.91956-0.34385 0.12218-0.58835-0.34761
   3  -2 -29   10.08    2.53  22-0.74690 0.92021-0.34172 0.19343-0.58987-0.31426
   3  -1 -27  132.15    3.10  22-0.74698 0.92180-0.34261 0.26907-0.58923-0.25268
   3  -1 -11   50.15    3.19  23-0.74711 0.93633-0.34412 0.26963-0.58815 0.24904
   3   0 -23   -0.56    2.42  23-0.74705 0.92473-0.34344 0.34669-0.58864-0.12935
   3   0 -22   76.26    3.03  23-0.74767 0.92709-0.35093 0.35159-0.58323-0.10153
   3   0 -15   -0.39    2.89  23-0.74714 0.93225-0.34450 0.34772-0.58788 0.12125
   4  -5 -19  279.34    6.87  26-0.74973 0.99808-0.38679 0.01424-0.55632-0.03223
   4  -4 -20  119.16    4.25  24-0.74813 0.99571-0.35722 0.06029-0.57863-0.04163
   4  -4 -19   77.80    4.15  24-0.74852 0.99686-0.36298 0.06585-0.57438-0.01442
   4  -4 -18    7.72    3.77  24-0.74865 0.99756-0.36502 0.06757-0.57286 0.01555
 -12  -5  14   45.85    2.78  23-0.74832-0.03307-0.35588-0.01781-0.57949 0.99798
 -12  -4  14   -1.42    2.46  24-0.74845-0.03401-0.35763 0.06022-0.57820 0.99617
 -12   0  12   12.16    3.12  24-0.74862-0.03437-0.36017 0.36040-0.57633 0.93037
 -12   1  11  460.09    6.09  24-0.74899-0.03570-0.36596 0.44041-0.57202 0.89516
 -12   4   6   19.54    4.67  27-0.75040-0.03920-0.40174 0.70145-0.54444 0.70937
 -12   6   1   -2.10    3.00  25-0.74931-0.04115-0.37160 0.81572-0.56779 0.57459
 -12   7  -3   -3.42    2.68  24-0.74888-0.05044-0.36416 0.88744-0.57336 0.45552
 -11  -6  14   79.30    2.83  24-0.74854 0.03507-0.35900-0.08908-0.57719 0.99612
 -11  -5  14    7.33    2.52  24-0.74842 0.03300-0.35717-0.01577-0.57854 0.99988
 -11  -4  14   68.87    2.90  23-0.74842 0.03401-0.35728 0.05861-0.57846 0.99818
 -11   0  12  230.25    4.26  24-0.74864 0.03161-0.36041 0.36026-0.57615 0.93234
 -11   1  11  363.42    5.60  24-0.74895 0.03079-0.36531 0.43967-0.57251 0.89754
 -11   6   1   27.22    3.12  24-0.74860 0.02047-0.35983 0.80892-0.57658 0.58678
 -11   7  -3    9.50    2.73  24-0.74889 0.01710-0.36441 0.88822-0.57318 0.45816
 -11   8  -8   46.51    2.52  23-0.74806 0.01190-0.35227 0.95006-0.58212 0.31074
 -10  -8  13   19.89    2.54  23-0.74842 0.10003-0.35728-0.23911-0.57846 0.96862
 -10  -5  14    9.85    2.38  24-0.74860 0.10052-0.35992-0.01236-0.57652 0.99732
 -10  -4  14  102.65    2.73  24-0.74882 0.10065-0.36317 0.06442-0.57411 0.99518
 -10   7  -3  162.38    3.31  24-0.74853 0.08294-0.35881 0.88212-0.57733 0.46441
 -10   8  -9   -2.74    2.68  24-0.74854 0.07541-0.35903 0.95874-0.57717 0.27444
  -9  -9  12   40.69    2.64  23-0.74839 0.16377-0.35674-0.31505-0.57885 0.93959
  -9  -7  13  160.08    2.50  23-0.74793 0.16561-0.35060-0.17172-0.58334 0.97569
  -9  -2  13    0.66    2.71  24-0.74863 0.16470-0.36033 0.21137-0.57621 0.96736
  -9   8 -10  255.04    3.24  24-0.74870 0.14306-0.36133 0.95940-0.57547 0.24489
  -9   8  -9   80.12    2.24  23-0.74796 0.14287-0.35095 0.94877-0.58308 0.28374
  -8  -6  13   57.45    2.81  23-0.74825 0.23237-0.35485-0.09249-0.58024 0.97455
  -8  -3  13  105.83    3.01  24-0.74868 0.23211-0.36106 0.13763-0.57567 0.96884
  -8  -1  12   33.28    3.48  24-0.74901 0.23146-0.36638 0.29192-0.57171 0.93368
  -8   8 -12   97.91    2.65  24-0.74881 0.20775-0.36301 0.96149-0.57422 0.18273
  -8   8 -11    3.62    2.53  23-0.74835 0.20770-0.35623 0.95425-0.57923 0.21822
  -7 -11   9   34.11    2.35  24-0.74861 0.29585-0.36000-0.45966-0.57645 0.84624
  -7 -10  10  153.61    2.93  23-0.74838 0.29612-0.35670-0.38890-0.57888 0.88112
  -7  -9  11   36.42    2.61  23-0.74845 0.29629-0.35772-0.31271-0.57813 0.91103
  -7  -7  12    2.90    1.81  23-0.74796 0.29577-0.35095-0.17131-0.58308 0.94805
  -7  -2  12 1244.72    5.82  24-0.74879 0.29735-0.36269 0.21369-0.57446 0.93818
  -7   8 -16   18.75    2.35  24-0.74868 0.26929-0.36098 0.96117-0.57573 0.05956
  -7   8 -15    6.17    2.66  23-0.74851 0.27064-0.35851 0.95842-0.57755 0.09231
  -7   8 -14   76.86    2.85  23-0.74840 0.27131-0.35700 0.95460-0.57866 0.12608
  -7   8 -13   76.50    2.10  23-0.74799 0.27197-0.35131 0.94926-0.58283 0.16173
  -6 -11   8   10.03    2.50  24-0.74843 0.35958-0.35741-0.46382-0.57836 0.82043
  -6 -10   9   23.41    2.00  23-0.74799 0.36019-0.35131-0.39472-0.58283 0.85586
  -6  -9  10    3.92    1.88  23-0.74801 0.36050-0.35166-0.31979-0.58257 0.88668
  -6  -8  11   10.80    2.65  24-0.74859 0.36208-0.35973-0.23733-0.57665 0.91175
  -6  -5  12   11.47    2.48  24-0.74862 0.36310-0.36014-0.01219-0.57635 0.94157
  -6   7  -7  180.57    2.67  23-0.74793 0.34389-0.35060 0.87333-0.58334 0.35209
  -5 -11   7    4.35    2.63  23-0.74840 0.42521-0.35693-0.46324-0.57872 0.79025
  -5 -10   8    8.91    1.97  23-0.74793 0.42513-0.35060-0.39569-0.58334 0.82657
  -5  -9   9    0.42    2.00  23-0.74790 0.42579-0.35025-0.32050-0.58360 0.85851
  -5  -8  10   20.80    2.56  23-0.74844 0.42719-0.35750-0.23939-0.57830 0.88410
  -5  -6  11    3.01    2.63  24-0.74878 0.42899-0.36253-0.08515-0.57458 0.91121
  -5  -5  11   14.96    2.99  23-0.74840 0.42840-0.35698-0.01482-0.57868 0.91523
  -5  -4  11   48.99    3.10  24-0.74854 0.42812-0.35889 0.06104-0.57727 0.91326
  -5   6  -4   17.81    2.10  23-0.74785 0.41433-0.34955 0.79662-0.58411 0.44946
  -5   7 -10  327.75    3.41  23-0.74835 0.40815-0.35625 0.87865-0.57922 0.25583
  -4 -12   4    2.20    2.14  24-0.74845 0.48824-0.35763-0.54169-0.57820 0.69906
  -4 -10   7   51.39    2.92  23-0.74830 0.49119-0.35552-0.39017-0.57975 0.79323
  -4  -9   8    2.30    2.52  23-0.74825 0.49148-0.35482-0.31691-0.58026 0.82544
  -4  -8   9  160.86    2.88  24-0.74868 0.49337-0.36109-0.23537-0.57565 0.85148
  -4  -5  10   27.50    2.89  24-0.74859 0.49370-0.35971-0.01200-0.57667 0.88316
  -4   7 -23    8.82    1.91  23-0.74777 0.46182-0.34849 0.87199-0.58487-0.14661
  -4   7 -22   70.43    2.65  23-0.74809 0.46216-0.35271 0.87650-0.58180-0.11818
  -4   7 -21   52.58    2.66  23-0.74836 0.46449-0.35644 0.87929-0.57907-0.08734
  -4   7 -20   32.88    2.81  24-0.74849 0.46511-0.35824 0.88175-0.57775-0.05830
  -4   7 -19  438.72    3.66  24-0.74858 0.46652-0.35949 0.88295-0.57683-0.02682
  -4   7 -18   -2.15    2.73  24-0.74859 0.46707-0.35973 0.88346-0.57665 0.00282
  -4   7 -17  256.72    3.38  24-0.74855 0.46838-0.35913 0.88249-0.57710 0.03618
  -4   7 -16    7.08    2.71  23-0.74843 0.46876-0.35730 0.88085-0.57844 0.06776
  -4   7 -15   41.87    2.64  23-0.74830 0.46911-0.35554 0.87788-0.57974 0.10151
  -4   7 -14   10.95    2.17  23-0.74788 0.46970-0.34990 0.87328-0.58385 0.13665
  -3 -11   4    7.33    1.78  23-0.74799 0.55409-0.35131-0.46886-0.58283 0.70442
  -3  -7   8  452.57    3.25  23-0.74807 0.55782-0.35236-0.16943-0.58206 0.82830
  -3   6 -26   12.30    2.56  24-0.74859 0.52589-0.35973 0.80885-0.57665-0.24674
  -3   6 -10  192.43    3.29  23-0.74836 0.54043-0.35641 0.80403-0.57910 0.25934
  -2 -13  -2    6.83    2.50  23-0.74835 0.61500-0.35623-0.61365-0.57923 0.51432
  -2 -10   4  264.38    3.35  23-0.74849 0.62061-0.35830-0.38741-0.57771 0.70003
  -2  -9   5   -6.76    2.66  24-0.74835 0.62223-0.35623-0.31548-0.57923 0.73456
  -2  -8   6   14.64    2.89  23-0.74846 0.62209-0.35774-0.23872-0.57812 0.76354
  -2  -6   7  116.15    3.23  23-0.74846 0.62327-0.35782-0.08922-0.57806 0.79441
  -2  -5   7  370.66    3.23  23-0.74796 0.62256-0.35095-0.02145-0.58308 0.79959
  -2  -4   7  111.06    3.31  23-0.74815 0.62276-0.35342 0.05586-0.58129 0.79754
  -2   5 -28   -5.06    2.34  24-0.74862 0.58862-0.36008 0.73858-0.57639-0.31089
  -2   5  -8   53.98    3.27  23-0.74844 0.60888-0.35756 0.73034-0.57825 0.32353
  -2   6 -20    6.58    1.96  23-0.74790 0.59726-0.35025 0.79852-0.58360-0.04901
  -2   6 -19    2.45    2.06  23-0.74799 0.59786-0.35131 0.79996-0.58283-0.01828
  -2   6 -18   38.37    2.17  23-0.74799 0.60006-0.35131 0.79904-0.58283 0.01416
  -2   6 -17   19.61    2.13  23-0.74790 0.60039-0.35025 0.79822-0.58360 0.04626
  -1 -12  -2   -2.96    2.59  24-0.74840 0.68300-0.35693-0.53822-0.57872 0.51472
  -1 -11   0    5.08    2.38  23-0.74809 0.68306-0.35271-0.46803-0.58180 0.58123
  -1 -10   2   20.49    2.59  24-0.74862 0.68466-0.36013-0.38526-0.57636 0.63896
  -1  -9   3  149.46    2.82  23-0.74817 0.68586-0.35370-0.31774-0.58108 0.67472
  -1  -8   4  100.11    3.06  23-0.74825 0.68713-0.35482-0.24141-0.58026 0.70506
  -1  -6   5   86.23    2.43  23-0.74793 0.68724-0.35060-0.09622-0.58334 0.73941
  -1  -3   5 9522.54   14.89  24-0.74852 0.68714-0.35860 0.13567-0.57749 0.73248
  -1   2  -1    2.50    4.84  24-0.74862 0.68159-0.36008 0.50887-0.57639 0.54316
  -1   4  -7   46.51    3.41  23-0.74823 0.67572-0.35458 0.65294-0.58044 0.35826
  -1   5 -24   21.74    1.92  23-0.74799 0.65999-0.35131 0.72580-0.58283-0.17246
  -1   5 -23  116.17    2.94  24-0.74843 0.66163-0.35735 0.73093-0.57841-0.14506
  -1   5 -22   41.24    2.54  24-0.74870 0.66269-0.36134 0.73557-0.57546-0.11748
  -1   5 -14  196.39    3.39  24-0.74853 0.66987-0.35880 0.73200-0.57734 0.13604
  -1   5 -13  488.51    3.39  23-0.74804 0.67019-0.35201 0.72499-0.58232 0.17202
   0 -12  -5   18.11    2.51  24-0.74854 0.74485-0.35889-0.53511-0.57727 0.42165
   0  -8   2   17.13    2.71  24-0.74878 0.75093-0.36253-0.23562-0.57458 0.63861
   0  -6   3  414.52    4.03  23-0.74835 0.75186-0.35627-0.09068-0.57920 0.67430
   0  -4   3   38.58    2.55  23-0.74782 0.75103-0.34919 0.05241-0.58436 0.67895
   0   2  -4 2247.86    9.38  24-0.74848 0.74544-0.35804 0.50668-0.57790 0.45199
   0   3 -30    5.32    2.24  24-0.74839 0.72000-0.35675 0.57985-0.57885-0.35991
   0   3  -7    8.19    2.40  23-0.74804 0.74145-0.35201 0.57527-0.58232 0.36358
   0   4 -25   36.29    2.01  23-0.74799 0.72552-0.35131 0.65029-0.58283-0.20235
   0   4 -24  105.16    2.61  24-0.74845 0.72673-0.35771 0.65739-0.57814-0.17584
   0   4 -13  129.17    3.21  24-0.74858 0.73707-0.35957 0.65806-0.57677 0.16891
   0   4 -12 1735.57    5.49  23-0.74785 0.73737-0.34955 0.64786-0.58411 0.20724
   1 -12 -10    8.75    2.55  23-0.74840 0.80743-0.35690-0.53836-0.57874 0.26743
   1 -11  -6   53.13    2.56  24-0.74878 0.81093-0.36253-0.45763-0.57458 0.38952
   1 -10  -4  206.33    3.29  23-0.74831 0.81238-0.35562-0.38990-0.57968 0.45798
   1  -9  -2    8.70    2.56  24-0.74862 0.81373-0.36012-0.30947-0.57637 0.51596
   1  -8  -1  112.25    2.97  23-0.74830 0.81454-0.35557-0.24091-0.57971 0.55138
   1  -7   0  134.68    3.47  24-0.74858 0.81523-0.35958-0.16193-0.57676 0.57940
   1   2 -29   39.90    2.44  23-0.74825 0.78768-0.35481 0.50507-0.58027-0.32939
   1   2  -8 1746.58    6.59  23-0.74799 0.80730-0.35131 0.49989-0.58283 0.33368
   1   3 -24   -9.58    2.48  24-0.74827 0.78964-0.35517 0.58123-0.58000-0.17140
   1   3 -23  -11.95    2.53  24-0.74850 0.79219-0.35833 0.58597-0.57768-0.14470
   1   3 -14    5.30    3.01  23-0.74854 0.80249-0.35901 0.58394-0.57719 0.13848
   1   3 -13   95.30    2.48  23-0.74793 0.80295-0.35060 0.57415-0.58334 0.17745
   2 -11 -12    0.93    2.85  23-0.74845 0.86957-0.35763-0.46060-0.57820 0.20649
   2  -9  -6  177.03    3.07  24-0.74855 0.87629-0.35914-0.31158-0.57709 0.39358
   2  -6  -3  138.30    3.32  23-0.74799 0.87834-0.35134-0.09576-0.58280 0.49335
   2   0 -30   46.17    2.39  23-0.74817 0.85337-0.35368 0.35453-0.58109-0.35722
   2   1 -27   19.05    2.45  23-0.74809 0.85625-0.35271 0.42859-0.58180-0.26270
   2   1 -26   -3.07    2.33  24-0.74866 0.85765-0.36078 0.43960-0.57587-0.24091
   2   2 -20   73.47    2.09  23-0.74796 0.86266-0.35095 0.50033-0.58308-0.04084
   2   2 -19   61.50    2.61  23-0.74806 0.86373-0.35228 0.50149-0.58212-0.01039
   2   2 -18  111.09    2.92  23-0.74804 0.86459-0.35201 0.50115-0.58232 0.02142
   2   2 -17   12.58    2.03  23-0.74788 0.86546-0.34990 0.49871-0.58385 0.05465
   3  -8 -10   55.81    2.99  23-0.74827 0.93897-0.35515-0.24107-0.58002 0.27351
   3  -7  -8  455.95    4.86  24-0.74902 0.94119-0.36649-0.15525-0.57163 0.32749
   3  -5  -7   25.64    3.23  24-0.74858 0.94135-0.35951-0.01318-0.57682 0.36369
   3  -4  -7  553.23    7.09  24-0.74936 0.94182-0.37262 0.07429-0.56702 0.35384
   3  -3 -29   34.36    2.76  24-0.74905 0.92149-0.36704 0.14497-0.57122-0.33380
   3  -2 -28    6.19    2.47  23-0.74840 0.92329-0.35699 0.20842-0.57867-0.29583
   3  -1 -26   12.59    2.47  23-0.74832 0.92377-0.35588 0.28126-0.57949-0.23257
   3   0 -21   -0.28    2.51  23-0.74835 0.92823-0.35623 0.35675-0.57923-0.07480
   3   0 -20  379.68    3.93  24-0.74857 0.92963-0.35944 0.36018-0.57687-0.04526
   3   0 -19    1.48    2.86  24-0.74873 0.93033-0.36183 0.36284-0.57510-0.01670
   3   0 -18   38.63    3.11  24-0.74873 0.93173-0.36183 0.36161-0.57510 0.01596
   3   0 -17    7.28    2.92  24-0.74852 0.93233-0.35868 0.35946-0.57743 0.04873
   3   0 -16  314.73    3.89  23-0.74823 0.93264-0.35461 0.35466-0.58041 0.08410
 -13   0  12   43.02    3.19  25-0.74947-0.10076-0.37549 0.37544-0.56485 0.91764
 -13   1  11   14.59    3.51  25-0.74987-0.09933-0.38444 0.45894-0.55800 0.87912
 -12  -3  14   70.76    2.90  24-0.74916-0.03168-0.36967 0.14494-0.56925 0.98744
 -12  -1  13  224.62    3.96  25-0.74937-0.03296-0.37355 0.29905-0.56632 0.95192
 -11  -3  14   41.27    2.75  24-0.74916 0.03406-0.36966 0.14506-0.56925 0.98917
 -11  -1  13   -4.19    3.08  25-0.74952 0.03191-0.37657 0.30249-0.56403 0.95266
 -11   4   6   11.15    4.29  27-0.75036 0.02735-0.40108 0.70106-0.54497 0.71195
 -10  -7  14   13.91    2.22  25-0.74941 0.10063-0.37432-0.14711-0.56574 0.98666
 -10  -6  14   51.67    2.48  24-0.74897 0.10118-0.36630-0.08209-0.57177 0.99405
 -10  -3  14   36.44    2.58  25-0.74951 0.10086-0.37634 0.15328-0.56421 0.98520
 -10   0  12  890.16    6.42  25-0.74939 0.09849-0.37384 0.37417-0.56610 0.92389
 -10   1  11   12.15    3.60  25-0.74990 0.09841-0.38515 0.46032-0.55745 0.88392
 -10   8 -10  177.53    3.22  24-0.74924 0.07820-0.37115 0.96877-0.56813 0.23555
  -9  -8  13  105.82    2.64  24-0.74903 0.16652-0.36730-0.22949-0.57102 0.96364
  -9  -6  14  198.13    2.93  25-0.74952 0.16773-0.37657-0.07085-0.56403 0.98772
  -9  -5  14   -4.77    2.54  25-0.74931 0.16546-0.37239 0.00035-0.56720 0.99046
  -9  -4  14  228.14    3.13  25-0.74957 0.16742-0.37751 0.07952-0.56331 0.98684
  -9   5   3   67.97    4.08  26-0.74993 0.15682-0.38594 0.76045-0.55684 0.63294
  -9   6   0  134.94    3.75  25-0.74948 0.15382-0.37561 0.82458-0.56476 0.54699
  -9   7  -4   99.97    3.09  24-0.74923 0.14939-0.37082 0.89363-0.56838 0.42549
  -9   8 -12   -2.24    2.35  25-0.74942 0.13901-0.37447 0.97593-0.56562 0.16944
  -9   8 -11    5.79    2.63  24-0.74923 0.14301-0.37093 0.96861-0.56830 0.20500
  -8 -10  11    1.79    2.13  25-0.74927 0.22834-0.37169-0.37880-0.56773 0.90360
  -8  -9  12   15.44    2.54  24-0.74922 0.23191-0.37074-0.30038-0.56844 0.93188
  -8  -7  13   50.88    2.05  24-0.74893 0.23239-0.36577-0.15710-0.57217 0.96627
  -8   4   5  403.51    6.03  25-0.74986 0.22479-0.38418 0.68374-0.55820 0.69895
  -8   7  -5  408.75    3.85  25-0.74928 0.21480-0.37180 0.89494-0.56764 0.39499
  -8   8 -15   40.03    2.39  25-0.74956 0.20444-0.37725 0.97599-0.56351 0.07624
  -8   8 -14   19.57    2.63  25-0.74940 0.20605-0.37413 0.97243-0.56589 0.11129
  -8   8 -13    7.35    2.58  25-0.74923 0.20747-0.37089 0.96795-0.56833 0.14417
  -7  -8  12   88.37    2.52  24-0.74908 0.29831-0.36821-0.22885-0.57034 0.93506
  -7  -6  13   26.92    2.42  25-0.74954 0.29786-0.37690-0.07051-0.56378 0.96010
  -7  -5  13  218.81    3.19  24-0.74931 0.29824-0.37227-0.00056-0.56729 0.96247
  -7  -4  13    4.31    2.73  25-0.74957 0.29883-0.37760 0.07932-0.56325 0.95885
  -7   7  -6  115.63    2.59  24-0.74887 0.27979-0.36472 0.88763-0.57295 0.37137
  -7   8 -19    9.83    1.91  24-0.74882 0.26734-0.36402 0.96233-0.57347-0.03700
  -7   8 -18    4.75    1.96  24-0.74882 0.26880-0.36402 0.96281-0.57347-0.00621
  -7   8 -17   -6.39    1.98  24-0.74882 0.26732-0.36402 0.96312-0.57347 0.02450
  -6  -6  12  259.83    2.95  24-0.74898 0.36408-0.36652-0.08109-0.57161 0.93782
  -6  -4  12  274.29    2.81  24-0.74887 0.36362-0.36472 0.06659-0.57295 0.93885
  -6   6  -3  205.47    3.62  24-0.74926 0.34963-0.37149 0.81939-0.56787 0.46190
  -6   7  -8   18.75    2.64  24-0.74895 0.34431-0.36612 0.88899-0.57191 0.30891
  -5 -12   6    7.49    2.54  24-0.74916 0.42426-0.36960-0.52596-0.56930 0.74989
  -5  -7  11    0.57    2.70  25-0.74940 0.42858-0.37413-0.14847-0.56589 0.90318
  -5  -3  11  351.88    4.04  25-0.74936 0.42873-0.37334 0.15031-0.56648 0.90218
  -5   4   2  179.71    3.85  25-0.74937 0.42059-0.37355 0.67259-0.56632 0.61885
  -5   5  -1    3.42    3.14  24-0.74939 0.41679-0.37383 0.74866-0.56611 0.52517
  -5   6  -5   28.38    2.84  25-0.74940 0.41453-0.37408 0.82232-0.56592 0.39900
  -5   7 -23   25.56    2.40  25-0.74943 0.39764-0.37463 0.89973-0.56551-0.16778
  -5   7 -12  148.92    2.98  25-0.74937 0.40792-0.37357 0.89664-0.56630 0.17968
  -5   7 -11  114.76    2.31  24-0.74893 0.40805-0.36577 0.88855-0.57217 0.21769
  -4 -12   5   29.59    2.28  25-0.74942 0.48995-0.37456-0.51814-0.56556 0.71571
  -4 -11   6   -1.49    1.73  24-0.74878 0.49088-0.36332-0.45683-0.57399 0.75635
  -4  -6  10    5.90    2.07  24-0.74895 0.49461-0.36612-0.08133-0.57191 0.87899
  -4  -4  10  608.16    3.80  24-0.74882 0.49404-0.36402 0.06608-0.57347 0.88027
  -4   6  -7  316.01    3.04  24-0.74882 0.47791-0.36402 0.81189-0.57347 0.34599
  -3 -12   3   12.10    2.31  24-0.74911 0.55512-0.36869-0.52742-0.56998 0.65979
  -3 -11   5   50.83    2.43  25-0.74944 0.55560-0.37491-0.44591-0.56529 0.71813
  -3 -10   6  142.46    2.89  24-0.74900 0.55682-0.36681-0.37913-0.57139 0.75528
  -3  -9   7    9.78    1.99  24-0.74891 0.55712-0.36542-0.30568-0.57243 0.78815
  -3  -8   8   26.28    2.75  24-0.74926 0.55895-0.37134-0.22451-0.56799 0.81409
  -3  -5   9  487.14    3.99  24-0.74931 0.55915-0.37232-0.00012-0.56725 0.84439
  -3  -2   8  156.65    3.73  24-0.74920 0.55863-0.37037 0.22205-0.56872 0.81395
  -3   5  -5    0.87    2.43  24-0.74887 0.54539-0.36472 0.73828-0.57295 0.40967
  -3   6 -25   28.41    2.48  24-0.74900 0.52762-0.36693 0.81624-0.57130-0.21961
  -3   6 -24  172.56    3.01  25-0.74934 0.53045-0.37291 0.82170-0.56681-0.19232
  -3   6 -12   91.37    2.97  25-0.74949 0.54065-0.37586 0.82367-0.56457 0.18185
  -3   6 -11   13.73    2.73  25-0.74916 0.54051-0.36965 0.81550-0.56926 0.21825
  -2 -13  -1   32.55    2.56  24-0.74933 0.61709-0.37268-0.59502-0.56698 0.53373
  -2 -12   1   65.54    2.54  24-0.74902 0.61886-0.36723-0.52778-0.57108 0.60033
  -2 -11   3   17.01    2.48  24-0.74923 0.62107-0.37092-0.44958-0.56831 0.66032
  -2  -7   7 1096.68    4.89  24-0.74926 0.62373-0.37152-0.15047-0.56786 0.78456
  -2  -3   7  106.22    3.65  24-0.74924 0.62393-0.37104 0.14817-0.56822 0.78411
  -2   3  -1  224.78    4.53  24-0.74913 0.61645-0.36904 0.59261-0.56972 0.53380
  -2   4  -4   61.00    2.61  24-0.74895 0.61330-0.36612 0.66429-0.57191 0.44217
  -2   5 -27  101.20    2.72  25-0.74932 0.59333-0.37252 0.74644-0.56710-0.28405
  -2   5  -9  100.74    3.36  25-0.74942 0.60938-0.37443 0.74719-0.56565 0.27907
  -1 -13  -4   17.97    2.47  24-0.74923 0.68143-0.37082-0.59878-0.56838 0.44180
  -1 -12  -1    6.73    2.36  25-0.74949 0.68408-0.37586-0.51942-0.56457 0.53265
  -1 -11   1   -6.72    2.45  25-0.74936 0.68518-0.37326-0.44579-0.56654 0.59628
  -1  -7   5  343.40    3.06  24-0.74895 0.68839-0.36612-0.15551-0.57191 0.72789
  -1   4 -29    1.46    1.81  24-0.74882 0.65652-0.36402 0.66357-0.57347-0.33978
  -1   4 -28   92.04    2.86  25-0.74938 0.65913-0.37376 0.67315-0.56616-0.31621
  -1   5 -21    2.63    2.10  24-0.74891 0.66373-0.36542 0.73947-0.57243-0.08982
  -1   5 -20    0.07    2.48  25-0.74927 0.66422-0.37169 0.74275-0.56773-0.05999
  -1   5 -19  154.20    3.13  24-0.74919 0.66587-0.37021 0.74380-0.56884-0.02994
  -1   5 -18   57.30    2.91  24-0.74922 0.66694-0.37075 0.74417-0.56843 0.00141
  -1   5 -17   90.71    2.98  24-0.74919 0.66768-0.37016 0.74351-0.56888 0.03316
  -1   5 -16    6.32    2.77  24-0.74905 0.66775-0.36770 0.74204-0.57073 0.06598
  -1   5 -15  525.67    3.49  24-0.74882 0.66947-0.36402 0.73740-0.57347 0.10071
   0 -12  -4   13.68    2.23  25-0.74942 0.74567-0.37455-0.51846-0.56556 0.44111
   0 -11  -2   -6.15    2.66  25-0.74920 0.74986-0.37030-0.45050-0.56877 0.50682
   0 -10   0  931.33    4.52  24-0.74931 0.74971-0.37232-0.37336-0.56725 0.56833
   0  -9   1   13.70    1.92  24-0.74880 0.75075-0.36367-0.30774-0.57373 0.60625
   0  -7   3  307.19    3.68  24-0.74928 0.75238-0.37188-0.14968-0.56758 0.66275
   0  -3   3    0.65    4.03  25-0.74927 0.75227-0.37169 0.14745-0.56773 0.66252
   0   3 -29    1.44    1.95  24-0.74887 0.72309-0.36472 0.58986-0.57295-0.33861
   0   3 -28   98.27    2.73  25-0.74949 0.72552-0.37586 0.60101-0.56457-0.31425
   0   4 -23   58.98    2.11  24-0.74882 0.72857-0.36402 0.66321-0.57347-0.14854
   0   4 -22  146.89    2.95  24-0.74915 0.72955-0.36943 0.66850-0.56943-0.12107
   0   4 -21   23.06    2.61  25-0.74935 0.73165-0.37308 0.67170-0.56667-0.09173
   0   4 -20   88.44    2.64  25-0.74949 0.73255-0.37579 0.67483-0.56462-0.06323
   0   4 -15  722.96    4.37  25-0.74933 0.73658-0.37281 0.67122-0.56688 0.09563
   0   4 -14  292.45    3.49  24-0.74904 0.73675-0.36751 0.66603-0.57087 0.13125
   1 -12  -9   40.81    2.74  24-0.74917 0.80796-0.36980-0.52621-0.56915 0.29031
   1 -10  -3   36.62    2.60  25-0.74956 0.81398-0.37725-0.36835-0.56351 0.47311
   1  -5   1  114.82    3.65  25-0.74942 0.81658-0.37449 0.00201-0.56561 0.59985
   1   1 -31   63.71    2.79  24-0.74920 0.78767-0.37040 0.44605-0.56870-0.40250
   1   2 -28   23.45    2.47  24-0.74899 0.79053-0.36673 0.51687-0.57145-0.30560
   1   2 -27    1.14    2.24  25-0.74956 0.79196-0.37725 0.52842-0.56351-0.28284
   1   3 -22   25.61    1.96  24-0.74885 0.79604-0.36437 0.58865-0.57321-0.11545
   1   3 -21   71.97    2.70  24-0.74910 0.79704-0.36859 0.59320-0.57006-0.08700
   1   3 -20  245.48    3.28  25-0.74929 0.79821-0.37208 0.59611-0.56743-0.05872
   1   3 -19  227.19    3.29  25-0.74939 0.79933-0.37393 0.59787-0.56603-0.02879
   1   3 -18    8.39    2.89  25-0.74942 0.79981-0.37447 0.59899-0.56562 0.00130
   1   3 -17  434.73    3.90  25-0.74938 0.80114-0.37365 0.59741-0.56624 0.03443
   1   3 -16    2.10    2.99  25-0.74928 0.80095-0.37180 0.59611-0.56765 0.06663
   1   3 -15   15.01    2.90  24-0.74906 0.80187-0.36797 0.59108-0.57052 0.10239
   2 -11 -11    4.87    2.62  24-0.74933 0.87216-0.37267-0.44687-0.56698 0.22636
   2 -10  -8  133.50    2.96  24-0.74898 0.87541-0.36646-0.37888-0.57165 0.32642
   2  -8  -4  280.68    3.74  24-0.74929 0.87864-0.37201-0.22426-0.56748 0.44686
   2  -7  -3  176.23    3.37  24-0.74933 0.87932-0.37272-0.14886-0.56695 0.47736
   2  -3  -3 1296.85    8.99  25-0.74938 0.87887-0.37369 0.15024-0.56621 0.47665
   2  -1 -31   37.57    2.67  25-0.74928 0.85433-0.37177 0.29852-0.56767-0.40113
   2   0 -29    6.26    2.56  24-0.74908 0.85640-0.36821 0.36879-0.57034-0.33680
   2   1 -25  160.94    3.05  25-0.74938 0.86067-0.37368 0.44922-0.56622-0.21430
   2   1 -11    4.04    3.10  24-0.74915 0.87172-0.36944 0.44466-0.56942 0.22733
   3 -10 -19   12.60    3.05  25-0.74998 0.93241-0.38725-0.35749-0.55582-0.03312
   3 -10 -18   14.41    3.19  25-0.74987 0.93283-0.38449-0.36051-0.55796 0.00163
   3  -9 -12    8.75    2.57  24-0.74918 0.93816-0.36992-0.30149-0.56906 0.19875
   3  -8  -9  140.36    3.42  25-0.74961 0.94060-0.37842-0.21811-0.56262 0.28767
   3  -6  -7   78.95    3.07  24-0.74932 0.94190-0.37255-0.07470-0.56708 0.35409
   3  -4 -29    5.02    3.03  26-0.74997 0.92286-0.38703 0.08894-0.55600-0.34864
   3  -2 -27    3.61    2.87  25-0.74952 0.92497-0.37656 0.22765-0.56404-0.27785
   3  -1 -25   28.29    2.47  24-0.74915 0.92542-0.36946 0.29611-0.56940-0.20956
   3  -1 -24    4.42    2.88  25-0.74966 0.92767-0.37953 0.30577-0.56177-0.18721
   3  -1 -12    5.76    3.33  25-0.74966 0.93754-0.37944 0.30516-0.56184 0.19078
 -13  -1  13   26.56    2.89  25-0.74964-0.09765-0.38515 0.30944-0.55762 0.94218
 -13   6   0   23.35    3.07  26-0.74975-0.11115-0.38829 0.83814-0.55519 0.52919
 -12   7  -4   17.06    2.69  26-0.74972-0.04903-0.38722 0.91119-0.55602 0.40580
 -11   7  -4   -3.35    2.45  26-0.74971 0.01490-0.38705 0.91175-0.55615 0.40882
 -10  -1  13   98.37    3.26  25-0.74964 0.09983-0.38523 0.31052-0.55755 0.94706
 -10   6   0    3.31    3.08  25-0.74981 0.08524-0.39003 0.84066-0.55384 0.53511
 -10   7  -4   24.12    2.69  25-0.74961 0.08273-0.38435 0.90724-0.55824 0.41246
 -10   8 -12   57.91    2.84  26-0.74966 0.07691-0.38583 0.98385-0.55709 0.16112
 -10   8 -11   26.26    1.96  25-0.74939 0.07519-0.37910 0.97737-0.56227 0.19728
  -9  -9  13   74.37    2.71  25-0.74968 0.16659-0.38627-0.28485-0.55675 0.94894
  -9  -7  14   -2.92    2.58  25-0.74963 0.16704-0.38498-0.13765-0.55775 0.98092
  -9  -3  14   -0.81    2.97  27-0.75006 0.16532-0.39942 0.17431-0.54646 0.97458
  -9   7  -5   29.53    2.58  26-0.74984 0.14980-0.39084 0.91399-0.55320 0.37879
  -9   8 -15    4.33    2.26  26-0.74979 0.13981-0.38946 0.98796-0.55428 0.06528
  -9   8 -14    1.63    2.62  26-0.74971 0.14067-0.38705 0.98514-0.55615 0.09860
  -9   8 -13   18.39    2.34  25-0.74957 0.14124-0.38330 0.98119-0.55905 0.13213
  -8  -8  13   -0.78    2.41  26-0.74957 0.23097-0.38342-0.21455-0.55895 0.95563
  -8  -5  14   57.63    2.67  26-0.74985 0.23361-0.39118 0.01860-0.55294 0.97829
  -8  -2  13  474.57    4.16  26-0.74974 0.23224-0.38787 0.23915-0.55551 0.94839
  -8   6  -1   21.85    2.93  26-0.74968 0.21936-0.38624 0.83444-0.55677 0.50935
  -8   7  -6    9.33    2.60  26-0.74983 0.21424-0.39050 0.91296-0.55347 0.35056
  -8   8 -17    6.37    2.28  25-0.74947 0.20384-0.38102 0.97871-0.56079 0.01116
  -8   8 -16   63.45    2.15  25-0.74940 0.20372-0.37944 0.97796-0.56200 0.04342
  -7 -10  11    7.20    2.44  25-0.74960 0.29702-0.38410-0.36250-0.55843 0.89229
  -7  -9  12   36.73    2.42  26-0.74972 0.29824-0.38741-0.28363-0.55587 0.92010
  -7  -7  13  173.74    3.02  25-0.74966 0.29898-0.38570-0.13650-0.55720 0.95282
  -7   6  -2 2799.55    8.23  25-0.74962 0.28435-0.38477 0.83254-0.55791 0.48088
  -7   7  -7   37.09    2.64  25-0.74950 0.27997-0.38170 0.90462-0.56027 0.32623
  -6 -11   9    5.15    2.29  26-0.74964 0.36072-0.38511-0.43967-0.55765 0.83351
  -6 -10  10  141.93    2.40  25-0.74934 0.36157-0.37806-0.36931-0.56306 0.86687
  -6  -9  11   73.03    2.62  25-0.74949 0.36370-0.38152-0.28980-0.56041 0.89591
  -6  -7  12    1.97    1.92  25-0.74931 0.36351-0.37736-0.14559-0.56359 0.93037
  -6  -3  12  138.67    2.48  25-0.74942 0.36395-0.37979 0.15646-0.56174 0.92765
  -6   0  10  202.83    4.33  26-0.74990 0.36205-0.39311 0.39362-0.55143 0.85380
  -6   7 -10   66.34    2.58  26-0.74979 0.34282-0.38933 0.91273-0.55438 0.22811
  -6   7  -9   15.92    2.11  25-0.74937 0.34371-0.37875 0.90164-0.56253 0.26867
  -5 -11   8   -5.26    2.29  26-0.74959 0.42707-0.38394-0.43874-0.55855 0.80355
  -5 -10   9   27.27    2.02  25-0.74932 0.42782-0.37771-0.36787-0.56332 0.83832
  -5  -9  10    5.62    2.02  25-0.74942 0.42834-0.37979-0.29219-0.56174 0.86757
  -5  -8  11   70.93    2.63  26-0.74980 0.42999-0.38971-0.20665-0.55408 0.89116
  -5  -1  10   41.75    3.08  26-0.74986 0.42899-0.39146 0.31729-0.55272 0.85662
  -5   0   9    0.47    3.62  27-0.75000 0.42649-0.39690 0.39725-0.54845 0.82317
  -5   7 -22    2.28    1.91  25-0.74946 0.39796-0.38083 0.90459-0.56094-0.14027
  -5   7 -21   -2.90    2.68  26-0.74966 0.39913-0.38567 0.90830-0.55722-0.11198
  -5   7 -20    2.19    2.66  26-0.74972 0.40060-0.38739 0.91112-0.55588-0.08236
  -5   7 -19    1.60    2.30  26-0.74978 0.40127-0.38912 0.91333-0.55454-0.05256
  -5   7 -18    1.41    2.48  26-0.74983 0.40254-0.39050 0.91432-0.55347-0.02230
  -5   7 -16   14.38    2.31  26-0.74980 0.40552-0.38981 0.91300-0.55401 0.04128
  -5   7 -15  318.85    3.48  26-0.74973 0.40616-0.38770 0.91093-0.55565 0.07493
  -5   7 -14   40.65    2.80  25-0.74963 0.40598-0.38490 0.90800-0.55781 0.10827
  -5   7 -13    8.00    1.94  25-0.74943 0.40500-0.38014 0.90411-0.56147 0.14213
  -4 -11   7   62.97    2.71  25-0.74969 0.49208-0.38655-0.43288-0.55654 0.77009
  -4 -10   8   36.26    2.50  25-0.74954 0.49397-0.38256-0.36285-0.55961 0.80476
  -4  -9   9   27.93    2.71  25-0.74961 0.49376-0.38429-0.28704-0.55828 0.83523
  -4  -7  10  616.31    3.39  25-0.74931 0.49458-0.37736-0.14449-0.56359 0.87101
  -4  -3  10   59.59    2.55  25-0.74943 0.49439-0.38014 0.15680-0.56147 0.86811
  -4   5  -3  223.52    3.12  25-0.74940 0.48204-0.37944 0.75263-0.56200 0.45933
  -4   6 -26   11.74    2.20  26-0.74983 0.46164-0.39050 0.83994-0.55347-0.27212
  -4   6  -8   11.37    2.80  25-0.74951 0.47737-0.38202 0.82922-0.56003 0.30055
  -3 -12   4    9.16    2.21  25-0.74972 0.55588-0.38738-0.50574-0.55589 0.67668
  -3  -7   9    8.32    2.78  26-0.74972 0.55965-0.38727-0.13502-0.55598 0.83347
  -3  -6   9  206.10    2.75  25-0.74931 0.55971-0.37736-0.06976-0.56359 0.84137
  -3  -4   9  495.75    3.61  25-0.74937 0.55971-0.37875 0.08107-0.56253 0.83989
  -3   1   5  375.52    9.52  27-0.75021 0.55669-0.40897 0.48408-0.53884 0.68898
  -3   3   1   43.07    3.80  25-0.74964 0.55291-0.38528 0.60896-0.55752 0.58204
  -3   5  -6  107.53    3.44  26-0.74977 0.54617-0.38871 0.76200-0.55486 0.36001
  -3   6 -23  145.43    2.39  25-0.74939 0.53060-0.37910 0.82781-0.56227-0.16570
  -3   6 -22   -2.44    2.67  26-0.74962 0.52779-0.38463 0.83481-0.55802-0.13972
  -3   6 -21  152.33    3.06  26-0.74973 0.53312-0.38752 0.83631-0.55579-0.10996
  -3   6 -14  163.17    3.14  26-0.74974 0.53919-0.38795 0.83596-0.55545 0.10972
  -3   6 -13   11.04    2.87  25-0.74955 0.53940-0.38291 0.83086-0.55935 0.14586
  -2 -12   2    8.38    2.50  25-0.74968 0.61979-0.38613-0.50808-0.55686 0.61701
  -2 -10   5   39.35    2.81  25-0.74962 0.62278-0.38472-0.36127-0.55795 0.71239
  -2  -9   6  169.81    3.05  25-0.74959 0.62366-0.38378-0.28749-0.55867 0.74507
  -2  -8   7  331.12    3.29  26-0.74980 0.62435-0.38972-0.20648-0.55407 0.77127
  -2   5 -26    2.73    2.26  25-0.74949 0.59327-0.38150 0.75572-0.56042-0.25997
  -2   5 -25    8.21    2.50  26-0.74976 0.59592-0.38843 0.76287-0.55508-0.23313
  -2   5 -10    9.22    2.97  25-0.74969 0.60799-0.38643 0.76119-0.55663 0.23844
  -1 -13  -3   10.98    2.47  25-0.74968 0.68229-0.38615-0.58288-0.55684 0.46265
  -1 -10   3   57.18    2.62  25-0.74965 0.68708-0.38549-0.35936-0.55736 0.65180
  -1  -9   4  158.26    2.93  25-0.74949 0.68783-0.38152-0.28950-0.56041 0.68570
  -1  -8   5   -0.07    2.93  25-0.74965 0.68882-0.38532-0.21126-0.55748 0.71327
  -1  -6   6  663.01    4.23  26-0.74980 0.68934-0.38965-0.05722-0.55413 0.74147
  -1  -5   6   14.29    3.11  25-0.74968 0.68872-0.38632 0.01349-0.55672 0.74394
  -1   3  -4    1.23    2.77  25-0.74937 0.67923-0.37875 0.60313-0.56253 0.43460
  -1   4 -27   50.24    2.59  25-0.74962 0.65932-0.38467 0.68448-0.55799-0.29193
  -1   4  -8 1741.24    5.85  25-0.74928 0.67641-0.37667 0.67483-0.56412 0.31060
   0 -11  -1   36.16    2.41  26-0.74978 0.74975-0.38924-0.43102-0.55445 0.52470
   0  -9   2   11.73    2.48  26-0.74984 0.75310-0.39084-0.28082-0.55320 0.61695
   0   3 -27  491.11    3.87  26-0.74970 0.72663-0.38679 0.61178-0.55635-0.29146
   0   3  -8   22.34    2.40  25-0.74936 0.74240-0.37840 0.60170-0.56280 0.31215
   0   4 -19  161.43    2.47  25-0.74937 0.73270-0.37875 0.67749-0.56253-0.03432
   0   4 -18  206.57    2.68  25-0.74937 0.73408-0.37875 0.67775-0.56253-0.00253
   0   4 -17  650.98    3.63  25-0.74937 0.73472-0.37875 0.67735-0.56253 0.02871
   0   4 -16 2013.95    5.71  25-0.74926 0.73565-0.37632 0.67506-0.56438 0.06198
   1 -12  -8   97.06    2.83  25-0.74957 0.80952-0.38337-0.51235-0.55899 0.31224
   1 -11  -5   33.07    2.50  25-0.74949 0.81267-0.38132-0.43932-0.56057 0.40766
   1  -9  -1    8.70    2.67  25-0.74969 0.81546-0.38663-0.28431-0.55648 0.52809
   1  -8   0   44.39    2.79  25-0.74964 0.81686-0.38516-0.21031-0.55761 0.56074
   1  -6   1   89.38    3.33  25-0.74946 0.81701-0.38083-0.06623-0.56094 0.59582
   1  -4   1  166.18    3.82  25-0.74960 0.81689-0.38403 0.08646-0.55848 0.59269
   1   1 -30   -2.27    2.51  26-0.74964 0.78716-0.38515 0.46390-0.55762-0.38389
   1   2 -26    0.68    2.53  26-0.74971 0.79154-0.38705 0.54104-0.55615-0.26089
   1   2  -9  323.89    3.46  25-0.74937 0.80801-0.37875 0.52745-0.56253 0.28195
   2 -11 -10   -0.87    2.54  25-0.74966 0.87377-0.38567-0.43354-0.55722 0.24798
   2 -10  -7  103.19    2.98  25-0.74962 0.87688-0.38455-0.36087-0.55808 0.34413
   2  -9  -5    3.27    2.58  25-0.74958 0.87943-0.38360-0.28659-0.55882 0.40612
   2  -6  -2  341.64    3.99  26-0.74987 0.88085-0.39181-0.05552-0.55245 0.49497
   2  -5  -2    5.36    3.09  25-0.74967 0.88015-0.38592 0.01598-0.55703 0.49893
   2  -1 -30   -4.25    2.49  26-0.74973 0.85530-0.38774 0.31747-0.55561-0.38505
   2   0 -28   -3.56    2.51  26-0.74961 0.85527-0.38446 0.38835-0.55815-0.31840
   2   0  -8    8.67    4.18  26-0.74989 0.87468-0.39268 0.39324-0.55177 0.30545
   2   1 -24    4.93    2.70  25-0.74959 0.86079-0.38397 0.46009-0.55853-0.19186
   2   1 -12    6.22    3.22  26-0.74969 0.87182-0.38662 0.46176-0.55648 0.18366
   3 -10 -17    9.76    2.77  26-0.74976 0.93481-0.38842-0.35637-0.55509 0.02900
   3 -10 -16   12.55    3.06  26-0.74985 0.93513-0.39118-0.35410-0.55294 0.05870
   3 -10 -15    1.67    2.75  26-0.74999 0.93591-0.39618-0.34857-0.54902 0.08554
   3  -9 -11  121.52    3.14  25-0.74966 0.93925-0.38566-0.28541-0.55722 0.21944
   3  -3 -28    6.85    2.79  26-0.74977 0.92405-0.38892 0.16579-0.55470-0.31807
   3  -2 -26   30.65    3.01  26-0.74992 0.92613-0.39380 0.24566-0.55089-0.25953
   3  -1 -23   44.64    2.98  26-0.74987 0.92854-0.39187 0.31806-0.55240-0.16387
 -13  -2  14   61.75    3.18  27-0.75036-0.09732-0.40291 0.25296-0.54370 0.95895
 -13   5   3    5.23    3.54  27-0.75045-0.10717-0.41119 0.78495-0.53706 0.60553
 -12  -4  15   91.92    2.75  27-0.75034-0.02976-0.40158 0.10283-0.54475 0.99281
 -12  -2  14  209.57    3.58  26-0.75023-0.03070-0.39657 0.24662-0.54872 0.96688
 -12   2  10   76.55    6.28  29-0.75021-0.03565-0.43616 0.58539-0.51643 0.80750
 -12   6   0   84.47    3.37  27-0.75033-0.04457-0.40127 0.84987-0.54500 0.52202
 -12   7  -5   19.05    2.76  27-0.75041-0.04898-0.40658 0.92983-0.54077 0.36147
 -11  -6  15   75.91    2.70  26-0.75027 0.03710-0.39820-0.05005-0.54743 0.99881
 -11  -5  15  156.12    3.04  26-0.75025 0.03634-0.39752 0.02296-0.54796 0.99966
 -11  -4  15    5.83    2.33  27-0.75033 0.03726-0.40144 0.10318-0.54487 0.99441
 -11  -2  14  192.82    3.49  26-0.75022 0.03559-0.39626 0.24693-0.54896 0.96850
 -11   2  10   18.15    5.43  29-0.75011 0.03040-0.43985 0.58932-0.51331 0.80667
 -11   6   0   47.96    3.29  27-0.75037 0.02204-0.40341 0.85188-0.54330 0.52196
 -10  -6  15   -2.10    2.21  27-0.75033 0.10290-0.40154-0.04481-0.54478 0.99629
 -10  -5  15  242.00    3.32  27-0.75034 0.10277-0.40187 0.02853-0.54452 0.99675
 -10  -2  14   45.46    2.93  27-0.75038 0.10163-0.40428 0.25449-0.54261 0.96368
 -10   7  -5   -2.95    2.56  27-0.75033 0.08094-0.40120 0.92626-0.54505 0.36818
  -9  -8  14   56.20    2.62  26-0.75029 0.16894-0.39910-0.19778-0.54672 0.97041
  -9  -1  13   16.48    3.45  27-0.75040 0.16657-0.40574 0.33088-0.54144 0.93249
  -9   0  12  337.40    4.68  27-0.75034 0.16575-0.40174 0.40178-0.54462 0.90408
  -8  -9  13   -5.84    2.55  27-0.75030 0.23302-0.39983-0.27115-0.54614 0.94075
  -8  -7  14   -1.88    2.60  27-0.75031 0.23342-0.40017-0.12150-0.54587 0.97126
  -8  -6  14   69.32    2.11  26-0.75014 0.23497-0.39297-0.05461-0.55154 0.97686
  -8  -4  14  131.05    3.09  26-0.75025 0.23416-0.39750 0.09909-0.54798 0.97316
  -8   5   2  146.60    3.88  27-0.75044 0.22241-0.40956 0.78268-0.53837 0.58552
  -8   7  -7   75.72    2.79  27-0.75040 0.21445-0.40564 0.92854-0.54152 0.30645
  -7  -8  13   66.48    2.71  26-0.75030 0.30004-0.39946-0.19684-0.54643 0.94199
  -7  -3  13  928.07    4.88  26-0.75015 0.29950-0.39332 0.16977-0.55127 0.94659
  -7   4   4    9.38    3.67  27-0.75043 0.29024-0.40838 0.70704-0.53932 0.65110
  -7   7  -8   34.14    2.60  26-0.75020 0.27903-0.39538 0.91840-0.54965 0.28548
  -6  -8  12   71.02    2.10  26-0.75012 0.36501-0.39228-0.20468-0.55207 0.91871
  -6  -5  13   72.80    2.58  27-0.75038 0.36614-0.40419 0.03105-0.54267 0.93998
  -6  -1  11 1047.60    5.97  26-0.75020 0.36350-0.39517 0.32096-0.54981 0.88373
  -6   4   3   28.43    3.62  27-0.75033 0.35680-0.40104 0.69981-0.54518 0.62688
  -6   5   0  272.83    4.06  27-0.75031 0.35323-0.40002 0.77344-0.54599 0.53403
  -6   6  -4   68.80    3.12  26-0.75027 0.34950-0.39805 0.84590-0.54754 0.41015
  -6   7 -22   95.09    2.57  27-0.75035 0.33340-0.40264 0.92759-0.54391-0.15891
  -6   7 -12   67.28    2.69  27-0.75038 0.34285-0.40427 0.92744-0.54261 0.15483
  -6   7 -11   46.47    2.66  26-0.75027 0.34269-0.39826 0.92113-0.54738 0.19055
  -5 -12   7   10.39    1.94  26-0.75011 0.42611-0.39194-0.50322-0.55234 0.76488
  -5 -10  10  127.94    2.81  27-0.75037 0.43022-0.40390-0.34153-0.54291 0.84835
  -5  -6  12  309.76    3.42  27-0.75031 0.43099-0.40040-0.04716-0.54569 0.91310
  -5  -5  12   31.94    2.87  26-0.75030 0.43190-0.39981 0.02724-0.54615 0.91333
  -5   6  -6   55.20    2.81  26-0.75021 0.41445-0.39579 0.84354-0.54933 0.35042
  -5   7 -17   66.59    2.19  26-0.75007 0.40446-0.39056 0.91411-0.55341 0.01028
  -4 -12   6    0.26    2.44  26-0.75027 0.49209-0.39846-0.49703-0.54722 0.72973
  -4  -8  10  119.41    2.39  26-0.75016 0.49582-0.39366-0.20274-0.55100 0.85868
  -4  -5  11   52.82    2.85  27-0.75037 0.49667-0.40341 0.03036-0.54330 0.88107
  -4  -1   9  143.58    3.59  27-0.75039 0.49427-0.40496 0.33080-0.54206 0.81673
  -4   4   0  404.67    4.69  26-0.75028 0.48606-0.39865 0.69704-0.54707 0.53864
  -4   6 -25    9.47    2.49  26-0.75027 0.46235-0.39846 0.84816-0.54722-0.24538
  -4   6  -9  131.13    2.51  26-0.75017 0.47761-0.39400 0.84223-0.55073 0.26010
  -3 -11   6    2.75    2.66  27-0.75030 0.55830-0.39983-0.42181-0.54614 0.73115
  -3 -10   7   14.69    2.05  26-0.75015 0.55938-0.39332-0.35175-0.55127 0.76712
  -3  -9   8   27.43    2.10  26-0.75017 0.55949-0.39435-0.27745-0.55046 0.79734
  -3  -8   9  146.17    2.71  27-0.75036 0.56098-0.40327-0.19306-0.54340 0.82111
  -3  -3   9  346.57    4.09  26-0.75027 0.56054-0.39818 0.17522-0.54744 0.82447
  -3   4  -2  218.59    3.30  26-0.75011 0.55015-0.39194 0.69033-0.55234 0.48304
  -3   5 -28   -9.73    2.32  27-0.75029 0.52308-0.39915 0.77543-0.54668-0.33899
  -3   6 -20   74.21    2.09  26-0.75008 0.53373-0.39091 0.83981-0.55315-0.08072
  -3   6 -19   14.88    2.04  26-0.75015 0.53417-0.39332 0.84226-0.55127-0.05191
  -3   6 -18  138.61    2.41  26-0.75017 0.53581-0.39435 0.84306-0.55046-0.02062
  -3   6 -17   17.61    2.12  26-0.75018 0.53650-0.39469 0.84331-0.55019 0.00872
  -3   6 -16  106.55    2.16  26-0.75017 0.53740-0.39400 0.84224-0.55073 0.04259
  -3   6 -15   48.42    2.14  26-0.75009 0.53877-0.39125 0.83957-0.55288 0.07583
  -2 -13   0   -2.98    1.86  26-0.75010 0.62022-0.39160-0.57788-0.55261 0.54970
  -2 -11   4    6.82    1.74  26-0.75015 0.62188-0.39332-0.42706-0.55127 0.67508
  -2  -6   8  119.21    3.31  26-0.75027 0.62626-0.39815-0.04884-0.54747 0.79567
  -2  -5   8  377.81    3.79  26-0.75023 0.62593-0.39641 0.02412-0.54884 0.79687
  -2   4  -5 3241.26    8.59  26-0.75027 0.61402-0.39851 0.69648-0.54719 0.38598
  -2   5 -24    2.17    2.39  27-0.75030 0.59552-0.39949 0.77122-0.54641-0.20720
  -2   5 -23  108.77    2.94  27-0.75034 0.59774-0.40188 0.77648-0.54451-0.18143
  -2   5 -11  568.80    4.09  26-0.75028 0.60843-0.39859 0.77181-0.54712 0.19761
  -1 -13  -2   -7.45    2.23  27-0.75033 0.68438-0.40120-0.56601-0.54505 0.48088
  -1 -12   0    4.01    2.40  26-0.75023 0.68577-0.39657-0.50085-0.54872 0.54901
  -1 -11   2   28.03    2.59  26-0.75025 0.68710-0.39744-0.42376-0.54803 0.61081
  -1  -7   6   20.63    2.95  26-0.75030 0.68984-0.39972-0.12079-0.54623 0.73346
  -1  -4   6  162.18    3.54  26-0.75021 0.68987-0.39576 0.09828-0.54935 0.73621
  -1   3 -30   18.81    2.51  27-0.75033 0.65787-0.40154 0.62677-0.54478-0.39891
  -1   4 -26   90.92    2.17  26-0.75015 0.66127-0.39332 0.69354-0.55127-0.26664
  -1   4 -25   38.82    2.49  27-0.75034 0.66177-0.40194 0.70227-0.54446-0.24301
  -1   4  -9    2.60    2.22  26-0.75017 0.67550-0.39435 0.69376-0.55046 0.26544
   0 -12  -3  165.67    2.89  26-0.75018 0.74839-0.39437-0.50035-0.55044 0.45835
   0 -10   1   27.16    2.66  26-0.75025 0.75267-0.39725-0.34808-0.54818 0.58119
   0  -8   3  290.23    2.92  26-0.75014 0.75346-0.39297-0.20330-0.55154 0.64706
   0  -6   4  432.76    3.92  26-0.75021 0.75430-0.39578-0.05126-0.54934 0.67583
   0  -5   4   48.48    2.40  26-0.75017 0.75447-0.39400 0.02217-0.55073 0.67702
   0   1  -2  222.58    6.98  26-0.75025 0.74912-0.39749 0.47146-0.54799 0.48465
   0   2 -30    1.61    2.51  27-0.75031 0.72308-0.40017 0.55099-0.54587-0.39597
   0   3 -26   89.35    2.83  26-0.75026 0.72679-0.39788 0.62282-0.54768-0.26842
   0   3  -9 1263.06    5.69  26-0.75029 0.74270-0.39929 0.62269-0.54656 0.26396
   1 -12  -7   16.88    2.69  26-0.75024 0.81125-0.39709-0.49752-0.54830 0.33246
   1 -11  -4   -0.91    2.60  27-0.75030 0.81420-0.39983-0.42125-0.54614 0.42422
   1 -10  -2   17.36    2.72  26-0.75029 0.81542-0.39913-0.34698-0.54669 0.48765
   1  -7   1  603.36    4.29  26-0.75019 0.81785-0.39481-0.12703-0.55010 0.58466
   1   1 -29  116.03    2.89  27-0.75030 0.79089-0.39971 0.47571-0.54623-0.36224
   1   1  -6  123.81    4.50  27-0.75038 0.81164-0.40423 0.47813-0.54264 0.35630
   1   2 -25    4.78    2.60  26-0.75028 0.79405-0.39880 0.54958-0.54695-0.23634
   1   2 -10  154.71    3.72  27-0.75030 0.80796-0.39971 0.54858-0.54624 0.23458
   2 -11  -9  216.64    3.42  26-0.75032 0.87521-0.40052-0.41914-0.54560 0.26872
   2 -10  -6  171.25    3.29  27-0.75035 0.87800-0.40268-0.34252-0.54387 0.36078
   2  -8  -3   -2.92    2.97  27-0.75030 0.88117-0.39983-0.19560-0.54614 0.45609
   2  -4  -2   -0.94    3.16  27-0.75033 0.88074-0.40120 0.10522-0.54505 0.48613
   2   0 -27   -4.11    2.52  27-0.75028 0.85656-0.39863 0.40264-0.54709-0.29799
   2   1 -23   31.41    2.07  26-0.75014 0.86222-0.39297 0.46857-0.55154-0.16649
   2   1 -22  229.47    3.36  27-0.75031 0.86344-0.40030 0.47588-0.54577-0.14106
   2   1 -13  541.61    4.68  27-0.75032 0.87148-0.40057 0.47519-0.54555 0.14131
   3 -10 -14   49.61    3.05  27-0.75038 0.93673-0.40436-0.34117-0.54254 0.10991
   3  -9 -10    9.22    2.94  26-0.75033 0.94005-0.40133-0.26896-0.54495 0.23808
   3  -8  -8   29.45    2.64  27-0.75033 0.94217-0.40100-0.19463-0.54521 0.30057
   3  -7  -7   26.73    3.07  26-0.75025 0.94314-0.39758-0.12362-0.54792 0.33583
   3  -4 -28  187.01    3.85  28-0.75046 0.92419-0.41309 0.11712-0.53552-0.33707
   3  -3 -27    4.31    2.89  27-0.75043 0.92558-0.40831 0.18593-0.53937-0.30317
   3  -1 -22  163.25    3.26  27-0.75034 0.92960-0.40164 0.32828-0.54470-0.13978
   3  -1 -13  106.87    3.30  27-0.75032 0.93754-0.40053 0.32634-0.54559 0.14359
 -13   6  -1   13.00    2.90  28-0.75039-0.11118-0.42557 0.87305-0.52544 0.46967
 -12  -3  15    7.56    2.68  29-0.75039-0.03148-0.42572 0.20124-0.52532 0.97731
 -12   5   3  192.15    4.54  29-0.75037-0.04216-0.42697 0.80038-0.52428 0.59485
 -11  -3  15   33.69    2.87  28-0.75043 0.03681-0.42110 0.19644-0.52913 0.98003
 -11   5   3  130.93    4.23  29-0.75036 0.02429-0.42784 0.80154-0.52356 0.59611
 -11   7  -5   88.02    2.77  27-0.75041 0.01710-0.40895 0.93170-0.53901 0.36108
 -10  -7  15   89.43    2.79  27-0.75042 0.10218-0.41092-0.11309-0.53743 0.99108
 -10  -4  15   23.19    2.60  27-0.75042 0.10334-0.41018 0.11171-0.53802 0.99063
 -10   5   3   62.00    3.49  28-0.75044 0.09087-0.41484 0.78844-0.53425 0.60888
 -10   7  -6   34.68    2.81  28-0.75043 0.08278-0.42051 0.94315-0.52962 0.32184
  -9  -6  15   -5.98    2.46  28-0.75044 0.16792-0.41391-0.03334-0.53500 0.98969
  -9  -5  15   35.26    2.74  27-0.75044 0.16908-0.41386 0.04064-0.53505 0.98907
  -9   1  11    4.09    3.63  29-0.75033 0.16437-0.42959 0.50404-0.52210 0.85104
  -9   6  -1   57.94    3.00  28-0.75044 0.15367-0.41325 0.86120-0.53554 0.48654
  -9   7  -6  210.38    3.21  27-0.75041 0.14881-0.40878 0.93160-0.53915 0.33333
  -8  -8  14   71.82    2.70  27-0.75044 0.23479-0.41292-0.18436-0.53581 0.96113
  -8  -3  14    5.82    2.60  28-0.75044 0.23368-0.41468 0.18977-0.53437 0.95941
  -8   2   9  231.68    7.67  30-0.74992 0.22839-0.44503 0.59433-0.50903 0.77584
  -8   6  -2  166.31    3.27  28-0.75044 0.21919-0.41798 0.86608-0.53169 0.45308
  -8   7  -8   17.25    2.35  28-0.75044 0.21317-0.41740 0.94145-0.53216 0.26446
  -7 -10  12   17.73    2.39  27-0.75043 0.29869-0.41155-0.33631-0.53692 0.90209
  -7  -9  13   61.11    2.48  28-0.75044 0.30051-0.41787-0.25373-0.53178 0.92820
  -7  -6  14   36.35    2.81  27-0.75044 0.30022-0.41385-0.03453-0.53505 0.96147
  -7  -5  14   76.06    2.77  28-0.75044 0.30055-0.41460 0.04141-0.53445 0.96092
  -7  -1  12  159.16    3.82  27-0.75043 0.29868-0.41204 0.33757-0.53652 0.89995
  -7   0  11    1.64    3.08  27-0.75043 0.29695-0.41191 0.41158-0.53662 0.86871
  -7   5   1 1158.92    6.48  27-0.75043 0.28799-0.41239 0.78558-0.53624 0.55355
  -7   6  -3  276.22    3.73  27-0.75044 0.28432-0.41285 0.86066-0.53587 0.42795
  -7   7 -10    7.67    2.73  28-0.75044 0.27835-0.41595 0.93944-0.53335 0.20465
  -7   7  -9   80.09    2.31  27-0.75038 0.27912-0.40644 0.92980-0.54103 0.24485
  -6 -11  10   -3.05    1.85  27-0.75038 0.36333-0.40644-0.41406-0.54103 0.84563
  -6 -10  11    2.18    1.82  27-0.75037 0.36384-0.40575-0.34107-0.54158 0.87762
  -6  -9  12   16.71    2.58  27-0.75043 0.36529-0.41126-0.26019-0.53715 0.90447
  -6  -7  13   58.94    2.68  27-0.75043 0.36609-0.41194-0.11014-0.53660 0.93434
  -6  -6  13   13.64    1.86  27-0.75036 0.36672-0.40507-0.04376-0.54212 0.93946
  -6  -4  13    7.80    2.65  27-0.75043 0.36637-0.41256 0.11279-0.53610 0.93336
  -6  -2  12  157.85    3.36  27-0.75043 0.36504-0.41101 0.26175-0.53735 0.90279
  -6   1   9 1584.61   10.17  29-0.75035 0.36153-0.42852 0.50328-0.52300 0.79352
  -6   7 -21   53.21    1.97  27-0.75040 0.33399-0.40780 0.93214-0.53994-0.13057
  -6   7 -20   15.65    2.53  27-0.75043 0.33474-0.41176 0.93555-0.53675-0.10289
  -6   7 -19   57.07    2.71  28-0.75044 0.33679-0.41397 0.93787-0.53495-0.07279
  -6   7 -18   10.68    2.51  28-0.75044 0.33690-0.41553 0.93984-0.53369-0.04435
  -6   7 -17   21.32    2.36  28-0.75044 0.33785-0.41662 0.94071-0.53280-0.01247
  -6   7 -16    2.05    2.33  27-0.75044 0.33747-0.41324 0.94100-0.53555 0.01850
  -6   7 -15  230.57    3.15  28-0.75044 0.33992-0.41540 0.93916-0.53379 0.05132
  -6   7 -14   -4.92    2.52  28-0.75044 0.34038-0.41358 0.93697-0.53528 0.08315
  -6   7 -13  116.86    2.75  27-0.75042 0.34164-0.41025 0.93302-0.53797 0.11822
  -5 -12   8   26.95    2.61  28-0.75044 0.42744-0.41362-0.48085-0.53524 0.77866
  -5 -11   9   99.57    2.29  27-0.75039 0.42859-0.40678-0.41528-0.54076 0.81535
  -5  -9  11  124.49    2.77  27-0.75041 0.43076-0.40922-0.26241-0.53880 0.87605
  -5  -7  12   84.18    2.62  27-0.75041 0.43188-0.40916-0.11289-0.53884 0.90704
  -5  -4  12 2314.48    6.57  27-0.75040 0.43122-0.40848 0.11020-0.53939 0.90710
  -5  -2  11   44.48    3.09  27-0.75040 0.42990-0.40764 0.25853-0.54007 0.87627
  -5   3   4   -0.10    4.21  29-0.75030 0.42278-0.43170 0.65527-0.52034 0.63597
  -5   5  -2   97.59    3.47  28-0.75044 0.41768-0.41458 0.78803-0.53446 0.46163
  -5   6  -7   42.31    2.87  27-0.75044 0.41362-0.41284 0.86038-0.53587 0.30653
  -4 -11   8   -4.00    2.61  28-0.75043 0.49422-0.41239-0.40853-0.53624 0.78221
  -4 -10   9   -2.57    2.47  28-0.75043 0.49462-0.41103-0.33690-0.53734 0.81579
  -4  -9  10    7.80    2.70  27-0.75043 0.49539-0.41256-0.25875-0.53610 0.84368
  -4  -7  11  140.63    3.12  27-0.75043 0.49678-0.41229-0.10988-0.53632 0.87495
  -4  -6  11   43.21    2.22  27-0.75036 0.49633-0.40507-0.04319-0.54212 0.88093
  -4  -4  11   -1.17    3.06  28-0.75044 0.49488-0.41307 0.11537-0.53569 0.87468
  -4  -2  10  391.44    4.42  28-0.75044 0.49526-0.41516 0.26647-0.53398 0.83989
  -4   0   8  474.74    5.37  28-0.75044 0.49354-0.41543 0.41582-0.53377 0.77646
  -4   5  -4  279.47    4.09  27-0.75041 0.48225-0.40919 0.78249-0.53882 0.40494
  -4   6 -24    2.55    1.97  27-0.75037 0.46385-0.40541 0.85474-0.54185-0.22015
  -4   6 -23   -6.42    2.72  27-0.75043 0.46491-0.41120 0.86091-0.53720-0.19366
  -4   6 -22  167.29    2.88  28-0.75044 0.46630-0.41690 0.86626-0.53257-0.16607
  -4   6 -11  115.13    3.08  28-0.75044 0.47613-0.41427 0.86241-0.53471 0.18154
  -4   6 -10  119.90    2.52  27-0.75036 0.47696-0.40507 0.85335-0.54212 0.22048
  -3 -12   5    6.26    2.34  27-0.75043 0.55760-0.41177-0.48476-0.53673 0.69082
  -3  -6  10   26.77    2.94  28-0.75044 0.56177-0.41509-0.03279-0.53404 0.84236
  -3  -5  10   -1.13    3.01  28-0.75044 0.56035-0.41493 0.04318-0.53417 0.84260
  -3   5 -27  104.66    2.56  27-0.75040 0.52743-0.40848 0.78327-0.53939-0.31469
  -3   5 -26    8.65    2.28  28-0.75044 0.52816-0.41696 0.79217-0.53252-0.29129
  -3   5  -7   13.68    3.08  27-0.75041 0.54533-0.40916 0.78268-0.53884 0.31255
  -2 -13   1   -1.70    2.21  28-0.75044 0.62042-0.41324-0.56161-0.53555 0.56658
  -2 -12   3   36.06    2.41  27-0.75040 0.62136-0.40848-0.48641-0.53939 0.63314
  -2 -11   5   60.06    2.52  28-0.75044 0.62322-0.41567-0.40391-0.53358 0.68830
  -2 -10   6  164.14    3.05  27-0.75042 0.62450-0.41058-0.33500-0.53770 0.72397
  -2  -9   7   41.30    2.82  27-0.75043 0.62492-0.41188-0.25980-0.53665 0.75440
  -2  -7   8   53.82    2.38  27-0.75039 0.62646-0.40678-0.11481-0.54076 0.78877
  -2  -4   8   24.42    2.19  27-0.75036 0.62674-0.40507 0.10799-0.54212 0.78890
  -2  -2   7  422.25    4.63  27-0.75044 0.62484-0.41331 0.26485-0.53549 0.75115
  -2  -1   6   21.79    4.08  27-0.75042 0.62374-0.41079 0.33720-0.53753 0.72162
  -2   2   1 1478.38   10.44  28-0.75044 0.61956-0.41711 0.56650-0.53240 0.55897
  -2   4 -29   -3.27    1.91  27-0.75037 0.58903-0.40575 0.70775-0.54158-0.37384
  -2   4 -28   51.96    2.46  28-0.75044 0.59311-0.41662 0.71631-0.53280-0.35122
  -2   5 -22   34.10    2.03  27-0.75040 0.59855-0.40780 0.78210-0.53994-0.15580
  -2   5 -21   28.81    2.78  27-0.75043 0.59788-0.41258 0.78822-0.53608-0.12780
  -2   5 -20   24.02    2.63  28-0.75044 0.60063-0.41567 0.79076-0.53358-0.09933
  -2   5 -13   93.02    3.02  28-0.75044 0.60734-0.41343 0.78651-0.53540 0.12394
  -2   5 -12  158.47    2.72  27-0.75039 0.60760-0.40712 0.78058-0.54048 0.15953
  -1 -12   1   35.01    2.67  27-0.75044 0.68609-0.41336-0.48117-0.53545 0.56650
  -1 -10   4  206.33    3.13  27-0.75042 0.68891-0.41056-0.33505-0.53772 0.66310
  -1  -9   5   52.34    2.59  27-0.75041 0.68983-0.40942-0.26161-0.53863 0.69517
  -1  -8   6   21.96    2.72  28-0.75044 0.69088-0.41696-0.17865-0.53252 0.72043
  -1  -2   5   33.64    3.37  27-0.75038 0.68920-0.40644 0.25877-0.54103 0.69532
  -1  -1   4 3064.16   12.37  27-0.75042 0.68787-0.41024 0.33645-0.53797 0.66140
  -1   3 -29    9.74    2.48  28-0.75044 0.65846-0.41416 0.63965-0.53480-0.37826
  -1   3  -5   75.73    3.56  28-0.75044 0.68055-0.41651 0.63976-0.53289 0.37395
  -1   4 -24   -0.72    2.29  27-0.75042 0.66269-0.41018 0.71035-0.53802-0.21816
  -1   4 -23    5.33    2.42  28-0.75044 0.66377-0.41730 0.71729-0.53224-0.19269
  -1   4 -10  274.41    3.59  27-0.75041 0.67554-0.40928 0.70768-0.53875 0.22263
   0 -13  -5   -1.59    2.43  27-0.75042 0.74715-0.41086-0.55912-0.53747 0.38263
   0 -12  -2   -0.02    2.62  27-0.75043 0.74935-0.41188-0.48313-0.53665 0.47566
   0 -11   0    6.61    2.51  27-0.75043 0.75163-0.41130-0.41002-0.53711 0.53919
   0  -9   3  147.17    2.79  28-0.75044 0.75368-0.41695-0.25392-0.53253 0.62819
   0  -7   4   18.82    2.18  27-0.75038 0.75497-0.40644-0.11483-0.54103 0.66718
   0  -4   4  818.91    4.63  27-0.75035 0.75425-0.40439 0.10675-0.54267 0.66868
   0   2 -29   36.73    2.73  28-0.75044 0.72503-0.41361 0.56449-0.53525-0.37420
   0   2  -5 1030.34    6.84  27-0.75041 0.74652-0.40919 0.55794-0.53882 0.38142
   0   3 -25  164.41    2.51  27-0.75039 0.72859-0.40678 0.63179-0.54076-0.24372
   0   3 -24   -8.47    2.77  28-0.75044 0.72698-0.41425 0.64262-0.53473-0.22104
   0   3 -10  214.67    3.77  28-0.75044 0.74198-0.41586 0.63941-0.53342 0.21924
   1 -12  -6   59.14    2.73  27-0.75043 0.81163-0.41181-0.48432-0.53671 0.35162
   1 -11  -3   38.15    2.50  28-0.75044 0.81413-0.41670-0.40307-0.53274 0.44248
   1  -9   0   48.45    2.78  27-0.75044 0.81721-0.41279-0.25742-0.53591 0.53956
   1  -8   1    9.91    2.80  28-0.75044 0.81801-0.41404-0.18240-0.53490 0.56917
   1   0 -31    0.35    2.51  28-0.75043 0.78638-0.41154 0.41540-0.53692-0.43502
   1   1 -28   24.84    2.64  28-0.75044 0.79169-0.41387 0.49018-0.53504-0.34220
   1   2 -24   17.61    2.52  27-0.75040 0.79577-0.40780 0.55821-0.53994-0.21182
   1   2 -23    8.15    2.62  28-0.75044 0.79617-0.41662 0.56719-0.53280-0.18753
   1   2 -11   -3.03    3.16  28-0.75044 0.80543-0.41459 0.56780-0.53445 0.18935
   2 -11  -8   82.78    2.97  28-0.75044 0.87591-0.41453-0.40505-0.53450 0.28890
   2  -9  -4    0.24    2.47  27-0.75039 0.87994-0.40678-0.26471-0.54076 0.42040
   2  -7  -2  125.27    2.62  27-0.75038 0.88133-0.40644-0.11536-0.54103 0.48350
   2  -1 -29    7.77    2.33  28-0.75043 0.85571-0.41127 0.33849-0.53714-0.36705
   2   0 -26   59.51    2.87  27-0.75043 0.85935-0.41221 0.41343-0.53638-0.27639
   2   1 -21   18.23    2.60  27-0.75039 0.86423-0.40712 0.48277-0.54048-0.11557
   2   1 -20   47.46    2.88  28-0.75044 0.86501-0.41295 0.48855-0.53578-0.08775
   2   1 -19   21.45    2.86  28-0.75044 0.86642-0.41662 0.49170-0.53280-0.05926
   2   1 -18    2.24    2.57  27-0.75044 0.86943-0.41324 0.49048-0.53555-0.02962
   2   1 -16   43.28    2.94  28-0.75044 0.86897-0.41899 0.49408-0.53086 0.03293
   2   1 -15    6.36    3.16  28-0.75044 0.86975-0.41547 0.49089-0.53374 0.06679
   2   1 -14  265.70    4.03  27-0.75042 0.87058-0.41031 0.48495-0.53792 0.10256
   3 -10 -13   17.20    2.50  27-0.75044 0.93786-0.41397-0.33088-0.53495 0.13433
   3  -9  -9   19.12    2.88  28-0.75042 0.94204-0.42230-0.24899-0.52814 0.25295
   3  -6  -6  353.84    4.25  27-0.75043 0.94411-0.41246-0.03485-0.53618 0.35464
   3  -5 -28    3.05    2.58  28-0.75039 0.92545-0.42565 0.05405-0.52538-0.34855
   3  -5  -6   85.28    3.25  27-0.75044 0.94392-0.41295 0.04033-0.53578 0.35420
   3  -2 -25    3.60    2.36  27-0.75043 0.92657-0.41135 0.26356-0.53708-0.24173
   3  -1 -21   38.75    2.68  27-0.75043 0.93003-0.41153 0.33822-0.53693-0.11616
   3  -1 -20    7.35    2.67  28-0.75044 0.93148-0.41798 0.34424-0.53169-0.08964
   3  -1 -14  461.99    4.60  28-0.75044 0.93695-0.41486 0.34059-0.53424 0.10070
 -12   6  -1    4.20    3.03  29-0.75017-0.04582-0.43482 0.88336-0.51778 0.46305
 -12   7  -6    0.99    2.53  28-0.75035-0.04955-0.42347 0.94656-0.52724 0.31514
 -11   7  -6   35.86    2.71  28-0.75033 0.01653-0.42547 0.94778-0.52559 0.31669
 -10  -3  15  107.86    3.04  28-0.75030 0.10263-0.42780 0.20339-0.52366 0.97574
 -10   6  -1    7.59    2.56  29-0.75028 0.08699-0.42939 0.87762-0.52234 0.47162
 -10   7  -7    3.23    2.85  28-0.75028 0.07967-0.42889 0.95582-0.52275 0.28282
  -9  -8  15    6.43    2.20  29-0.75024 0.16839-0.43143-0.16706-0.52063 0.97619
  -9  -7  15   -2.46    1.87  28-0.75037 0.16767-0.42078-0.10147-0.52946 0.98516
  -9  -4  15    0.38    2.67  29-0.75033 0.16678-0.42516 0.12668-0.52585 0.98183
  -9  -2  14   84.22    2.96  28-0.75035 0.16804-0.42305 0.27335-0.52759 0.95084
  -9   7  -7  125.79    3.10  28-0.75035 0.14781-0.42340 0.94605-0.52730 0.29004
  -8  -9  14   76.69    2.48  29-0.75029 0.23480-0.42843-0.24264-0.52313 0.94806
  -8  -6  15    2.43    2.44  29-0.75025 0.23403-0.43087-0.01751-0.52110 0.97830
  -8  -5  15   97.61    2.70  29-0.75022 0.23520-0.43254 0.05901-0.51970 0.97624
  -8   7  -9   46.77    2.81  29-0.75029 0.21270-0.42850 0.95163-0.52308 0.22506
  -7  -8  14   29.03    2.43  29-0.75023 0.30080-0.43187-0.16590-0.52026 0.94762
  -7  -7  14   12.29    1.91  28-0.75037 0.30020-0.42111-0.10177-0.52918 0.95673
  -7  -4  14  151.47    3.24  28-0.75034 0.30063-0.42453 0.12595-0.52637 0.95316
  -7  -2  13 1182.56    5.79  28-0.75033 0.29912-0.42567 0.27624-0.52542 0.92074
  -7   7 -21    1.22    2.50  29-0.75030 0.26812-0.42751 0.95073-0.52390-0.14945
  -7   7 -20   19.93    2.17  29-0.75027 0.26813-0.43006 0.95495-0.52178-0.12083
  -7   7 -12    3.19    2.64  29-0.75027 0.27603-0.42953 0.95278-0.52222 0.13122
  -7   7 -11  127.99    3.09  28-0.75034 0.27719-0.42401 0.94688-0.52680 0.16796
  -6 -11  11   60.28    2.44  29-0.75025 0.36421-0.43115-0.39060-0.52086 0.85628
  -6  -8  13   -7.32    2.49  28-0.75034 0.36507-0.42415-0.17340-0.52668 0.92499
  -6   6  -5   11.58    1.97  28-0.75037 0.34824-0.41976 0.86808-0.53029 0.36111
  -5 -11  10   11.50    2.37  29-0.75028 0.42849-0.42930-0.39027-0.52240 0.82759
  -5 -10  11   11.46    2.41  29-0.75026 0.43008-0.43061-0.31532-0.52132 0.85845
  -5  -8  12   11.41    1.96  28-0.75036 0.43077-0.42179-0.17554-0.52863 0.89740
  -5  -3  12   17.69    3.05  29-0.75029 0.43042-0.42847 0.20494-0.52310 0.89029
  -5   1   8  612.68    7.55  30-0.74998 0.42630-0.44174 0.51648-0.51192 0.75304
  -5   6 -25   50.74    2.70  28-0.75033 0.39677-0.42527 0.87462-0.52576-0.26874
  -5   6  -8   45.70    2.89  28-0.75032 0.41237-0.42664 0.87482-0.52462 0.26315
  -4 -12   7    1.07    1.84  28-0.75037 0.49245-0.42078-0.47512-0.52946 0.74396
  -4  -8  11   55.40    2.95  28-0.75033 0.49688-0.42516-0.17169-0.52585 0.86471
  -4   6 -21   -0.50    2.45  28-0.75036 0.46678-0.42179 0.87124-0.52863-0.13947
  -4   6 -20  215.88    3.16  28-0.75032 0.46797-0.42650 0.87509-0.52474-0.11066
  -4   6 -19   42.10    2.84  29-0.75028 0.46910-0.42904 0.87806-0.52263-0.08142
  -4   6 -18   12.55    2.49  29-0.75028 0.46936-0.42935 0.88047-0.52237-0.05286
  -4   6 -14    8.22    2.82  29-0.75027 0.47334-0.42986 0.87838-0.52194 0.07477
  -4   6 -13   40.69    2.95  28-0.75032 0.47460-0.42632 0.87455-0.52489 0.10910
  -4   6 -12   61.62    2.31  28-0.75036 0.47624-0.42145 0.86898-0.52891 0.14443
  -3 -12   6   95.75    2.53  29-0.75024 0.55700-0.43154-0.46479-0.52054 0.70484
  -3 -11   7   59.98    2.53  28-0.75036 0.55893-0.42246-0.39806-0.52807 0.74385
  -3 -10   8  196.75    2.45  28-0.75037 0.56009-0.41943-0.32669-0.53057 0.77756
  -3  -9   9   25.23    2.54  28-0.75034 0.56072-0.42446-0.24814-0.52642 0.80601
  -3  -7  10  102.12    2.82  28-0.75035 0.56133-0.42280-0.09963-0.52780 0.83726
  -3  -4  10   18.10    3.17  28-0.75031 0.56048-0.42691 0.12943-0.52440 0.83308
  -3   2   3  266.53    7.77  30-0.74999 0.55463-0.44157 0.59090-0.51207 0.59963
  -3   4  -3  504.54    4.51  29-0.75024 0.54937-0.43148 0.72992-0.52058 0.41991
  -3   5 -25   16.96    2.67  29-0.75031 0.52896-0.42676 0.80111-0.52452-0.26619
  -3   5  -8    1.06    3.13  29-0.75032 0.54442-0.42619 0.79918-0.52499 0.26745
  -2 -13   2   -0.00    2.41  29-0.75031 0.62121-0.42718-0.54216-0.52418 0.58451
  -2 -12   4    8.47    2.67  28-0.75031 0.62156-0.42748-0.46722-0.52393 0.64724
  -2  -8   8   16.64    2.02  28-0.75036 0.62633-0.42145-0.17486-0.52891 0.77744
  -2  -3   8   80.39    3.67  29-0.75027 0.62566-0.43004 0.20716-0.52179 0.76882
  -2   3  -2  920.86    6.12  29-0.75028 0.61666-0.42893 0.65277-0.52271 0.45531
  -2   4 -27  254.58    3.14  29-0.75031 0.59434-0.42741 0.72732-0.52398-0.32741
  -2   4  -6  469.51    4.39  28-0.75034 0.61322-0.42433 0.72266-0.52654 0.33382
  -2   5 -19   54.15    2.18  28-0.75037 0.60129-0.42010 0.79418-0.53002-0.07038
  -2   5 -18  119.63    2.34  28-0.75036 0.60282-0.42179 0.79571-0.52863-0.04001
  -2   5 -17  125.16    2.81  28-0.75035 0.60334-0.42280 0.79682-0.52780-0.01010
  -2   5 -16   39.81    2.75  28-0.75035 0.60420-0.42280 0.79654-0.52780 0.02191
  -2   5 -15  610.30    3.51  28-0.75036 0.60507-0.42145 0.79495-0.52891 0.05410
  -2   5 -14  529.35    3.41  28-0.75037 0.60600-0.41841 0.79187-0.53140 0.08788
  -1 -13  -1   70.15    2.22  28-0.75037 0.68384-0.41943-0.55090-0.53057 0.49899
  -1 -11   3   31.30    2.00  28-0.75037 0.68768-0.41909-0.40131-0.53085 0.62518
  -1  -6   7   48.42    3.05  28-0.75030 0.69048-0.42750-0.01910-0.52391 0.74226
  -1  -5   7  767.32    4.52  29-0.75026 0.69077-0.43070 0.05813-0.52124 0.73969
  -1  -3   6  203.71    3.30  28-0.75035 0.68995-0.42280 0.19988-0.52780 0.71429
  -1   3 -28   84.39    2.76  29-0.75032 0.65961-0.42661 0.65202-0.52464-0.35616
  -1   4 -22   72.41    2.87  28-0.75034 0.66493-0.42433 0.72382-0.52653-0.16602
  -1   4 -21    8.92    2.73  29-0.75028 0.66628-0.42909 0.72881-0.52258-0.13929
  -1   4 -12  110.72    3.34  29-0.75029 0.67409-0.42872 0.72736-0.52289 0.14420
  -1   4 -11  236.13    2.89  28-0.75037 0.67502-0.42010 0.71870-0.53002 0.18280
   0 -13  -4   -1.77    2.50  28-0.75034 0.74746-0.42482-0.54485-0.52613 0.40258
   0 -12  -1   29.10    2.65  29-0.75029 0.74933-0.42856-0.46585-0.52303 0.49285
   0 -11   1   38.88    2.53  29-0.75025 0.75206-0.43073-0.38929-0.52122 0.55387
   0 -10   2  154.96    2.36  28-0.75037 0.75287-0.42044-0.32523-0.52974 0.59403
   0  -8   4   -2.90    2.76  29-0.75034 0.75513-0.42482-0.17282-0.52613 0.65381
   0   1 -31   21.56    2.60  29-0.75028 0.72307-0.42919 0.50533-0.52250-0.45125
   0   2 -28    5.38    2.49  29-0.75032 0.72532-0.42667 0.57766-0.52460-0.35475
   0   3 -23  355.06    3.30  28-0.75035 0.73051-0.42329 0.64822-0.52739-0.19475
   0   3 -22  212.60    2.90  29-0.75026 0.73140-0.43019 0.65526-0.52167-0.16866
   0   3 -11 1536.59    5.90  29-0.75030 0.74110-0.42796 0.65205-0.52352 0.17797
   1 -12  -5   18.77    2.76  28-0.75032 0.81278-0.42617-0.46748-0.52501 0.37184
   1 -10  -1   19.97    1.97  28-0.75037 0.81649-0.42111-0.32450-0.52918 0.50126
   1  -7   2   46.38    3.18  28-0.75031 0.81839-0.42704-0.09358-0.52429 0.59002
   1  -6   2  199.38    2.95  28-0.75037 0.81880-0.41943-0.02751-0.53057 0.59626
   1  -5   2  239.61    3.20  28-0.75037 0.81849-0.42078 0.04819-0.52946 0.59512
   1  -3   1  302.07    4.38  28-0.75037 0.81729-0.42078 0.19773-0.52946 0.56340
   1  -2   0   81.10    5.10  28-0.75035 0.81620-0.42282 0.27426-0.52778 0.53044
   1   0 -30   23.76    2.65  29-0.75031 0.79032-0.42726 0.42947-0.52411-0.41523
   1   1 -27    3.77    2.69  29-0.75031 0.79268-0.42701 0.50352-0.52432-0.32191
   1   2 -22   98.02    3.02  28-0.75034 0.79725-0.42456 0.57482-0.52635-0.16204
   1   2 -21    6.21    2.50  29-0.75025 0.79749-0.43087 0.58203-0.52110-0.13644
   1   2 -12   -1.86    3.08  29-0.75031 0.80424-0.42734 0.58034-0.52404 0.14771
   2 -12 -12   38.80    2.74  28-0.75034 0.87319-0.42424-0.47013-0.52661 0.15544
   2 -12 -11    6.72    2.72  29-0.75023 0.87344-0.43221-0.46242-0.51998 0.17920
   2 -11  -7  284.15    3.57  29-0.75028 0.87648-0.42933-0.39040-0.52239 0.30764
   2 -10  -5   35.80    2.63  28-0.75035 0.87885-0.42278-0.32302-0.52781 0.37673
   2  -9  -3  311.52    3.64  29-0.75029 0.88004-0.42835-0.24227-0.52320 0.43378
   2  -8  -2   19.67    2.83  29-0.75031 0.88116-0.42724-0.16897-0.52412 0.46670
   2  -6  -1  395.15    4.28  29-0.75029 0.88173-0.42882-0.01817-0.52281 0.49604
   2  -2 -30   18.61    2.58  28-0.75034 0.85603-0.42472 0.27718-0.52621-0.41250
   2  -1 -28   -6.19    2.59  29-0.75033 0.85623-0.42583 0.35532-0.52529-0.35124
   2   0 -25   -4.74    2.62  29-0.75033 0.85839-0.42566 0.42952-0.52543-0.25667
   2   0  -9    1.34    3.20  29-0.75025 0.87509-0.43079 0.43147-0.52117 0.24198
   2   1 -17  321.77    3.15  28-0.75037 0.86818-0.42010 0.49534-0.53002 0.00051
   3 -10 -12   68.75    2.76  28-0.75033 0.93882-0.42548-0.31964-0.52558 0.15630
   3 -10 -11   19.21    2.82  29-0.75014 0.93917-0.43624-0.30822-0.51658 0.17937
   3  -8  -7   -0.06    2.61  29-0.75032 0.94377-0.42617-0.16908-0.52501 0.31111
   3  -7  -6  140.08    3.49  28-0.75032 0.94380-0.42658-0.09519-0.52467 0.34322
   3  -4 -27   15.74    2.78  29-0.75013 0.92533-0.43640 0.13956-0.51645-0.32656
   3  -3 -26    8.21    2.75  29-0.75027 0.92651-0.42958 0.20759-0.52217-0.28787
   3  -2 -24   -3.06    2.49  29-0.75032 0.92653-0.42633 0.28098-0.52487-0.22421
   3  -2 -10  202.54    5.60  29-0.75012 0.93984-0.43688 0.28820-0.51605 0.20845
   3  -1 -19  770.04    5.17  28-0.75034 0.93216-0.42427 0.35050-0.52658-0.06368
   3  -1 -18   52.79    3.08  29-0.75031 0.93342-0.42716 0.35328-0.52419-0.03481
   3  -1 -17  702.86    5.18  29-0.75028 0.93417-0.42905 0.35508-0.52262-0.00526
   3  -1 -16  133.74    3.42  29-0.75030 0.93509-0.42785 0.35400-0.52361 0.02747
   3  -1 -15   35.05    2.95  28-0.75034 0.93544-0.42463 0.35122-0.52629 0.06155
 -12  -1  14   63.89    3.30  30-0.75012-0.02965-0.44294 0.36755-0.51086 0.92760
 -12   0  13   -1.97    3.59  30-0.74985-0.03237-0.44983 0.45000-0.50494 0.89029
 -12   7  -7    3.37    2.46  29-0.75031-0.05098-0.43689 0.95981-0.51601 0.27276
 -11  -6  16   32.61    2.45  29-0.75033 0.03797-0.43603-0.01224-0.51673 0.99991
 -11  -5  16  191.09    3.28  29-0.75027 0.03799-0.43828 0.06412-0.51483 0.99777
 -11  -1  14   18.86    3.22  30-0.75010 0.03426-0.44362 0.36814-0.51029 0.92902
 -11   0  13    0.64    3.18  30-0.74987 0.03398-0.44939 0.44918-0.50532 0.89252
 -11   6  -1    0.55    2.66  30-0.75021 0.02148-0.44022 0.88727-0.51319 0.45944
 -11   7  -7   39.07    2.79  29-0.75026 0.01490-0.43879 0.96124-0.51440 0.27373
 -10  -7  16    3.25    2.29  30-0.75012 0.10419-0.44296-0.07868-0.51085 0.99419
 -10  -6  16   15.60    2.53  29-0.75020 0.10350-0.44049-0.00762-0.51296 0.99719
 -10  -5  16   30.18    2.41  30-0.75013 0.10387-0.44269 0.06928-0.51108 0.99462
 -10   2  10  253.97    8.22  33-0.74768 0.09454-0.48249 0.63140-0.47583 0.77079
 -10   7  -8   12.23    2.38  30-0.75013 0.07944-0.44288 0.96753-0.51092 0.23991
  -9  -3  15   66.96    3.08  30-0.75015 0.16834-0.44214 0.21773-0.51155 0.96538
  -9   4   5    7.73    3.86  31-0.74946 0.15828-0.45771 0.75651-0.49807 0.63718
  -9   5   2   25.95    3.69  30-0.74998 0.15489-0.44682 0.82047-0.50754 0.55272
  -9   6  -2   47.90    2.95  30-0.75016 0.15272-0.44185 0.89013-0.51179 0.43153
  -9   7  -9  296.42    3.26  30-0.75008 0.14534-0.44411 0.96711-0.50987 0.21022
  -9   7  -8   47.02    2.60  29-0.75035 0.14644-0.43530 0.95790-0.51735 0.24859
  -8  -8  15   -3.48    2.47  30-0.75015 0.23539-0.44221-0.15249-0.51149 0.96659
  -8  -7  15   -7.48    2.44  30-0.75028 0.23347-0.43789-0.08526-0.51516 0.97514
  -8  -4  15  110.55    3.08  30-0.75016 0.23531-0.44190 0.14291-0.51176 0.96744
  -8  -1  13   50.91    3.06  29-0.75024 0.23364-0.43950 0.36452-0.51380 0.90698
  -8   0  12  970.14    6.66  30-0.75006 0.23241-0.44479 0.44464-0.50928 0.87040
  -8   6  -3   85.09    2.97  30-0.75009 0.21711-0.44385 0.89203-0.51009 0.40025
  -8   7 -11   90.50    2.68  30-0.75012 0.21018-0.44302 0.96647-0.51080 0.15007
  -8   7 -10   50.96    2.90  29-0.75029 0.21128-0.43757 0.96007-0.51543 0.18626
  -7 -10  13   19.15    2.24  29-0.75025 0.29911-0.43906-0.30857-0.51417 0.91192
  -7  -3  14   28.44    2.79  30-0.75007 0.30064-0.44442 0.22125-0.50960 0.93551
  -7   1  10    7.73    4.09  30-0.74993 0.29574-0.44806 0.52280-0.50647 0.80650
  -7   6  -4    2.87    2.77  29-0.75034 0.28291-0.43589 0.88401-0.51686 0.37770
  -7   7 -19   65.72    2.02  29-0.75038 0.26833-0.43422 0.95817-0.51826-0.09051
  -7   7 -18    1.32    2.34  29-0.75031 0.27051-0.43689 0.95992-0.51601-0.06306
  -7   7 -17    6.70    2.56  29-0.75027 0.27175-0.43822 0.96126-0.51488-0.03298
  -7   7 -16   24.91    2.62  30-0.75023 0.27319-0.43960 0.96161-0.51371-0.00176
  -7   7 -15   18.37    2.61  29-0.75026 0.27274-0.43855 0.96149-0.51460 0.02923
  -7   7 -14   -0.24    2.38  29-0.75032 0.27366-0.43655 0.95985-0.51629 0.06253
  -7   7 -13  129.72    2.32  29-0.75038 0.27417-0.43388 0.95707-0.51854 0.09675
  -6 -10  12   -4.58    1.91  29-0.75043 0.36488-0.43188-0.31363-0.52023 0.88756
  -6  -9  13  167.28    3.05  29-0.75024 0.36666-0.43938-0.23201-0.51390 0.91173
  -6  -6  14   25.96    2.59  30-0.75019 0.36614-0.44109-0.00646-0.51244 0.94074
  -6  -3  13  287.95    3.05  29-0.75041 0.36632-0.43288 0.20923-0.51939 0.91636
  -6   5  -1   17.67    3.15  30-0.75019 0.35301-0.44091 0.81390-0.51260 0.46919
  -6   6  -6   99.12    3.00  29-0.75028 0.34722-0.43788 0.88594-0.51517 0.31453
  -5  -9  12    6.10    2.66  30-0.75021 0.43080-0.44016-0.23353-0.51323 0.88437
  -5  -7  13   71.49    2.92  30-0.75016 0.43225-0.44200-0.07992-0.51167 0.91051
  -5  -6  13    5.37    2.72  29-0.75024 0.43160-0.43940-0.00877-0.51388 0.91413
  -5  -5  13  485.46    3.85  29-0.75019 0.43187-0.44085 0.06778-0.51265 0.91132
  -5   4   1   20.68    3.01  30-0.75007 0.42051-0.44454 0.74310-0.50950 0.53036
  -5   5  -3  303.43    3.79  30-0.75003 0.41641-0.44541 0.81868-0.50875 0.40473
  -5   6 -24   19.17    2.12  29-0.75042 0.39718-0.43221 0.88181-0.51995-0.24277
  -5   6 -23    4.22    2.70  30-0.75021 0.39779-0.44022 0.88807-0.51319-0.21873
  -5   6 -22   83.71    2.65  30-0.75007 0.39924-0.44431 0.89404-0.50969-0.19127
  -5   6  -9   73.19    3.00  29-0.75027 0.41097-0.43819 0.88622-0.51491 0.22192
  -4 -12   8   54.18    2.63  29-0.75019 0.49401-0.44093-0.45347-0.51258 0.75701
  -4 -11   9    9.72    2.31  30-0.75025 0.49459-0.43888-0.38528-0.51432 0.79404
  -4 -10  10   78.07    2.22  29-0.75035 0.49671-0.43522-0.31024-0.51742 0.82539
  -4  -9  11   54.81    2.90  29-0.75020 0.49675-0.44061-0.23103-0.51285 0.85117
  -4  -6  12  109.94    3.07  30-0.75019 0.49729-0.44093-0.00653-0.51258 0.88158
  -4  -3  11  412.54    4.06  29-0.75034 0.49646-0.43555 0.21206-0.51714 0.85520
  -4   5 -27   13.86    2.44  30-0.75022 0.46087-0.43984 0.81362-0.51351-0.34130
  -4   5  -5  210.55    2.95  29-0.75038 0.48092-0.43422 0.80728-0.51826 0.35296
  -4   6 -17    9.10    2.16  29-0.75041 0.46990-0.43288 0.88151-0.51939-0.02241
  -4   6 -16  488.76    3.14  29-0.75040 0.47096-0.43321 0.88160-0.51911 0.00903
  -4   6 -15   28.90    1.98  29-0.75042 0.47167-0.43221 0.88075-0.51995 0.04078
  -3 -10   9   57.88    2.60  30-0.75007 0.56095-0.44454-0.30174-0.50950 0.78761
  -3  -8  10   46.67    2.05  29-0.75036 0.56226-0.43488-0.16146-0.51770 0.82738
  -3  -2   9  692.39    5.03  29-0.75023 0.56041-0.43963 0.29096-0.51368 0.79049
  -3  -1   8  513.57    5.05  29-0.75023 0.55941-0.43968 0.36553-0.51364 0.75877
  -3   5 -24    5.07    1.94  29-0.75038 0.52957-0.43388 0.80833-0.51854-0.24139
  -3   5 -23   70.11    2.85  30-0.75019 0.53119-0.44098 0.81525-0.51254-0.21459
  -3   5  -9  682.41    4.41  29-0.75028 0.54388-0.43783 0.81113-0.51521 0.22678
  -2 -13   3   36.78    2.32  30-0.75009 0.62121-0.44397-0.52464-0.50999 0.60146
  -2 -11   6   60.34    2.70  29-0.75024 0.62454-0.43938-0.38103-0.51390 0.70062
  -2 -10   7   88.14    2.72  29-0.75034 0.62607-0.43555-0.30980-0.51714 0.73427
  -2  -9   8    3.11    2.79  29-0.75024 0.62575-0.43922-0.23248-0.51403 0.76300
  -2  -7   9   87.72    3.09  29-0.75022 0.62689-0.44004-0.08162-0.51334 0.79283
  -2  -6   9  270.50    2.91  29-0.75034 0.62726-0.43555-0.01174-0.51714 0.79655
  -2  -5   9 1004.90    4.92  29-0.75025 0.62698-0.43895 0.06626-0.51427 0.79381
  -2   3 -30    3.09    2.53  30-0.75014 0.59044-0.44255 0.66840-0.51120-0.43535
  -2   4 -26   65.42    2.48  29-0.75031 0.59361-0.43689 0.73721-0.51601-0.30525
  -1 -13   0    6.60    2.24  29-0.75029 0.68561-0.43743-0.53405-0.51556 0.51618
  -1 -12   2    7.56    1.94  29-0.75041 0.68681-0.43288-0.46210-0.51939 0.58217
  -1 -11   4    1.63    2.43  30-0.75019 0.68842-0.44088-0.38053-0.51262 0.63832
  -1 -10   5   51.55    2.08  29-0.75036 0.69006-0.43488-0.31072-0.51770 0.67428
  -1  -9   6   44.30    2.50  29-0.75033 0.69071-0.43622-0.23459-0.51657 0.70440
  -1  -7   7   -0.93    2.21  29-0.75037 0.69113-0.43455-0.08690-0.51798 0.73741
  -1   2  -2 5346.67   14.80  30-0.75009 0.68262-0.44382 0.59281-0.51012 0.44463
  -1   3 -27  396.64    3.48  29-0.75027 0.65942-0.43834 0.66317-0.51478-0.33471
  -1   4 -20   13.96    1.97  29-0.75038 0.66495-0.43422 0.73441-0.51826-0.11382
  -1   4 -19  101.08    2.98  29-0.75027 0.66709-0.43827 0.73729-0.51484-0.08335
  -1   4 -18  190.89    3.28  30-0.75019 0.66808-0.44094 0.73980-0.51257-0.05425
  -1   4 -17   10.95    2.81  30-0.75013 0.66811-0.44288 0.74201-0.51092-0.02554
  -1   4 -16  808.43    4.43  30-0.75013 0.66965-0.44281 0.74181-0.51097 0.00691
  -1   4 -15    6.17    3.02  30-0.75017 0.67003-0.44155 0.74125-0.51205 0.03914
  -1   4 -14   13.75    3.00  29-0.75024 0.67126-0.43925 0.73847-0.51401 0.07192
  -1   4 -13   21.44    2.07  29-0.75036 0.67268-0.43488 0.73370-0.51770 0.10759
   0 -13  -3    5.24    2.44  29-0.75024 0.74848-0.43919-0.53021-0.51406 0.42195
   0 -10   3   27.67    2.49  30-0.75014 0.75415-0.44242-0.30074-0.51131 0.60635
   0  -9   4  113.50    2.93  30-0.75013 0.75459-0.44266-0.22822-0.51111 0.63752
   0  -7   5   53.24    3.03  29-0.75023 0.75566-0.43959-0.08174-0.51372 0.67166
   0  -6   5   76.32    2.45  29-0.75039 0.75557-0.43355-0.01358-0.51882 0.67651
   0  -5   5   -0.23    3.07  29-0.75029 0.75580-0.43755 0.06442-0.51545 0.67297
   0  -3   4 1906.59    7.72  29-0.75030 0.75416-0.43726 0.21420-0.51569 0.64159
   0   1 -30    3.78    2.15  30-0.75008 0.72299-0.44414 0.52073-0.50983-0.43295
   0   2 -27   33.47    2.66  29-0.75024 0.72518-0.43940 0.58984-0.51388-0.33388
   0   3 -21   -4.95    2.33  30-0.75027 0.72802-0.43839 0.66472-0.51474-0.14449
   0   3 -20   -5.72    2.81  30-0.75019 0.72979-0.44105 0.66889-0.51248-0.11744
   0   3 -13   56.50    3.07  30-0.75008 0.73896-0.44416 0.66791-0.50982 0.10183
   0   3 -12  342.73    3.83  29-0.75029 0.73974-0.43766 0.66153-0.51535 0.13851
   1 -12  -4   89.28    2.84  30-0.75018 0.81374-0.44115-0.45260-0.51239 0.39005
   1 -11  -2   35.23    2.40  29-0.75029 0.81608-0.43749-0.38430-0.51550 0.45662
   1 -10   0   24.81    2.69  30-0.75016 0.81723-0.44196-0.30318-0.51170 0.51468
   1  -9   1  106.11    2.81  29-0.75028 0.81840-0.43789-0.23293-0.51516 0.54961
   1  -8   2    2.54    2.74  29-0.75021 0.81775-0.44045-0.15527-0.51299 0.57818
   1  -4   2  108.42    3.53  29-0.75026 0.81849-0.43860 0.14116-0.51456 0.57981
   1   0 -29   -1.92    2.45  30-0.75010 0.78998-0.44354 0.44523-0.51035-0.39843
   1   1 -26    2.24    2.50  30-0.75020 0.79234-0.44055 0.51637-0.51290-0.30140
   1   2 -20  431.80    3.51  29-0.75031 0.79851-0.43671 0.58650-0.51616-0.10956
   1   2 -19  610.78    4.08  30-0.75020 0.79946-0.44072 0.59074-0.51276-0.08190
   1   2 -18  480.59    3.84  30-0.75007 0.79998-0.44451 0.59431-0.50953-0.05364
   1   2 -14  383.95    4.00  30-0.75015 0.80388-0.44206 0.59159-0.51161 0.07396
   1   2 -13   39.06    3.32  29-0.75032 0.80468-0.43635 0.58621-0.51646 0.11010
   2 -12 -10   53.10    2.88  29-0.75019 0.87436-0.44086-0.45236-0.51264 0.20434
   2 -11  -6   49.76    2.57  30-0.75004 0.87780-0.44527-0.37453-0.50887 0.32588
   2 -10  -4  272.92    3.46  29-0.75020 0.87945-0.44062-0.30488-0.51284 0.39223
   2  -7  -1  753.62    4.81  29-0.75029 0.88234-0.43772-0.08412-0.51531 0.48867
   2  -5  -1  568.70    4.29  29-0.75039 0.88216-0.43355 0.06106-0.51882 0.49201
   2  -2 -29   41.24    2.38  30-0.75007 0.85672-0.44454 0.29708-0.50950-0.39658
   2  -1 -27   17.69    2.45  30-0.75018 0.85870-0.44128 0.36793-0.51228-0.33145
   2   0 -24   69.61    2.91  29-0.75032 0.86113-0.43634 0.43774-0.51647-0.23268
   3 -10 -10   15.53    2.97  30-0.74987 0.94028-0.44950-0.29621-0.50522 0.19731
   3  -9  -8   24.45    2.83  29-0.75025 0.94239-0.43889-0.23059-0.51432 0.27095
   3  -6  -5  118.38    3.79  30-0.74992 0.94442-0.44830 0.00137-0.50627 0.35586
   3  -4  -6  418.45    6.24  30-0.74973 0.94304-0.45240 0.15449-0.50271 0.32087
   3  -3 -25   33.84    2.87  30-0.74983 0.92569-0.45036 0.22790-0.50449-0.27467
   3  -2 -23  202.26    3.40  30-0.75021 0.92796-0.44044 0.29239-0.51300-0.20335
   4  -7 -16    3.43    5.27  34-0.74660 0.99799-0.49355-0.02744-0.46557-0.02869
 -13  -2  15   22.01    2.86  31-0.74927-0.09734-0.46121 0.31111-0.49507 0.94174
 -13  -1  14   39.96    3.25  30-0.74964-0.09789-0.45428 0.37970-0.50116 0.91617
 -13   0  13   -2.56    3.36  31-0.74906-0.09991-0.46466 0.46471-0.49202 0.87589
 -13   5   2   12.02    2.94  31-0.74916-0.11085-0.46307 0.83721-0.49343 0.53094
 -13   6  -2  147.13    3.38  31-0.74971-0.11237-0.45285 0.90083-0.50240 0.41475
 -12  -4  16  179.30    3.15  30-0.74993-0.02959-0.44783 0.14898-0.50675 0.98691
 -12  -2  15    3.58    2.86  30-0.74969-0.03090-0.45332 0.30424-0.50200 0.95034
 -12   6  -2   77.34    3.07  31-0.74920-0.04711-0.46227 0.91029-0.49414 0.40838
 -11  -4  16  137.73    2.93  30-0.74992 0.03712-0.44821 0.14915-0.50642 0.98853
 -11  -2  15   17.62    2.82  30-0.74969 0.03558-0.45324 0.30339-0.50206 0.95232
 -11   7  -9  278.79    3.40  31-0.74949 0.01150-0.45733 0.98035-0.49849 0.19556
 -11   7  -8   54.35    2.50  30-0.74987 0.01374-0.44928 0.97176-0.50550 0.23423
 -10  -4  16    5.92    2.57  30-0.74968 0.10266-0.45349 0.15563-0.50185 0.98473
 -10  -2  15    4.79    2.90  31-0.74916 0.10071-0.46307 0.31351-0.49343 0.94618
 -10  -1  14   11.98    2.73  30-0.74964 0.10094-0.45422 0.37936-0.50121 0.92158
 -10   0  13   -2.31    3.10  31-0.74910 0.09853-0.46398 0.46392-0.49262 0.88203
 -10   6  -2   -0.44    2.63  30-0.74968 0.08517-0.45349 0.90396-0.50185 0.41969
 -10   7  -9   94.88    2.89  31-0.74968 0.07963-0.45351 0.97655-0.50183 0.20030
  -9  -7  16   94.93    2.87  30-0.74970 0.16945-0.45314-0.06915-0.50215 0.98767
  -9  -6  16    6.79    2.71  30-0.74980 0.17010-0.45085 0.00257-0.50414 0.98987
  -9  -5  16   39.08    2.71  30-0.74966 0.16933-0.45389 0.08066-0.50150 0.98654
  -9   7 -11    7.82    2.35  30-0.74964 0.14221-0.45439 0.98056-0.50106 0.13674
  -9   7 -10   26.51    2.76  30-0.74976 0.14408-0.45175 0.97498-0.50336 0.17100
  -8  -9  15   15.13    2.31  31-0.74944 0.23289-0.45809-0.21430-0.49782 0.95525
  -8  -2  14  211.43    3.25  30-0.74990 0.23380-0.44868 0.29929-0.50602 0.93082
  -8   5   1    0.36    3.40  32-0.74905 0.22190-0.46481 0.83533-0.49189 0.50742
  -8   7 -19   98.81    2.56  30-0.74988 0.20206-0.44901 0.97295-0.50574-0.10619
  -8   7 -18    3.20    2.59  31-0.74969 0.20353-0.45335 0.97537-0.50197-0.07874
  -8   7 -17  -14.56    2.61  31-0.74966 0.20205-0.45382 0.97775-0.50156-0.04906
  -8   7 -16  135.99    2.98  31-0.74963 0.20344-0.45443 0.97868-0.50103-0.01727
  -8   7 -15   37.05    2.88  31-0.74963 0.20507-0.45449 0.97851-0.50097 0.01502
  -8   7 -14   23.02    2.68  31-0.74964 0.20723-0.45425 0.97721-0.50119 0.04636
  -8   7 -13   10.75    2.63  30-0.74977 0.20810-0.45155 0.97508-0.50353 0.07891
  -8   7 -12   29.60    2.64  30-0.74992 0.20886-0.44821 0.97159-0.50642 0.11405
  -7  -9  14   27.20    1.94  30-0.74999 0.30151-0.44623-0.22499-0.50813 0.93519
  -7  -7  15    1.17    2.57  31-0.74963 0.29999-0.45448-0.06815-0.50099 0.95980
  -7  -6  15    2.76    2.62  31-0.74971 0.30011-0.45278 0.00466-0.50246 0.96206
  -7  -5  15   38.46    2.75  31-0.74962 0.30087-0.45463 0.08182-0.50085 0.95819
  -7   5   0   12.99    3.19  31-0.74959 0.28716-0.45530 0.82908-0.50026 0.48598
  -7   6  -5  460.64    3.95  31-0.74962 0.28132-0.45469 0.90302-0.50080 0.33043
  -6 -11  12   47.07    2.60  30-0.74964 0.36477-0.45438-0.36542-0.50107 0.86718
  -6 -10  13   52.15    2.39  31-0.74947 0.36550-0.45756-0.28792-0.49828 0.89580
  -6  -8  14   57.71    2.62  30-0.74966 0.36610-0.45385-0.14323-0.50153 0.92984
  -6  -7  14   38.49    2.02  30-0.75001 0.36704-0.44589-0.07674-0.50842 0.93728
  -6  -5  14    4.66    1.86  30-0.75003 0.36617-0.44523 0.07259-0.50899 0.93764
  -6  -4  14  325.04    3.41  31-0.74949 0.36568-0.45719 0.15869-0.49861 0.92686
  -6   6 -24   -2.48    2.61  30-0.74970 0.33095-0.45316 0.90319-0.50213-0.26431
  -6   6  -7   29.27    2.76  30-0.74972 0.34631-0.45264 0.90031-0.50259 0.27092
  -5 -11  11   14.13    2.72  31-0.74964 0.42842-0.45429-0.36669-0.50115 0.83848
  -5 -10  12  101.53    2.63  31-0.74956 0.43072-0.45581-0.28942-0.49982 0.86736
  -5  -8  13    9.95    2.55  30-0.74974 0.43212-0.45217-0.14535-0.50299 0.90229
  -5  -4  13    7.69    2.79  30-0.74968 0.43099-0.45360 0.15541-0.50175 0.90049
  -5   6 -21    0.98    2.41  30-0.74983 0.39988-0.45019 0.89932-0.50471-0.16521
  -5   6 -20  152.70    3.09  31-0.74961 0.40105-0.45499 0.90390-0.50054-0.13655
  -5   6 -11   -2.69    2.91  31-0.74967 0.40576-0.45365 0.90356-0.50170 0.14535
  -5   6 -10  169.50    2.53  30-0.74997 0.40998-0.44689 0.89503-0.50756 0.18395
  -4  -8  12   77.69    2.73  30-0.74964 0.49615-0.45425-0.14210-0.50118 0.87064
  -4  -7  12    3.66    1.93  30-0.75002 0.49647-0.44556-0.07664-0.50870 0.87864
  -4  -5  12   20.78    2.15  30-0.75002 0.49669-0.44556 0.07201-0.50870 0.87860
  -4   4  -1   90.85    3.58  30-0.74989 0.48483-0.44888 0.74714-0.50585 0.46641
  -4   5 -26    4.90    1.82  30-0.74992 0.46169-0.44821 0.82282-0.50642-0.31841
  -4   5 -25   13.54    2.34  31-0.74950 0.46214-0.45711 0.83173-0.49869-0.29460
  -4   5  -6  154.37    3.50  30-0.74969 0.47994-0.45324 0.82629-0.50206 0.30584
  -3 -12   7   29.77    2.53  30-0.74971 0.55865-0.45288-0.44190-0.50238 0.71855
  -3 -11   8   49.80    1.93  30-0.75002 0.55962-0.44556-0.37506-0.50870 0.75554
  -3  -9  10   17.27    2.50  30-0.74979 0.56149-0.45115-0.21939-0.50388 0.81405
  -3  -7  11   25.56    2.80  31-0.74962 0.56105-0.45476-0.06731-0.50074 0.84086
  -3  -6  11   12.08    2.91  30-0.74974 0.56118-0.45217 0.00513-0.50299 0.84334
  -3  -5  11  296.68    3.45  31-0.74949 0.56183-0.45724 0.08476-0.49857 0.83840
  -3  -3  10  278.27    4.06  30-0.74971 0.56067-0.45290 0.22957-0.50236 0.81074
  -3   4 -28   38.54    2.60  30-0.74973 0.52614-0.45238 0.75179-0.50281-0.38266
  -3   5 -22   -1.91    1.96  30-0.74994 0.52854-0.44755 0.82337-0.50699-0.19099
  -3   5 -21  289.99    3.34  31-0.74969 0.53210-0.45337 0.82746-0.50195-0.16334
  -3   5 -20   16.07    2.65  31-0.74945 0.53288-0.45789 0.83228-0.49800-0.13636
  -3   5 -11  222.43    3.50  31-0.74955 0.54141-0.45609 0.82945-0.49958 0.14861
  -3   5 -10   42.17    2.22  30-0.74992 0.54225-0.44821 0.82176-0.50642 0.18702
  -2 -12   5    3.72    2.35  31-0.74978 0.62342-0.45138-0.44707-0.50368 0.66009
  -2  -8   9   68.79    2.85  30-0.74979 0.62614-0.45116-0.14607-0.50387 0.78380
  -2  -4   9   61.26    3.27  30-0.74971 0.62635-0.45288 0.15471-0.50238 0.78124
  -2   0   5    1.64    4.47  31-0.74966 0.62260-0.45382 0.45382-0.50156 0.65389
  -2   3 -29  217.89    3.16  31-0.74959 0.59163-0.45532 0.68095-0.50025-0.41485
  -2   4 -25   47.36    1.98  30-0.74999 0.59500-0.44623 0.74672-0.50813-0.28010
  -2   4 -24   32.95    2.61  31-0.74960 0.59619-0.45503 0.75473-0.50050-0.25643
  -2   4  -7   -3.07    2.31  30-0.75004 0.60878-0.44490 0.74599-0.50927 0.28457
  -1 -13   1   57.78    2.72  30-0.74973 0.68524-0.45251-0.51667-0.50270 0.53410
  -1 -12   3   32.39    2.74  30-0.74973 0.68735-0.45235-0.44186-0.50284 0.59701
  -1  -8   7    2.07    2.00  30-0.74999 0.69058-0.44623-0.15065-0.50813 0.72718
  -1  -4   7  415.34    3.54  30-0.75003 0.69059-0.44523 0.14733-0.50899 0.72713
  -1   2 -30    7.45    2.26  30-0.74989 0.65676-0.44887 0.59974-0.50585-0.43844
  -1   3 -26  297.95    3.20  30-0.74990 0.66068-0.44855 0.67383-0.50613-0.31179
  -1   3  -6  774.97    4.70  30-0.74999 0.67895-0.44623 0.66978-0.50813 0.31756
   0 -13  -2   34.53    2.77  30-0.74967 0.74870-0.45361-0.51487-0.50174 0.44039
   0 -12   0  102.40    2.31  30-0.74994 0.75085-0.44755-0.44703-0.50699 0.50874
   0 -11   2    4.51    2.58  30-0.74976 0.75247-0.45178-0.36901-0.50333 0.56783
   0  -8   5   87.68    3.03  30-0.74974 0.75540-0.45230-0.14399-0.50288 0.66092
   0  -4   5  247.66    3.93  30-0.74966 0.75433-0.45388 0.15633-0.50150 0.65846
   0   2 -26  250.53    3.12  30-0.74980 0.72648-0.45089 0.60129-0.50411-0.31165
   0   2  -6 1664.65    7.11  30-0.74997 0.74509-0.44689 0.59563-0.50756 0.31900
   0   3 -19   79.63    2.27  30-0.74999 0.73321-0.44623 0.67076-0.50813-0.08800
   0   3 -18   67.22    2.89  30-0.74985 0.73383-0.44983 0.67394-0.50502-0.06036
   0   3 -17   84.04    3.07  30-0.74976 0.73485-0.45176 0.67574-0.50335-0.03023
   0   3 -16    0.28    2.90  30-0.74974 0.73529-0.45217 0.67682-0.50299 0.00008
   0   3 -15  117.37    3.16  30-0.74979 0.73677-0.45112 0.67537-0.50391 0.03320
   0   3 -14  102.94    3.15  30-0.74986 0.73709-0.44958 0.67360-0.50524 0.06578
   1 -12  -3   22.59    2.49  31-0.74949 0.81441-0.45722-0.43576-0.49859 0.40779
   1 -11  -1    0.31    2.62  31-0.74962 0.81563-0.45481-0.36578-0.50070 0.47253
   1  -6   3    7.71    3.19  31-0.74962 0.81839-0.45471 0.00766-0.50078 0.59770
   1  -1 -31   66.79    2.56  30-0.74992 0.78859-0.44821 0.37535-0.50642-0.46445
   1   0 -28   50.88    2.48  31-0.74937 0.79076-0.45940 0.46102-0.49667-0.37994
   1   1 -25   -3.95    2.70  31-0.74971 0.79093-0.45283 0.53071-0.50242-0.28156
   1   1  -7  376.98    4.52  30-0.74999 0.81026-0.44623 0.52036-0.50813 0.29044
   1   2 -17   -3.14    2.07  30-0.74999 0.79892-0.44623 0.59891-0.50813-0.02518
   1   2 -16   64.65    2.30  30-0.74997 0.80194-0.44689 0.59654-0.50756 0.00743
   1   2 -15    0.06    2.16  30-0.75002 0.80072-0.44556 0.59812-0.50870 0.03834
   2 -12  -9   46.42    2.79  30-0.74973 0.87421-0.45236-0.44340-0.50283 0.22515
   2  -9  -2    2.82    2.63  30-0.74974 0.88089-0.45217-0.21908-0.50299 0.44529
   2  -8  -1  277.33    3.46  30-0.74968 0.88165-0.45343-0.14273-0.50190 0.47525
   2  -3 -30   15.48    2.50  31-0.74960 0.85551-0.45517 0.23351-0.50038-0.43755
   2  -1 -26   -1.06    2.48  30-0.74968 0.86082-0.45349 0.38088-0.50185-0.31260
   2  -1  -6   19.63    4.77  31-0.74935 0.87624-0.45980 0.38546-0.49632 0.31242
   2   0 -23    0.38    2.34  30-0.74994 0.86174-0.44755 0.44866-0.50699-0.21149
   2   0 -22   20.87    2.56  31-0.74949 0.86227-0.45724 0.45857-0.49857-0.18940
   2   0 -10 4415.80   12.02  31-0.74942 0.87299-0.45860 0.45871-0.49738 0.18773
   3 -11 -16   33.87    2.98  31-0.74914 0.93400-0.46338-0.35692-0.49315-0.00161
   3 -11 -15  154.14    3.75  31-0.74908 0.93485-0.46428-0.35584-0.49235 0.02843
   3 -10  -9   57.45    2.97  31-0.74912 0.94050-0.46364-0.28207-0.49293 0.21789
   3  -9  -7    5.91    2.80  31-0.74946 0.94257-0.45774-0.21299-0.49813 0.28509
   3  -8  -6  549.17    4.49  30-0.74987 0.94362-0.44934-0.14711-0.50545 0.32398
   3  -7  -5 1458.37    6.75  31-0.74963 0.94390-0.45450-0.06722-0.50097 0.35038
   3  -5 -27   10.41    3.00  30-0.74958 0.92526-0.45555 0.08404-0.50005-0.34330
   3  -5  -5    4.27    3.32  31-0.74926 0.94389-0.46136 0.08924-0.49494 0.34441
   3  -4 -26   20.56    2.90  31-0.74923 0.92452-0.46179 0.16461-0.49456-0.31713
   3  -2 -22   23.53    2.68  31-0.74966 0.92870-0.45392 0.30562-0.50148-0.18279
   4  -7 -15   17.98    4.31  33-0.74781 0.99914-0.48121-0.03978-0.47708 0.01442
 -13   4   5   53.95    4.32  33-0.74708-0.10955-0.48766 0.78675-0.47126 0.60307
 -13   6  -3   65.79    3.07  32-0.74838-0.11689-0.47242 0.92127-0.48520 0.36637
 -12  -3  16   41.41    2.69  32-0.74860-0.03137-0.46937 0.24477-0.48793 0.96743
 -12   5   2    3.28    3.03  32-0.74795-0.04501-0.47796 0.85130-0.48018 0.52006
 -11  -3  16    0.47    2.56  32-0.74851 0.03459-0.47059 0.24670-0.48684 0.96869
 -11   6  -2   22.66    2.76  31-0.74894 0.01835-0.46425 0.91219-0.49251 0.40830
 -11   7 -11   59.19    2.71  32-0.74864 0.00942-0.46880 0.99225-0.48845 0.12256
 -11   7 -10   32.39    2.57  31-0.74891 0.01208-0.46462 0.98734-0.49217 0.15690
 -10   5   2   35.90    3.39  32-0.74863 0.08875-0.46884 0.84283-0.48841 0.53173
 -10   7 -13   65.69    2.47  32-0.74845 0.07404-0.47146 0.99546-0.48606 0.05925
 -10   7 -12    3.49    2.51  31-0.74878 0.07449-0.46668 0.99281-0.49034 0.09352
 -10   7 -11  103.63    2.84  31-0.74883 0.07635-0.46600 0.98903-0.49095 0.12654
 -10   7 -10   22.11    1.94  31-0.74916 0.07700-0.46048 0.98363-0.49584 0.16313
  -9  -8  16   38.25    2.32  31-0.74909 0.16781-0.46179-0.13631-0.49469 0.98095
  -9  -4  16  189.88    3.24  31-0.74877 0.16806-0.46683 0.16788-0.49021 0.97548
  -9  -1  14  148.76    3.82  32-0.74810 0.16547-0.47601 0.40133-0.48195 0.90453
  -9   6  -3   12.03    2.74  31-0.74884 0.15062-0.46580 0.91401-0.49112 0.37909
  -9   7 -17   39.11    2.55  31-0.74888 0.13750-0.46515 0.98844-0.49170-0.05943
  -9   7 -16   -1.59    2.60  32-0.74876 0.13815-0.46701 0.98976-0.49005-0.02972
  -9   7 -15   27.05    2.69  32-0.74875 0.13976-0.46707 0.99005-0.48999 0.00187
  -9   7 -14    0.60    2.53  32-0.74876 0.13997-0.46701 0.98955-0.49005 0.03303
  -9   7 -13  120.68    2.87  31-0.74890 0.14115-0.46479 0.98773-0.49203 0.06727
  -9   7 -12   58.31    2.46  31-0.74911 0.14216-0.46146 0.98476-0.49497 0.10139
  -8  -7  16    6.56    2.61  31-0.74878 0.23446-0.46668-0.05591-0.49034 0.97688
  -8  -6  16    7.21    2.50  32-0.74877 0.23368-0.46689 0.01895-0.49015 0.97834
  -8  -5  16   -6.26    2.37  32-0.74860 0.23356-0.46929 0.09760-0.48801 0.97350
  -8  -3  15  812.31    4.62  31-0.74885 0.23351-0.46557 0.24145-0.49133 0.94773
  -8   6  -4   95.76    2.96  31-0.74888 0.21547-0.46519 0.91288-0.49167 0.35079
  -7 -10  14  128.73    2.65  31-0.74895 0.29943-0.46408-0.28388-0.49266 0.91956
  -7  -8  15    5.59    2.37  32-0.74883 0.29865-0.46596-0.13378-0.49099 0.95328
  -7  -4  15  135.48    3.16  32-0.74871 0.29992-0.46770 0.16923-0.48943 0.94666
  -7   3   6  215.67    6.74  34-0.74642 0.28844-0.49413 0.71791-0.46522 0.64011
  -7   6  -6   54.26    3.02  32-0.74854 0.28021-0.47026 0.91828-0.48714 0.28531
  -6  -9  14   31.17    2.58  31-0.74877 0.36537-0.46682-0.20449-0.49022 0.91852
  -6  -2  13   74.63    3.39  32-0.74856 0.36366-0.46997 0.32069-0.48739 0.88396
  -6  -1  12    2.79    3.11  32-0.74864 0.36209-0.46881 0.39402-0.48843 0.85396
  -6   3   5  994.68    9.61  33-0.74777 0.35515-0.48010 0.70416-0.47822 0.62323
  -6   4   2   88.65    3.79  32-0.74804 0.35259-0.47684 0.77518-0.48119 0.53233
  -6   5  -2   57.40    2.92  32-0.74835 0.34958-0.47286 0.84602-0.48480 0.41034
  -6   6 -23   68.70    2.20  31-0.74913 0.33088-0.46113 0.91071-0.49526-0.23793
  -6   6 -22   41.14    2.66  32-0.74872 0.33261-0.46757 0.91683-0.48954-0.21142
  -6   6  -8  164.42    3.06  31-0.74896 0.34456-0.46391 0.91183-0.49281 0.23026
  -5  -9  13   16.92    2.66  31-0.74884 0.43045-0.46575-0.20503-0.49117 0.89129
  -5  -2  12  307.31    3.94  31-0.74874 0.42894-0.46734 0.31825-0.48976 0.85662
  -5  -1  11  731.90    5.19  32-0.74872 0.42796-0.46760 0.39329-0.48952 0.82478
  -5   5  -4   41.02    3.23  32-0.74854 0.41355-0.47015 0.84370-0.48723 0.35164
  -5   6 -19  227.26    2.69  31-0.74924 0.40100-0.45917 0.90793-0.49700-0.10900
  -5   6 -18  234.65    3.06  31-0.74906 0.40196-0.46218 0.91086-0.49434-0.07975
  -5   6 -17    0.59    2.62  32-0.74878 0.40237-0.46668 0.91294-0.49034-0.05267
  -5   6 -16    3.75    2.71  32-0.74880 0.40295-0.46644 0.91429-0.49055-0.02153
  -5   6 -15    4.14    2.92  32-0.74879 0.40386-0.46653 0.91444-0.49048 0.00973
  -5   6 -14   61.00    2.86  31-0.74889 0.40521-0.46495 0.91325-0.49188 0.04283
  -5   6 -13  127.24    2.81  31-0.74903 0.40576-0.46277 0.91122-0.49382 0.07595
  -5   6 -12  297.57    2.76  31-0.74926 0.40759-0.45884 0.90719-0.49728 0.11103
  -4 -12   9    4.35    2.37  32-0.74883 0.49277-0.46599-0.43294-0.49096 0.76941
  -4 -11  10   27.66    1.97  31-0.74924 0.49472-0.45917-0.36112-0.49700 0.80496
  -4 -10  11   -0.62    1.92  31-0.74916 0.49504-0.46048-0.28512-0.49584 0.83507
  -4  -9  12  186.57    3.16  32-0.74870 0.49552-0.46784-0.20344-0.48931 0.85859
  -4  -4  12   16.12    2.19  31-0.74926 0.49618-0.45884 0.16125-0.49728 0.86653
  -4   3   2  197.08    5.13  32-0.74823 0.48575-0.47433 0.69814-0.48347 0.53789
  -4   5 -24    1.49    2.64  31-0.74884 0.46278-0.46571 0.83992-0.49121-0.27020
  -4   5  -7  503.97    4.26  32-0.74866 0.47789-0.46844 0.84193-0.48876 0.26121
  -3 -11   9   77.63    2.87  31-0.74872 0.55907-0.46762-0.35223-0.48950 0.76693
  -3 -10  10   17.45    2.48  32-0.74863 0.55996-0.46889-0.27662-0.48836 0.79716
  -3  -8  11   96.12    2.93  31-0.74895 0.56148-0.46410-0.13254-0.49263 0.83271
  -3   3   0  123.72    3.89  31-0.74891 0.55085-0.46464 0.68839-0.49216 0.48555
  -3   4 -27   62.35    2.40  31-0.74897 0.52567-0.46379 0.76292-0.49291-0.36138
  -3   4  -4  855.17    5.25  31-0.74907 0.54725-0.46215 0.76052-0.49436 0.36260
  -3   5 -19   59.10    2.80  31-0.74904 0.53366-0.46259 0.83632-0.49398-0.10821
  -3   5 -18   18.20    2.89  31-0.74882 0.53371-0.46609 0.83994-0.49087-0.07987
  -3   5 -17   41.47    2.74  32-0.74872 0.53536-0.46761 0.84174-0.48951-0.04933
  -3   5 -16  113.29    2.97  32-0.74862 0.53584-0.46903 0.84313-0.48824-0.01974
  -3   5 -15   -8.76    2.91  32-0.74869 0.53381-0.46799 0.84509-0.48917 0.01063
  -3   5 -14    4.24    3.00  32-0.74867 0.53723-0.46831 0.84242-0.48888 0.04311
  -3   5 -13  138.15    3.21  31-0.74881 0.53861-0.46627 0.83968-0.49071 0.07701
  -3   5 -12   32.31    2.27  31-0.74907 0.54052-0.46212 0.83513-0.49440 0.11171
  -2 -12   6   72.78    2.79  32-0.74870 0.62285-0.46782-0.42709-0.48932 0.67392
  -2 -11   7  273.62    2.66  31-0.74911 0.62434-0.46146-0.35882-0.49497 0.71215
  -2 -10   8  139.95    2.30  31-0.74918 0.62525-0.46015-0.28568-0.49613 0.74437
  -2  -9   9  266.17    3.38  31-0.74884 0.62573-0.46580-0.20528-0.49112 0.77048
  -2   3 -28   30.63    2.68  32-0.74865 0.59107-0.46856 0.69387-0.48866-0.39445
  -2   4 -23   27.19    2.46  31-0.74897 0.59677-0.46379 0.76273-0.49291-0.23156
  -2   4 -22   79.92    2.75  32-0.74851 0.59698-0.47059 0.76997-0.48684-0.20745
  -2   4  -8  305.60    3.15  31-0.74911 0.60985-0.46146 0.75977-0.49497 0.23959
  -1 -13   2    0.41    2.31  31-0.74878 0.68467-0.46668-0.49892-0.49034 0.55191
  -1 -12   4   78.29    2.63  32-0.74849 0.68716-0.47088-0.42314-0.48658 0.61094
  -1 -11   5   27.58    2.43  31-0.74907 0.68859-0.46212-0.35791-0.49440 0.65087
  -1 -10   6    2.32    1.86  31-0.74926 0.68919-0.45884-0.28748-0.49728 0.68512
  -1  -9   7   16.24    2.46  31-0.74901 0.68989-0.46306-0.20857-0.49356 0.71303
  -1  -7   8  156.35    3.36  31-0.74880 0.69084-0.46644-0.05528-0.49055 0.74035
  -1  -6   8  979.83    4.74  31-0.74895 0.69063-0.46410 0.01692-0.49264 0.74229
  -1   2 -29    6.54    2.18  32-0.74885 0.65621-0.46557 0.61515-0.49133-0.41824
  -1   3 -25   13.72    1.94  31-0.74924 0.66087-0.45917 0.68377-0.49700-0.29010
  -1   3 -24    1.92    2.56  31-0.74874 0.66149-0.46734 0.69317-0.48976-0.26686
  -1   3  -7 2078.89    7.11  32-0.74864 0.67664-0.46880 0.69242-0.48845 0.26673
   0 -13  -1   55.64    2.51  32-0.74868 0.74794-0.46819-0.50058-0.48899 0.45852
   0 -12   1   36.41    2.70  31-0.74886 0.75125-0.46547-0.42920-0.49142 0.52379
   0 -11   3  231.26    3.02  32-0.74845 0.75201-0.47147-0.34858-0.48605 0.58154
   0 -10   4   15.00    2.57  31-0.74882 0.75295-0.46611-0.27977-0.49085 0.61754
   0  -9   5  118.35    3.04  32-0.74870 0.75359-0.46782-0.20303-0.48932 0.64689
   0  -7   6   80.55    3.00  32-0.74853 0.75441-0.47039-0.05141-0.48702 0.67567
   0  -6   6  264.98    3.67  32-0.74864 0.75437-0.46877 0.02155-0.48847 0.67720
   0   0 -31    4.66    2.20  32-0.74863 0.72153-0.46890 0.47074-0.48835-0.48710
   0   1 -29   45.77    2.04  31-0.74918 0.72366-0.46015 0.53604-0.49613-0.41394
   0   2 -25   25.84    2.59  31-0.74905 0.72668-0.46240 0.61282-0.49415-0.28926
   1 -10   1   -3.69    2.67  32-0.74878 0.81807-0.46668-0.28102-0.49034 0.52567
   1  -9   2  152.16    2.86  31-0.74904 0.81810-0.46261-0.20835-0.49396 0.55963
   1  -8   3   44.69    2.73  32-0.74860 0.81765-0.46937-0.12731-0.48794 0.58482
   1  -7   3   59.28    2.36  31-0.74924 0.81889-0.45917-0.06236-0.49700 0.59375
   1  -5   3   88.61    3.29  31-0.74903 0.81845-0.46277 0.09084-0.49382 0.59011
   1  -1 -30   -4.90    2.46  32-0.74877 0.78667-0.46685 0.39580-0.49019-0.45123
   1   1 -24  373.82    3.71  31-0.74899 0.79399-0.46333 0.53892-0.49332-0.25802
   2 -12  -8   -3.76    2.71  32-0.74887 0.87654-0.46538-0.42969-0.49150 0.24398
   2 -11  -5   55.83    2.69  31-0.74911 0.87800-0.46146-0.35844-0.49497 0.34351
   2 -10  -3   -7.56    2.54  32-0.74897 0.88165-0.46375-0.28372-0.49295 0.40303
   2  -7   0  229.52    3.59  31-0.74874 0.88146-0.46727-0.05429-0.48982 0.49414
   2  -6   0  105.67    3.56  31-0.74886 0.88170-0.46545 0.01862-0.49144 0.49623
   2  -4  -1   43.19    3.34  31-0.74915 0.88079-0.46081 0.16298-0.49555 0.46885
   2  -3  -2 2041.65   10.28  31-0.74893 0.87971-0.46431 0.24067-0.49245 0.43408
   2  -2 -28  229.27    3.39  31-0.74888 0.85619-0.46510 0.31729-0.49175-0.38312
   2  -1 -25  163.07    3.42  32-0.74834 0.85864-0.47296 0.39962-0.48471-0.29607
   2   0 -21   -0.27    2.67  32-0.74876 0.86108-0.46701 0.47048-0.49005-0.16700
   3 -11 -14    6.67    2.92  32-0.74849 0.93652-0.47088-0.35052-0.48658 0.05337
   3 -11 -13   58.28    3.18  32-0.74846 0.93610-0.47135-0.34781-0.48615 0.08515
   3  -8  -5   82.37    3.51  32-0.74839 0.94326-0.47222-0.12425-0.48537 0.33513
   3  -6 -27    0.37    2.36  31-0.74878 0.92532-0.46668 0.01990-0.49034-0.35221
   3  -3 -24   -0.95    2.85  32-0.74843 0.92396-0.47167 0.25106-0.48587-0.26181
   3  -2 -21  160.12    3.27  32-0.74880 0.92873-0.46643 0.31821-0.49056-0.16281
   3  -2 -11  219.13    5.23  32-0.74788 0.93676-0.47880 0.32995-0.47941 0.14015
   4  -7 -14    1.12    3.85  34-0.74632 0.99966-0.49516-0.02681-0.46426 0.03271
 -12   1  12   -0.12    4.06  33-0.74730-0.03494-0.48636 0.56060-0.47265 0.82529
 -12   6  -3  105.19    2.98  33-0.74768-0.05049-0.48218 0.93047-0.47650 0.36018
 -11  -5  17   28.54    2.60  32-0.74810 0.03594-0.47722 0.10388-0.48104 0.99442
 -11   1  12  379.53    6.18  33-0.74684 0.02939-0.49105 0.56525-0.46829 0.82414
 -11   5   2    6.33    2.72  33-0.74781 0.02192-0.48065 0.85363-0.47791 0.51968
 -11   6  -3   63.84    2.76  33-0.74749 0.01555-0.48422 0.93269-0.47462 0.35939
 -10  -6  17   13.98    2.39  32-0.74813 0.10285-0.47689 0.02908-0.48133 0.99678
 -10  -5  17  163.07    3.16  33-0.74771 0.10254-0.48178 0.10783-0.47686 0.99126
 -10  -3  16    3.86    2.60  32-0.74802 0.10028-0.47818 0.25454-0.48016 0.96398
 -10   4   5  140.63    4.46  34-0.74627 0.08836-0.49638 0.79521-0.46330 0.60101
 -10   6  -3   44.89    2.79  32-0.74793 0.08261-0.47927 0.92730-0.47917 0.36589
 -10   7 -15    2.84    1.84  32-0.74838 0.07208-0.47366 0.99730-0.48426-0.00638
 -10   7 -14   46.19    2.00  32-0.74840 0.07374-0.47334 0.99689-0.48455 0.02598
  -9  -2  15   25.99    2.85  32-0.74793 0.16608-0.47930 0.32969-0.47914 0.93327
  -9   0  13   -3.66    3.34  33-0.74716 0.16233-0.48782 0.48817-0.47130 0.86110
  -9   6  -4    4.77    2.52  33-0.74746 0.14801-0.48462 0.93264-0.47426 0.33155
  -8  -8  16   12.71    2.27  32-0.74817 0.23293-0.47639-0.12187-0.48179 0.97132
  -8   1  11  213.61    4.88  33-0.74673 0.22749-0.49207 0.56649-0.46734 0.79736
  -8   4   4    9.76    3.23  33-0.74701 0.22147-0.48928 0.78768-0.46994 0.57971
  -8   6  -5   24.08    2.75  33-0.74772 0.21340-0.48173 0.92951-0.47692 0.30491
  -7  -9  15    1.48    1.90  32-0.74835 0.29899-0.47398-0.19735-0.48397 0.94216
  -7  -2  14  484.55    4.36  33-0.74772 0.29755-0.48165 0.33231-0.47698 0.90265
  -7  -1  13  157.00    3.72  33-0.74774 0.29679-0.48148 0.40711-0.47714 0.87133
  -7   6 -23    1.09    2.48  32-0.74797 0.26327-0.47883 0.92794-0.47957-0.25646
  -7   6  -7   10.98    2.88  33-0.74763 0.27766-0.48269 0.93097-0.47603 0.24263
  -6 -10  14   24.50    2.20  33-0.74765 0.36378-0.48252-0.26304-0.47619 0.90412
  -6  -8  15   40.15    2.42  33-0.74753 0.36570-0.48381-0.11271-0.47500 0.93422
  -6  -7  15    5.01    2.50  32-0.74799 0.36551-0.47851-0.04397-0.47986 0.93998
  -6  -6  15   83.78    2.70  32-0.74805 0.36580-0.47786 0.03023-0.48045 0.94029
  -6  -5  15   15.27    2.51  33-0.74752 0.36590-0.48397 0.11099-0.47485 0.93397
  -6  -3  14   22.21    2.88  33-0.74777 0.36541-0.48118 0.25778-0.47742 0.90414
  -6   0  11    2.41    3.48  34-0.74668 0.35970-0.49260 0.49339-0.46684 0.80110
  -6   6 -21   -1.29    1.97  32-0.74835 0.32884-0.47398 0.92346-0.48397-0.18784
  -6   6 -20    4.82    2.55  32-0.74797 0.33219-0.47883 0.92766-0.47957-0.16033
  -6   6 -19   -6.35    2.48  33-0.74775 0.32948-0.48140 0.93314-0.47721-0.13341
  -6   6 -10   13.74    2.74  33-0.74786 0.34147-0.48007 0.92841-0.47843 0.15284
  -6   6  -9   -1.11    1.95  32-0.74843 0.33987-0.47301 0.92251-0.48484 0.18970
  -5 -11  12    9.91    2.53  32-0.74802 0.42862-0.47818-0.34370-0.48016 0.84817
  -5 -10  13    3.90    2.63  32-0.74784 0.42887-0.48037-0.26475-0.47816 0.87616
  -5  -8  14   46.98    2.65  33-0.74777 0.42932-0.48111-0.11607-0.47748 0.90785
  -5  -7  14   11.23    2.38  32-0.74807 0.43010-0.47753-0.04618-0.48075 0.91368
  -5  -6  14  103.95    2.16  32-0.74830 0.43137-0.47463 0.02743-0.48338 0.91375
  -5  -5  14   22.78    2.72  32-0.74786 0.43042-0.48008 0.10745-0.47843 0.90803
  -5  -3  13   73.50    3.21  32-0.74793 0.42930-0.47922 0.25574-0.47921 0.87773
  -5   5 -26    4.24    1.87  32-0.74835 0.39351-0.47398 0.84854-0.48397-0.34241
  -5   5 -25  128.68    2.69  33-0.74761 0.39334-0.48290 0.85777-0.47584-0.31958
  -4 -12  10   62.87    2.58  33-0.74749 0.49355-0.48429-0.41068-0.47456 0.78133
  -4 -11  11  133.45    2.98  33-0.74778 0.49406-0.48096-0.33816-0.47762 0.81551
  -4  -7  13   21.91    2.70  32-0.74799 0.49637-0.47851-0.04515-0.47986 0.88095
  -4  -6  13   11.54    2.95  32-0.74810 0.49569-0.47722 0.02939-0.48104 0.88185
  -4  -5  13  423.63    3.67  33-0.74752 0.49535-0.48391 0.11076-0.47491 0.87529
  -4  -2  11  198.95    3.97  32-0.74809 0.49392-0.47730 0.32848-0.48096 0.81832
  -4  -1  10  557.12    4.89  33-0.74765 0.49251-0.48253 0.40828-0.47618 0.78165
  -4   4 -28   34.64    2.43  33-0.74773 0.45722-0.48163 0.78160-0.47700-0.41116
  -4   5 -23    1.83    1.95  32-0.74838 0.46241-0.47366 0.84778-0.48426-0.24586
  -4   5 -22   67.06    2.82  33-0.74783 0.46351-0.48041 0.85462-0.47812-0.22003
  -4   5  -8   71.72    3.20  33-0.74780 0.47606-0.48083 0.85453-0.47774 0.21823
  -3 -12   8   75.75    2.10  32-0.74835 0.55784-0.47398-0.42280-0.48397 0.73083
  -3  -9  11  134.78    2.93  32-0.74807 0.56080-0.47760-0.19323-0.48069 0.82128
  -3  -4  11   -4.86    2.17  32-0.74848 0.55917-0.47236 0.17506-0.48543 0.82577
  -3   0   7    1.77    3.65  32-0.74807 0.55557-0.47763 0.47768-0.48066 0.69526
  -3   4 -26  165.44    2.44  32-0.74835 0.52616-0.47398 0.77348-0.48397-0.33795
  -3   4 -25   24.39    2.38  33-0.74755 0.52652-0.48365 0.78314-0.47515-0.31535
  -2 -11   8   89.31    2.56  33-0.74763 0.62358-0.48272-0.33784-0.47601 0.72338
  -2 -10   9   38.26    2.60  33-0.74749 0.62496-0.48429-0.26018-0.47456 0.75427
  -2  -8  10   21.56    2.69  32-0.74791 0.62623-0.47952-0.11719-0.47894 0.78873
  -2  -7  10   26.40    2.16  32-0.74848 0.62625-0.47236-0.04869-0.48543 0.79590
  -2  -6  10  253.26    2.82  32-0.74860 0.62595-0.47074 0.02338-0.48689 0.79716
  -2  -5  10   25.47    2.96  32-0.74799 0.62548-0.47851 0.10551-0.47986 0.79053
  -2  -3   9 2537.59    7.55  33-0.74760 0.62411-0.48308 0.25992-0.47568 0.75393
  -2  -2   8    7.51    3.33  32-0.74788 0.62281-0.47990 0.33105-0.47859 0.72579
  -2   3 -27   -2.78    2.55  33-0.74786 0.58830-0.48012 0.70740-0.47839-0.37454
  -2   3  -3   46.30    2.89  32-0.74838 0.61396-0.47366 0.69689-0.48426 0.38612
  -2   4 -21   20.63    2.73  32-0.74807 0.59727-0.47754 0.77658-0.48074-0.18189
  -2   4 -20   41.84    2.54  33-0.74755 0.59713-0.48365 0.78268-0.47515-0.15671
  -2   4 -10  648.48    4.32  33-0.74755 0.60617-0.48361 0.78213-0.47518 0.15733
  -2   4  -9   80.20    2.48  32-0.74838 0.60847-0.47366 0.77189-0.48426 0.19810
  -1 -11   6   64.40    2.61  33-0.74765 0.68718-0.48246-0.33756-0.47625 0.66362
  -1 -10   7   86.48    2.73  33-0.74777 0.68849-0.48116-0.26439-0.47743 0.69548
  -1  -8   8  353.24    2.90  32-0.74830 0.69009-0.47463-0.12180-0.48338 0.73324
  -1  -5   8  428.77    3.29  32-0.74860 0.69012-0.47074 0.09817-0.48689 0.73634
  -1  -3   7  440.27    4.44  32-0.74799 0.68861-0.47857 0.25553-0.47980 0.69756
  -1  -2   6  338.60    4.68  32-0.74793 0.68739-0.47924 0.33081-0.47919 0.66530
  -1   1 -31  155.93    3.09  33-0.74793 0.65374-0.47931 0.55502-0.47912-0.49537
  -1   2 -28   -0.78    2.59  33-0.74789 0.65483-0.47980 0.62867-0.47869-0.40031
  -1   3 -23   -7.74    2.56  33-0.74797 0.65775-0.47883 0.70513-0.47957-0.24499
   0 -13   0  -14.63    2.28  33-0.74766 0.74858-0.48237-0.48412-0.47633 0.47584
   0 -12   2    1.37    2.39  32-0.74784 0.74945-0.48037-0.41125-0.47816 0.54132
   0  -8   6   98.26    3.18  32-0.74791 0.75450-0.47953-0.11648-0.47892 0.66762
   0  -5   6   93.09    3.36  32-0.74810 0.75391-0.47724 0.10467-0.48101 0.66975
   0  -1   2  217.28    5.49  32-0.74845 0.74991-0.47269 0.39876-0.48514 0.54813
   0   1 -28    6.08    2.32  32-0.74830 0.72288-0.47463 0.55074-0.48338-0.39608
   0   2 -24  849.98    4.02  32-0.74848 0.72711-0.47236 0.62243-0.48543-0.26782
   0   2 -23   17.64    2.68  33-0.74766 0.72655-0.48236 0.63268-0.47633-0.24612
   0   2  -7    1.54    2.73  32-0.74830 0.74190-0.47463 0.62423-0.48338 0.26332
   1 -13  -4  127.44    2.79  33-0.74749 0.81093-0.48429-0.48511-0.47457 0.35223
   1 -12  -2   13.14    1.91  32-0.74838 0.81432-0.47366-0.42048-0.48426 0.42477
   1 -11   0    2.36    2.03  32-0.74840 0.81533-0.47334-0.34720-0.48455 0.48768
   1  -1 -29  103.38    3.06  33-0.74738 0.78744-0.48546 0.41236-0.47348-0.43512
   1   0 -27   -1.20    2.44  32-0.74825 0.79008-0.47528 0.47621-0.48280-0.36275
   1   0  -4  163.73    6.85  33-0.74731 0.81011-0.48617 0.48570-0.47283 0.34969
   1   1 -23  211.22    3.10  32-0.74833 0.79382-0.47434 0.54956-0.48365-0.23654
   1   1 -22  110.98    2.93  33-0.74752 0.79414-0.48396 0.55938-0.47487-0.21345
   1   1  -8  629.08    5.33  32-0.74820 0.80742-0.47596 0.55012-0.48218 0.23348
   2 -12  -7   20.05    2.48  32-0.74825 0.87459-0.47528-0.41968-0.48280 0.26993
   2 -11  -4    1.87    2.58  32-0.74807 0.87793-0.47754-0.34321-0.48074 0.36032
   2 -10  -2    0.56    2.70  33-0.74786 0.87951-0.48012-0.26621-0.47839 0.42054
   2  -9  -1   16.68    2.56  32-0.74829 0.88094-0.47479-0.19604-0.48324 0.45654
   2  -8   0  732.19    4.36  32-0.74792 0.88109-0.47936-0.11727-0.47908 0.48373
   2  -5   0  192.73    3.81  32-0.74820 0.88084-0.47595 0.10379-0.48219 0.48672
   2  -3 -29    9.65    2.38  33-0.74791 0.85434-0.47950 0.25717-0.47896-0.42669
   2  -2 -27   32.78    2.75  33-0.74755 0.85573-0.48365 0.33622-0.47515-0.36822
   2   0 -20  505.12    4.15  32-0.74816 0.86263-0.47646 0.47687-0.48172-0.14199
   2   0 -19   -5.10    3.05  33-0.74772 0.86227-0.48173 0.48529-0.47692-0.11771
   2   0 -11   -1.95    3.24  33-0.74802 0.86881-0.47818 0.48103-0.48016 0.13810
   3 -11 -12    5.69    2.50  32-0.74801 0.93659-0.47835-0.34127-0.48000 0.11086
   3 -11 -11   24.70    2.88  33-0.74732 0.93675-0.48608-0.33446-0.47291 0.13346
   3 -10  -8  183.82    3.22  32-0.74810 0.94042-0.47717-0.26846-0.48108 0.23718
   3  -9  -6   34.71    2.75  32-0.74815 0.94220-0.47657-0.19429-0.48162 0.30090
   3  -7  -4  202.77    3.77  33-0.74770 0.94305-0.48193-0.03982-0.47673 0.35744
   3  -6  -4  162.30    3.53  33-0.74775 0.94296-0.48132 0.03443-0.47729 0.35799
   3  -5 -26    0.68    2.76  32-0.74750 0.92459-0.48413 0.11119-0.47471-0.33747
   3  -4 -25   43.85    3.12  33-0.74730 0.92353-0.48635 0.18932-0.47266-0.30656
   3  -3 -23    5.01    2.95  33-0.74701 0.92439-0.48928 0.26660-0.46994-0.24552
   3  -2 -20  485.26    4.35  32-0.74798 0.92845-0.47864 0.33023-0.47974-0.14194
   3  -2 -19   25.00    3.22  33-0.74702 0.92813-0.48921 0.34128-0.47001-0.12021
   4  -7 -13   31.22    3.80  34-0.74587 0.99930-0.49994-0.02163-0.45992 0.06004
   4  -6 -13   22.89    5.03  35-0.74428 0.99757-0.51269 0.06620-0.44769 0.04695
 -13   1  12    2.76    4.56  35-0.74355-0.10609-0.51690 0.59133-0.44355 0.79534
 -13   5   1  103.22    3.57  34-0.74541-0.11494-0.50271 0.87598-0.45728 0.46407
 -13   6  -4   20.12    2.65  33-0.74668-0.11824-0.49129 0.93941-0.46807 0.31744
 -12   4   5   -0.30    3.69  34-0.74508-0.04562-0.50538 0.80528-0.45473 0.58858
 -12   6  -4   29.49    2.79  34-0.74585-0.05238-0.49889 0.94750-0.46092 0.31276
 -11  -4  17    0.60    2.49  34-0.74648 0.03371-0.49318 0.19509-0.46630 0.98050
 -11   4   5    4.36    4.02  35-0.74423 0.02026-0.51203 0.81111-0.44831 0.58376
 -10  -4  17   11.22    2.51  34-0.74596 0.09995-0.49794 0.19953-0.46181 0.97697
 -10   1  12   40.51    4.13  35-0.74431 0.09387-0.51139 0.58468-0.44893 0.80732
 -10   6  -4   10.17    2.76  34-0.74623 0.08025-0.49553 0.94472-0.46408 0.31850
  -9  -7  17    3.60    1.86  33-0.74718 0.16732-0.48616-0.03586-0.47283 0.98974
  -9  -6  17   55.86    2.53  33-0.74718 0.16836-0.48616 0.03823-0.47283 0.98939
  -9  -5  17  118.43    2.99  33-0.74651 0.16713-0.49285 0.11967-0.46660 0.98289
  -9  -3  16   14.54    2.86  33-0.74665 0.16698-0.49150 0.26857-0.46787 0.95269
  -9   5   1  111.03    3.46  33-0.74668 0.15119-0.49125 0.86459-0.46810 0.48183
  -8  -9  16   11.01    1.78  33-0.74724 0.23342-0.48552-0.18620-0.47343 0.96107
  -8  -4  16  198.87    2.67  33-0.74724 0.23315-0.48552 0.18696-0.47343 0.96034
  -8   5   0    0.01    2.86  34-0.74617 0.21589-0.49604 0.86991-0.46361 0.44774
  -8   6  -6  155.96    3.24  34-0.74637 0.21147-0.49421 0.94277-0.46533 0.26143
  -7  -8  16   23.44    2.68  33-0.74663 0.29908-0.49175-0.10472-0.46763 0.95693
  -7  -7  16   50.81    2.08  33-0.74712 0.29997-0.48680-0.03537-0.47224 0.96166
  -7  -6  16   39.71    2.03  33-0.74712 0.29939-0.48680 0.03863-0.47224 0.96156
  -7  -5  16   58.03    2.84  33-0.74648 0.29887-0.49313 0.12045-0.46634 0.95472
  -7  -3  15  318.97    3.65  33-0.74652 0.29740-0.49277 0.26897-0.46667 0.92384
  -7   0  12 1281.31    7.40  34-0.74529 0.29325-0.50368 0.50345-0.45635 0.81996
  -7   4   3  272.05    4.31  33-0.74660 0.28578-0.49204 0.79089-0.46736 0.54753
  -7   5  -1  224.39    3.81  33-0.74675 0.28236-0.49051 0.86363-0.46879 0.42363
  -7   6 -22  105.91    2.18  33-0.74724 0.26358-0.48552 0.93458-0.47343-0.23090
  -7   6 -21   59.63    2.62  33-0.74660 0.26362-0.49201 0.94074-0.46739-0.20511
  -7   6 -20   24.10    2.34  34-0.74622 0.26383-0.49562 0.94627-0.46400-0.17853
  -7   6  -8   53.54    2.99  34-0.74654 0.27561-0.49263 0.94073-0.46681 0.20237
  -6  -9  15    4.93    2.49  34-0.74637 0.36363-0.49424-0.17702-0.46530 0.92507
  -6   5  -3  603.47    4.47  34-0.74604 0.34614-0.49721 0.87086-0.46250 0.35644
  -6   6 -18  246.16    2.81  33-0.74712 0.33337-0.48680 0.93556-0.47224-0.10408
  -6   6 -17    5.56    2.29  33-0.74687 0.33404-0.48935 0.93829-0.46987-0.07584
  -6   6 -16  165.47    3.00  33-0.74661 0.33478-0.49196 0.94020-0.46743-0.04635
  -6   6 -15   63.38    2.88  34-0.74654 0.33483-0.49263 0.94148-0.46681-0.01538
  -6   6 -14    0.45    2.61  34-0.74651 0.33581-0.49286 0.94141-0.46659 0.01493
  -6   6 -13  208.66    3.15  33-0.74661 0.33738-0.49192 0.94004-0.46747 0.04796
  -6   6 -12   59.84    2.70  33-0.74690 0.33856-0.48903 0.93756-0.47016 0.08211
  -6   6 -11    3.02    1.87  33-0.74727 0.33951-0.48520 0.93392-0.47372 0.11618
  -5  -9  14   -1.57    2.62  33-0.74658 0.42897-0.49222-0.17913-0.46719 0.89781
  -5  -4  14   50.96    2.72  34-0.74613 0.42918-0.49641 0.19870-0.46326 0.89276
  -5   0  10  400.59    4.71  34-0.74639 0.42498-0.49401 0.49431-0.46552 0.76926
  -5   4   0  231.95    3.84  34-0.74639 0.41561-0.49405 0.79287-0.46548 0.45540
  -5   5 -24    7.62    2.68  34-0.74655 0.39302-0.49252 0.86631-0.46691-0.29628
  -5   5  -5   71.11    3.43  33-0.74687 0.41110-0.48935 0.86281-0.46987 0.30307
  -4 -10  12   19.57    1.97  33-0.74724 0.49506-0.48552-0.26113-0.47343 0.84328
  -4  -9  13   21.73    2.39  34-0.74626 0.49383-0.49526-0.17636-0.46434 0.86584
  -4  -8  13   68.69    2.13  33-0.74736 0.49528-0.48423-0.11208-0.47461 0.87572
  -4  -3  12  105.77    2.65  33-0.74724 0.49415-0.48552 0.26209-0.47343 0.84234
  -4   4 -27   14.14    2.53  34-0.74648 0.45701-0.49316 0.79267-0.46632-0.38980
  -4   4  -2  799.11    5.39  33-0.74706 0.48048-0.48745 0.78586-0.47163 0.40061
  -4   5 -21  272.00    2.77  33-0.74712 0.46319-0.48680 0.86105-0.47224-0.19467
  -4   5 -20    7.13    2.68  33-0.74658 0.46344-0.49223 0.86650-0.46718-0.16987
  -4   5  -9   36.04    3.08  33-0.74667 0.47304-0.49134 0.86478-0.46802 0.17735
  -3 -12   9    5.78    2.49  34-0.74644 0.55705-0.49355-0.40155-0.46595 0.74378
  -3 -11  10   13.51    2.58  33-0.74674 0.55846-0.49063-0.32958-0.46868 0.77793
  -3 -10  11   21.78    2.65  33-0.74648 0.55867-0.49315-0.25251-0.46632 0.80649
  -3  -8  12  154.70    3.04  33-0.74655 0.56006-0.49253-0.10402-0.46691 0.83804
  -3  -7  12   29.33    1.95  33-0.74706 0.56035-0.48744-0.03400-0.47165 0.84355
  -3  -6  12  428.14    3.20  33-0.74706 0.56062-0.48744 0.04014-0.47165 0.84292
  -3  -5  12   28.75    2.99  34-0.74628 0.55912-0.49508 0.12198-0.46451 0.83565
  -3   3 -29  120.16    2.88  33-0.74668 0.52167-0.49124 0.71610-0.46811-0.44817
  -3   4 -24   91.14    2.83  34-0.74654 0.52633-0.49262 0.79211-0.46682-0.29275
  -3   4  -5  142.88    2.93  33-0.74721 0.54431-0.48584 0.78430-0.47313 0.31015
  -2 -12   7   21.36    2.23  33-0.74694 0.62216-0.48863-0.40609-0.47054 0.68819
  -2  -9  10  105.01    3.01  33-0.74663 0.62452-0.49175-0.17898-0.46763 0.77847
  -2  -4  10  917.89    4.83  34-0.74616 0.62365-0.49619 0.19839-0.46346 0.77338
  -2   2 -30   25.21    2.45  33-0.74667 0.58610-0.49130 0.64157-0.46805-0.47736
  -2   3 -26   46.26    2.69  33-0.74659 0.59060-0.49208 0.71692-0.46733-0.35240
  -2   4 -19   22.65    2.60  33-0.74693 0.59739-0.48872 0.78774-0.47046-0.12924
  -2   4 -18  605.16    3.90  34-0.74654 0.59802-0.49261 0.79179-0.46683-0.10214
  -2   4 -17   27.23    2.77  34-0.74624 0.59904-0.49546 0.79479-0.46415-0.07334
  -2   4 -12  483.99    3.99  34-0.74628 0.60328-0.49502 0.79378-0.46456 0.08395
  -2   4 -11  106.47    3.37  33-0.74678 0.60474-0.49029 0.78877-0.46900 0.12000
  -1 -13   3   49.80    2.01  33-0.74715 0.68450-0.48648-0.48422-0.47254 0.56614
  -1 -12   5   25.93    2.64  33-0.74674 0.68705-0.49063-0.40541-0.46868 0.62390
  -1  -9   8  386.85    3.37  33-0.74699 0.68940-0.48811-0.18303-0.47102 0.72108
  -1  -7   9   41.00    2.88  34-0.74608 0.68905-0.49684-0.02471-0.46285 0.74404
  -1  -4   8 3893.48    8.69  33-0.74680 0.68855-0.49009 0.19214-0.46918 0.71841
  -1   1 -30    0.30    2.57  34-0.74634 0.65271-0.49445 0.57047-0.46510-0.47903
  -1   2 -27  103.81    2.58  33-0.74681 0.65620-0.48997 0.64000-0.46929-0.37985
  -1   3 -22    3.91    1.80  33-0.74718 0.66081-0.48616 0.71077-0.47283-0.21991
  -1   3 -21    6.87    2.70  33-0.74655 0.66154-0.49254 0.71794-0.46689-0.19501
  -1   3  -8  402.07    3.57  33-0.74718 0.67405-0.48616 0.70978-0.47283 0.21968
   0 -11   4   24.19    2.64  33-0.74664 0.75178-0.49159-0.32796-0.46779 0.59471
   0 -10   5   21.29    2.38  33-0.74693 0.75282-0.48872-0.25547-0.47046 0.62901
   0  -9   6   44.56    2.86  33-0.74653 0.75272-0.49272-0.17855-0.46672 0.65578
   0  -3   5 2637.76    8.54  34-0.74646 0.75116-0.49340 0.27044-0.46609 0.62286
   0   0 -30   -1.13    2.21  34-0.74676 0.71663-0.49047 0.49319-0.46883-0.47175
   0   1 -27   19.62    2.41  33-0.74693 0.72254-0.48872 0.56452-0.47046-0.37717
   0   1  -3 6092.63   17.93  33-0.74659 0.74451-0.49214 0.56609-0.46727 0.37284
   0   2 -22    2.94    2.54  33-0.74664 0.72703-0.49159 0.64110-0.46779-0.22261
   0   2  -8  102.75    3.65  34-0.74628 0.73936-0.49503 0.64403-0.46455 0.21327
   1 -13  -3   54.16    2.49  34-0.74602 0.81132-0.49739-0.47150-0.46233 0.37125
   1 -12  -1   33.28    2.59  33-0.74689 0.81293-0.48915-0.40732-0.47005 0.44133
   1 -11   1   -7.38    2.59  34-0.74658 0.81577-0.49222-0.32813-0.46719 0.50101
   1 -10   2    1.05    1.85  33-0.74730 0.81616-0.48488-0.26119-0.47402 0.53984
   1  -9   3  524.81    3.34  33-0.74721 0.81718-0.48584-0.18515-0.47313 0.56997
   1  -8   4  341.25    3.42  34-0.74615 0.81690-0.49621-0.10022-0.46344 0.59181
   1  -7   4   36.93    2.95  33-0.74690 0.81781-0.48908-0.03244-0.47012 0.59816
   1  -6   4  128.55    3.42  33-0.74686 0.81729-0.48949 0.04226-0.46974 0.59800
   1  -4   3   36.57    2.49  33-0.74709 0.81646-0.48712 0.19015-0.47195 0.56798
   1  -3   2   54.75    2.95  33-0.74727 0.81536-0.48520 0.26207-0.47372 0.53872
   1   0 -26    8.10    2.58  33-0.74681 0.78923-0.48997 0.49088-0.46929-0.34502
   1   1 -21  195.79    3.15  34-0.74650 0.79393-0.49299 0.56840-0.46647-0.19040
   1   1  -9  480.19    4.62  34-0.74614 0.80450-0.49635 0.57065-0.46331 0.18308
   2 -12  -6   65.58    2.55  33-0.74699 0.87541-0.48818-0.40748-0.47096 0.28788
   2 -11  -3    9.29    2.61  33-0.74656 0.87717-0.49242-0.32781-0.46701 0.37781
   2 -10  -1   36.94    2.55  34-0.74593 0.87847-0.49825-0.24763-0.46152 0.43504
   2  -9   0    9.53    2.83  34-0.74629 0.87900-0.49499-0.17604-0.46459 0.46919
   2  -7   1  129.02    3.36  34-0.74613 0.88017-0.49643-0.02515-0.46324 0.49942
   2  -3 -28    0.77    2.77  34-0.74560 0.85292-0.50110 0.27827-0.45882-0.41634
   2  -1 -24    8.41    2.51  33-0.74692 0.85762-0.48885 0.41481-0.47034-0.27782
   2   0 -18  988.01    5.23  33-0.74680 0.86294-0.49009 0.49057-0.46919-0.09143
   2   0 -17   -6.18    2.87  34-0.74643 0.86237-0.49365 0.49692-0.46585-0.06567
   2   0 -16  117.11    3.13  34-0.74593 0.86392-0.49825 0.49864-0.46151-0.03656
   2   0 -13    4.46    3.12  34-0.74624 0.86710-0.49544 0.49560-0.46417 0.05991
   2   0 -12  280.83    4.07  33-0.74698 0.86874-0.48821 0.48842-0.47093 0.09858
   3 -11 -10    0.37    2.46  34-0.74628 0.93705-0.49508-0.32554-0.46451 0.15737
   3 -10  -7   14.04    2.56  33-0.74668 0.94036-0.49122-0.25423-0.46813 0.25512
   3  -9  -5   18.38    2.51  33-0.74647 0.94130-0.49330-0.17706-0.46618 0.31569
   3  -8  -4   63.65    3.18  33-0.74645 0.94212-0.49343-0.10268-0.46606 0.34695
   3  -6 -26   80.08    3.88  35-0.74436 0.91937-0.51105 0.06600-0.44926-0.36085
   3  -2 -18  396.51    4.70  34-0.74606 0.92870-0.49704 0.34844-0.46266-0.09652
   3  -2 -12    4.98    3.32  34-0.74566 0.93409-0.50059 0.35011-0.45930 0.08933
   4  -8 -16   38.75    4.59  36-0.74290 0.99376-0.52137-0.07411-0.43916-0.05571
   4  -8 -15   -1.10    3.97  36-0.74346 0.99581-0.51754-0.07822-0.44293-0.02074
 -14   3   7   13.18    4.44  37-0.74000-0.18081-0.54003 0.76423-0.42057 0.61319
 -14   4   4    1.97    3.44  35-0.74358-0.18011-0.51786 0.81703-0.44280 0.54190
 -12  -2  16    4.38    3.00  34-0.74509-0.03334-0.50665 0.35733-0.45370 0.93173
 -12  -1  15    3.97    3.06  35-0.74452-0.03490-0.51101 0.43641-0.44949 0.89732
 -12   5   1  153.00    3.86  35-0.74393-0.04992-0.51536 0.88812-0.44525 0.45459
 -12   6  -5   28.55    2.88  35-0.74435-0.05605-0.51233 0.96067-0.44820 0.26963
 -11  -2  16    1.22    3.15  36-0.74357 0.02827-0.51795 0.36695-0.44272 0.92991
 -11  -1  15  104.78    3.51  35-0.74457 0.03176-0.51070 0.43370-0.44979 0.90064
 -11   6  -4   21.77    2.85  34-0.74573 0.01260-0.50136 0.94978-0.45875 0.31203
 -10   5   1   80.83    3.56  35-0.74471 0.08321-0.50962 0.88211-0.45084 0.46489
 -10   6  -5    2.51    2.91  34-0.74524 0.07570-0.50545 0.95837-0.45484 0.27623
  -9  -4  17    2.38    2.42  35-0.74474 0.16505-0.50939 0.21137-0.45106 0.96753
  -9   6  -6   35.68    2.99  35-0.74440 0.14329-0.51191 0.95949-0.44861 0.24508
  -9   6  -5   74.53    2.81  34-0.74592 0.14527-0.49974 0.94797-0.46029 0.28593
  -8  -8  17   -2.35    2.45  34-0.74535 0.23215-0.50451-0.09222-0.45574 0.97474
  -8  -7  17    3.02    2.31  34-0.74584 0.23252-0.50041-0.02177-0.45965 0.97872
  -8  -6  17   26.48    2.41  34-0.74568 0.23289-0.50175 0.05423-0.45838 0.97729
  -8  -5  17  295.82    3.25  35-0.74471 0.23367-0.50962 0.13389-0.45083 0.96928
  -8  -2  15  185.95    3.45  34-0.74540 0.23044-0.50411 0.35486-0.45613 0.91197
  -8  -1  14   16.06    2.85  34-0.74516 0.22866-0.50605 0.43120-0.45427 0.87856
  -8   6 -21   24.02    2.63  34-0.74532 0.19670-0.50475 0.95396-0.45552-0.22039
  -8   6  -7   45.33    2.95  35-0.74522 0.20830-0.50557 0.95371-0.45473 0.22085
  -7  -9  16   66.81    2.51  34-0.74562 0.29855-0.50231-0.16924-0.45785 0.94776
  -7  -4  16 1436.55    5.48  35-0.74461 0.29855-0.51034 0.20954-0.45013 0.93913
  -7   6 -19   45.81    2.48  34-0.74559 0.26399-0.50252 0.95101-0.45765-0.15200
  -7   6 -18   36.66    2.73  35-0.74516 0.26506-0.50609 0.95517-0.45423-0.12250
  -7   6 -17   -3.24    2.32  35-0.74496 0.26175-0.50765 0.95921-0.45273-0.09697
  -7   6 -11   -3.72    2.45  34-0.74524 0.26912-0.50545 0.95883-0.45484 0.09391
  -7   6 -10  248.41    3.26  35-0.74520 0.27118-0.50575 0.95444-0.45455 0.12883
  -7   6  -9    1.07    2.47  35-0.74524 0.27498-0.50545 0.94893-0.45484 0.15959
  -6 -10  15    2.94    2.26  34-0.74523 0.36365-0.50547-0.23704-0.45482 0.91139
  -6  -7  16    0.92    2.42  35-0.74468 0.36274-0.50985-0.01226-0.45061 0.94198
  -6  -4  15   67.48    2.84  34-0.74584 0.36368-0.50041 0.20223-0.45965 0.91922
  -6   5 -25   57.05    2.83  34-0.74541 0.32406-0.50399 0.87845-0.45624-0.34131
  -5 -11  13    5.99    2.31  34-0.74569 0.42812-0.50168-0.31993-0.45845 0.85777
  -5 -10  14    4.98    2.59  35-0.74507 0.42778-0.50680-0.23906-0.45355 0.88412
  -5  -7  15   81.10    2.78  35-0.74515 0.42981-0.50610-0.01663-0.45422 0.91490
  -5  -6  15   75.44    2.59  35-0.74487 0.42997-0.50837 0.05911-0.45203 0.91294
  -5   5 -23  138.69    2.41  34-0.74591 0.39388-0.49978 0.87430-0.46025-0.27128
  -5   5 -22   23.50    2.75  35-0.74496 0.39276-0.50765 0.88247-0.45273-0.24635
  -5   5  -6  230.93    3.80  34-0.74528 0.40836-0.50507 0.87828-0.45521 0.25788
  -4 -11  12   40.39    2.79  34-0.74535 0.49349-0.50451-0.31457-0.45574 0.82539
  -4  -7  14    2.97    2.48  34-0.74524 0.49421-0.50545-0.01427-0.45484 0.88325
  -4  -4  13   39.19    2.77  34-0.74566 0.49325-0.50197 0.20362-0.45817 0.85937
  -4   4 -26   20.38    2.53  34-0.74535 0.45648-0.50450 0.80350-0.45575-0.36816
  -4   5 -19  238.45    2.64  34-0.74613 0.46393-0.49788 0.87165-0.46205-0.14199
  -4   5 -18  126.82    2.95  34-0.74565 0.46442-0.50199 0.87585-0.45815-0.11434
  -4   5 -17  122.96    2.93  35-0.74523 0.46408-0.50552 0.87979-0.45478-0.08503
  -4   5 -16  189.18    3.12  35-0.74493 0.46380-0.50785 0.88271-0.45254-0.05561
  -4   5 -15   81.87    2.70  35-0.74473 0.46475-0.50945 0.88401-0.45100-0.02579
  -4   5 -13  111.83    2.96  35-0.74477 0.46669-0.50911 0.88349-0.45132 0.03740
  -4   5 -12   69.66    3.01  35-0.74505 0.46869-0.50691 0.88086-0.45344 0.07089
  -4   5 -11   57.38    2.97  34-0.74536 0.47014-0.50442 0.87736-0.45584 0.10318
  -4   5 -10   63.57    2.46  34-0.74613 0.47218-0.49788 0.87163-0.46205 0.14044
  -3  -9  12    2.13    2.65  34-0.74542 0.55885-0.50397-0.16781-0.45626 0.82830
  -3  -3  11   79.09    3.49  34-0.74554 0.55773-0.50294 0.27972-0.45725 0.79686
  -3  -2  10  197.21    3.15  34-0.74584 0.55707-0.50041 0.35186-0.45965 0.76748
  -3   3 -28   26.33    2.70  34-0.74542 0.52208-0.50393 0.72774-0.45630-0.42895
  -3   4 -23   33.43    2.51  34-0.74565 0.52581-0.50206 0.80074-0.45808-0.27037
  -3   4 -22   -3.38    2.56  35-0.74496 0.52295-0.50765 0.81052-0.45273-0.24711
  -3   4  -6 4550.58    9.57  34-0.74531 0.54131-0.50484 0.80311-0.45543 0.26170
  -2 -12   8   11.88    2.15  35-0.74484 0.62227-0.50859-0.38716-0.45182 0.69894
  -2 -11   9  222.89    3.11  34-0.74529 0.62270-0.50499-0.31540-0.45528 0.73449
  -2 -10  10  155.49    3.03  35-0.74504 0.62400-0.50703-0.23976-0.45333 0.76202
  -2  -8  11  741.79    4.12  35-0.74501 0.62508-0.50728-0.09012-0.45309 0.79335
  -2  -7  11   82.72    2.98  34-0.74549 0.62437-0.50336-0.01824-0.45684 0.79877
  -2  -6  11   68.68    2.93  34-0.74527 0.62402-0.50515 0.05824-0.45513 0.79693
  -2  -1   7   12.12    2.62  34-0.74588 0.62098-0.50010 0.42675-0.45995 0.67437
  -2   2 -29  142.05    2.92  34-0.74528 0.58551-0.50509 0.65595-0.45519-0.45867
  -2   3 -25  195.28    2.98  34-0.74551 0.59013-0.50319 0.72762-0.45701-0.33150
  -2   3  -4  919.93    5.74  35-0.74515 0.60910-0.50611 0.73000-0.45422 0.32511
  -2   4 -16    2.85    2.18  34-0.74598 0.59831-0.49915 0.79808-0.46085-0.04557
  -2   4 -15  101.47    2.49  34-0.74584 0.59987-0.50041 0.79871-0.45965-0.01476
  -2   4 -14   73.20    2.40  34-0.74584 0.60044-0.50041 0.79891-0.45965 0.01658
  -2   4 -13    6.82    2.29  34-0.74606 0.60150-0.49852 0.79744-0.46145 0.04940
  -1 -13   4  136.42    2.97  34-0.74546 0.68396-0.50362-0.46661-0.45660 0.58155
  -1 -12   6   63.99    2.57  35-0.74476 0.68652-0.50922-0.38555-0.45122 0.63705
  -1 -11   7  555.39    3.72  34-0.74534 0.68736-0.50461-0.31556-0.45565 0.67458
  -1 -10   8   10.45    2.62  34-0.74524 0.68757-0.50545-0.24099-0.45485 0.70518
  -1  -8   9  206.38    2.93  34-0.74554 0.68932-0.50294-0.09326-0.45725 0.73835
  -1  -6   9   -1.93    2.26  34-0.74606 0.68855-0.49852 0.05184-0.46145 0.74294
  -1  -5   9  172.98    3.34  35-0.74491 0.68864-0.50807 0.13465-0.45233 0.73192
  -1   0   3    1.41    5.67  34-0.74524 0.68312-0.50545 0.50543-0.45484 0.54551
  -1   1 -29  -11.15    2.41  35-0.74494 0.65010-0.50781 0.58628-0.45258-0.46378
  -1   2 -26   -1.74    2.40  35-0.74543 0.65223-0.50388 0.65519-0.45635-0.36123
  -1   2  -3 3699.25   11.54  34-0.74584 0.67753-0.50041 0.64913-0.45965 0.36317
  -1   3 -20   40.82    2.11  34-0.74584 0.66117-0.50041 0.72524-0.45965-0.17018
  -1   3 -19   11.75    2.80  35-0.74509 0.66114-0.50661 0.73137-0.45373-0.14493
  -1   3 -10   83.32    3.24  35-0.74481 0.66875-0.50885 0.73327-0.45157 0.13637
  -1   3  -9  314.02    3.29  34-0.74598 0.67196-0.49915 0.72280-0.46085 0.17631
   0 -13   1   45.76    2.36  34-0.74582 0.74740-0.50061-0.47001-0.45946 0.49244
   0 -12   3  167.37    2.88  34-0.74575 0.74988-0.50115-0.39360-0.45895 0.55437
   0  -8   7   39.63    2.90  34-0.74520 0.75276-0.50575-0.08994-0.45456 0.67394
   0  -7   7   27.47    2.19  34-0.74569 0.75326-0.50168-0.01995-0.45845 0.67908
   0  -6   7  377.99    3.79  34-0.74554 0.75291-0.50294 0.05592-0.45725 0.67722
   0  -4   6 2271.70    6.83  34-0.74588 0.75193-0.50010 0.20254-0.45995 0.64846
   0  -2   4 2279.39    9.54  35-0.74486 0.74912-0.50845 0.35988-0.45196 0.57676
   0  -1 -31   16.69    2.34  35-0.74468 0.71533-0.50985 0.43801-0.45061-0.52310
   0   0 -29    4.76    2.51  34-0.74534 0.71889-0.50457 0.50573-0.45569-0.45527
   0   1 -26    4.31    2.64  34-0.74554 0.72135-0.50294 0.57831-0.45725-0.35905
   0   2 -21  195.18    2.48  34-0.74588 0.72680-0.50010 0.64976-0.45995-0.19929
   0   2 -20    2.50    2.71  34-0.74514 0.72728-0.50624 0.65693-0.45409-0.17503
   1 -13  -2    0.48    2.31  35-0.74455 0.81018-0.51078-0.45899-0.44970 0.38970
   1 -12   0    2.20    2.61  35-0.74516 0.81304-0.50608-0.38972-0.45424 0.45726
   1 -11   2   -0.99    2.45  35-0.74459 0.81385-0.51047-0.31039-0.45001 0.51560
   1 -10   3   92.02    2.75  34-0.74522 0.81521-0.50561-0.23926-0.45469 0.55158
   1  -9   4  260.95    3.02  35-0.74477 0.81708-0.50915-0.16223-0.45128 0.57719
   1  -5   4  199.98    3.49  34-0.74569 0.81615-0.50168 0.12940-0.45845 0.58631
   1  -2 -30   26.23    2.56  34-0.74529 0.78454-0.50503 0.35651-0.45525-0.48393
   1  -1 -28   24.52    2.63  34-0.74537 0.78545-0.50439 0.43124-0.45586-0.42034
   1   0 -25    0.34    2.55  34-0.74547 0.78892-0.50357 0.50450-0.45665-0.32676
   1   1 -20  287.00    3.33  34-0.74568 0.79379-0.50174 0.57675-0.45839-0.16734
   1   1 -19  707.64    4.23  35-0.74477 0.79240-0.50912 0.58608-0.45131-0.14300
   2 -12  -5    4.79    2.26  35-0.74547 0.87607-0.50355-0.39458-0.45667 0.30440
   2 -11  -2    3.99    2.34  35-0.74502 0.87585-0.50721-0.31179-0.45316 0.39484
   2  -8   1   10.49    2.68  34-0.74537 0.87979-0.50438-0.09301-0.45587 0.49186
   2  -6   1   56.08    2.54  34-0.74606 0.87998-0.49852 0.05134-0.46145 0.49745
   2  -4 -29   15.89    2.79  35-0.74488 0.85088-0.50831 0.21245-0.45210-0.45527
   2  -4   0    0.95    3.26  35-0.74476 0.87754-0.50922 0.21068-0.45122 0.45534
   2  -2 -26   33.39    2.67  34-0.74556 0.85424-0.50281 0.35421-0.45737-0.35484
   2  -1 -23   19.70    2.55  34-0.74569 0.85770-0.50168 0.42733-0.45845-0.25958
   2   0 -15    0.09    2.91  35-0.74556 0.86165-0.50278 0.50526-0.45740-0.00945
   2   0 -14  418.70    4.23  34-0.74595 0.86572-0.49946 0.49944-0.46055 0.02510
   3 -11  -9   74.75    2.89  34-0.74534 0.93702-0.50458-0.31525-0.45568 0.18028
   3 -10  -6  141.23    3.14  34-0.74526 0.93959-0.50525-0.23989-0.45504 0.27276
   3  -7  -3 1269.23    6.13  35-0.74500 0.94165-0.50737-0.01372-0.45300 0.36360
   3  -5 -25   16.66    3.17  36-0.74352 0.91945-0.51826 0.14756-0.44242-0.33725
   3  -5  -4  115.61    3.24  34-0.74564 0.94113-0.50213 0.12963-0.45802 0.33881
   3  -4 -24   -3.34    2.91  35-0.74468 0.92182-0.50985 0.21189-0.45061-0.29706
   3  -4  -5  135.96    4.57  35-0.74405 0.93858-0.51452 0.21724-0.44608 0.29410
   3  -3 -22   55.72    2.75  35-0.74521 0.92334-0.50563 0.28421-0.45467-0.23020
   3  -2 -17  435.42    4.59  35-0.74523 0.92796-0.50549 0.35780-0.45480-0.07335
   3  -2 -16    2.11    3.40  35-0.74449 0.92842-0.51124 0.36292-0.44927-0.04726
   3  -2 -15  529.56    5.33  35-0.74394 0.92819-0.51534 0.36799-0.44527-0.01998
   3  -2 -14   80.13    3.71  35-0.74388 0.92918-0.51574 0.36809-0.44489 0.01074
   3  -2 -13  436.28    5.28  35-0.74452 0.93090-0.51105 0.36356-0.44944 0.04650
   4  -8 -17   54.45    5.77  38-0.73889 0.98889-0.54596-0.05018-0.41445-0.11155
   4  -8 -14   54.63    3.76  35-0.74408 0.99670-0.51433-0.08087-0.44626 0.01335
   4  -8 -13   67.73    3.79  35-0.74351 0.99706-0.51837-0.07687-0.44230 0.04147
   4  -7 -12    2.91    3.33  35-0.74452 0.99867-0.51104-0.00928-0.44946 0.07997
   4  -6 -12  105.00    5.39  36-0.74162 0.99588-0.53063 0.08350-0.43012 0.06116
 -13  -1  15    7.87    2.85  36-0.74267-0.10613-0.52545 0.45152-0.43515 0.88229
 -12  -3  17  137.03    3.19  35-0.74374-0.03442-0.51814 0.29369-0.44239 0.95373
 -12   6  -6   33.68    2.81  36-0.74260-0.05431-0.52594 0.97291-0.43465 0.22237
 -11  -5  18    5.01    2.74  35-0.74413 0.03071-0.51530 0.14420-0.44518 0.98943
 -11  -3  17   92.16    3.03  35-0.74378 0.03097-0.51782 0.29341-0.44271 0.95574
 -11   5   1   51.33    3.08  36-0.74384 0.01691-0.51741 0.89099-0.44312 0.45329
 -11   6  -5   72.28    2.96  35-0.74414 0.01136-0.51519 0.96301-0.44529 0.26866
 -10  -6  18   -0.42    2.27  36-0.74379 0.09510-0.51779 0.06769-0.44274 0.99536
 -10  -5  18    5.84    2.62  35-0.74363 0.09712-0.51888 0.14701-0.44167 0.98655
 -10  -3  17   39.94    2.93  36-0.74286 0.09662-0.52420 0.30091-0.43639 0.95082
 -10  -2  16   32.73    2.86  35-0.74386 0.09714-0.51723 0.36749-0.44329 0.92699
 -10  -1  15  139.56    3.73  36-0.74342 0.09482-0.52035 0.44600-0.44022 0.89193
 -10   6  -6  104.75    3.03  36-0.74317 0.07641-0.52211 0.97044-0.43847 0.23017
  -9  -7  18    0.07    2.66  36-0.74361 0.16375-0.51903-0.00387-0.44152 0.99066
  -9  -6  18   -7.44    2.37  35-0.74379 0.16471-0.51779 0.07339-0.44274 0.98774
  -9   5   0   30.35    3.40  36-0.74289 0.14779-0.52402 0.89766-0.43657 0.41840
  -9   6  -7   50.55    2.85  36-0.74326 0.14153-0.52150 0.96988-0.43907 0.20133
  -8  -3  16   19.45    2.57  35-0.74450 0.23093-0.51250 0.28842-0.44792 0.93505
  -8   5  -1  176.59    3.88  36-0.74268 0.21246-0.52535 0.89923-0.43524 0.38744
  -8   6 -20    0.27    1.89  35-0.74470 0.19607-0.51094 0.95982-0.44944-0.19602
  -8   6 -19   -0.24    2.57  35-0.74404 0.19885-0.51592 0.96451-0.44457-0.16892
  -8   6 -18   91.11    2.71  36-0.74335 0.19912-0.52088 0.96906-0.43968-0.14104
  -8   6  -9  105.77    3.00  36-0.74336 0.20659-0.52078 0.96886-0.43979 0.14137
  -8   6  -8  185.19    3.15  35-0.74429 0.20696-0.51406 0.96230-0.44640 0.18138
  -7  -8  17   49.22    2.58  36-0.74328 0.29547-0.52135-0.07437-0.43923 0.96034
  -7  -7  17   -0.09    2.64  35-0.74383 0.29425-0.51748-0.00326-0.44305 0.96351
  -7  -6  17   32.79    2.60  36-0.74346 0.29534-0.52009 0.07366-0.44047 0.96031
  -7   5  -2   81.66    3.47  35-0.74394 0.27873-0.51665 0.88971-0.44386 0.36842
  -7   6 -16   24.34    1.94  35-0.74454 0.26683-0.51219 0.96090-0.44822-0.06730
  -7   6 -15    1.25    2.38  35-0.74438 0.26875-0.51344 0.96213-0.44701-0.03894
  -7   6 -14  139.59    2.69  35-0.74423 0.26816-0.51452 0.96330-0.44595-0.00531
  -7   6 -13   -1.55    2.49  36-0.74379 0.27093-0.51779 0.96246-0.44274 0.02316
  -7   6 -12   14.28    2.38  35-0.74434 0.27233-0.51372 0.96086-0.44673 0.05749
  -6  -9  16   15.90    2.27  36-0.74317 0.36025-0.52212-0.14955-0.43846 0.93054
  -6  -8  16   34.57    2.46  35-0.74433 0.36207-0.51375-0.08366-0.44670 0.93814
  -6  -6  16  244.53    2.73  35-0.74458 0.36322-0.51188 0.06299-0.44852 0.93923
  -6  -5  16   77.93    2.71  36-0.74332 0.36003-0.52106 0.14923-0.43951 0.93043
  -6   5 -24   -0.72    2.41  36-0.74379 0.32688-0.51779 0.88706-0.44274-0.31751
  -6   5 -23    4.29    2.44  35-0.74356 0.32635-0.51939 0.89507-0.44116-0.29543
  -6   5  -4    8.81    2.98  36-0.74381 0.34282-0.51758 0.89112-0.44294 0.30598
  -5  -9  15   -1.36    2.47  36-0.74365 0.42503-0.51872-0.15149-0.44182 0.90397
  -5  -8  15   28.20    1.90  35-0.74478 0.42820-0.51032-0.08603-0.45004 0.91117
  -5  -5  15   46.12    2.76  35-0.74378 0.42659-0.51779 0.14430-0.44274 0.90422
  -5  -2  13   59.06    3.01  36-0.74296 0.42359-0.52351 0.37517-0.43708 0.83564
  -5   4 -27   -0.85    2.43  35-0.74391 0.39057-0.51686 0.81625-0.44366-0.41532
  -5   5 -21   91.60    2.71  35-0.74425 0.39448-0.51437 0.88910-0.44609-0.22181
  -5   5 -20   11.60    2.62  36-0.74335 0.39626-0.52088 0.89443-0.43968-0.19692
  -5   5  -7  921.03    4.97  35-0.74387 0.40697-0.51714 0.89035-0.44337 0.21458
  -4 -10  13    2.78    2.08  35-0.74486 0.49031-0.50969-0.23553-0.45065 0.85258
  -4  -9  14   -3.31    2.34  35-0.74379 0.49025-0.51779-0.14943-0.44274 0.87206
  -4  -8  14   52.26    2.49  35-0.74445 0.49317-0.51288-0.08475-0.44755 0.87920
  -4  -6  14   50.60    2.14  35-0.74462 0.49394-0.51157 0.06378-0.44883 0.88046
  -4  -5  14  252.38    3.25  36-0.74331 0.49099-0.52116 0.14924-0.43941 0.87145
  -4   0   9    0.84    3.70  36-0.74284 0.48520-0.52430 0.52488-0.43629 0.71210
  -4   3 -29    5.64    2.58  36-0.74352 0.45377-0.51965 0.74413-0.44091-0.47809
  -4   4 -25    0.80    2.36  36-0.74379 0.45765-0.51779 0.81396-0.44274-0.34563
  -4   4  -3  275.78    4.32  35-0.74401 0.47689-0.51616 0.81447-0.44434 0.34290
  -4   5 -14   14.54    2.00  35-0.74478 0.46843-0.51032 0.88344-0.45004 0.00205
  -3 -12  10   -6.60    2.26  36-0.74404 0.55446-0.51592-0.38099-0.44457 0.75527
  -3 -11  11   27.61    2.39  35-0.74446 0.55544-0.51281-0.30796-0.44761 0.78778
  -3 -10  12   49.20    2.83  35-0.74383 0.55664-0.51746-0.22849-0.44306 0.81402
  -3  -8  13   26.37    2.66  36-0.74339 0.55583-0.52056-0.07601-0.44000 0.84297
  -3  -7  13    4.37    2.74  36-0.74375 0.55655-0.51804-0.00473-0.44250 0.84591
  -3  -6  13   25.44    2.98  36-0.74339 0.55687-0.52057 0.07357-0.43999 0.84240
  -3  -4  12  781.99    4.60  35-0.74429 0.55735-0.51409 0.21521-0.44636 0.81687
  -3  -1   9   33.56    3.33  35-0.74390 0.55422-0.51697 0.44296-0.44354 0.71945
  -3   3 -27   81.72    2.84  35-0.74401 0.52113-0.51612 0.74104-0.44438-0.40939
  -3   3  -1    6.18    3.41  36-0.74374 0.54540-0.51810 0.74156-0.44243 0.40504
  -3   4 -21  195.69    3.21  35-0.74385 0.52687-0.51734 0.81677-0.44318-0.22107
  -3   4  -7    3.10    3.23  36-0.74361 0.53916-0.51903 0.81761-0.44152 0.21622
  -2  -9  11   28.79    2.84  35-0.74389 0.62185-0.51700-0.15409-0.44351 0.78489
  -2  -5  11   96.62    3.15  35-0.74412 0.62268-0.51538 0.14234-0.44511 0.78628
  -2   2 -28   81.26    2.93  36-0.74371 0.58778-0.51833 0.66811-0.44221-0.44028
  -2   3 -24    7.36    2.33  35-0.74435 0.59210-0.51363 0.73707-0.44682-0.30985
  -1  -9   9   33.55    2.13  35-0.74446 0.68663-0.51281-0.15840-0.44761 0.72843
  -1  -1   5  298.66    4.65  35-0.74458 0.68295-0.51188 0.43789-0.44852 0.60303
  -1   0 -31    2.39    2.66  35-0.74379 0.65258-0.51779 0.51850-0.44274-0.53465
  -1   2 -25   20.78    2.47  35-0.74429 0.65630-0.51411 0.66449-0.44635-0.33957
  -1   3 -18   -1.28    2.15  35-0.74462 0.66097-0.51157 0.73765-0.44883-0.11998
  -1   3 -17  629.22    4.13  35-0.74393 0.66233-0.51671 0.74123-0.44380-0.09128
  -1   3 -16  112.31    3.22  36-0.74363 0.66456-0.51889 0.74292-0.44166-0.06222
  -1   3 -15  285.78    3.39  36-0.74326 0.66506-0.52147 0.74499-0.43911-0.03382
  -1   3 -13  472.07    4.00  36-0.74326 0.66695-0.52145 0.74501-0.43913 0.02873
  -1   3 -12    7.09    3.09  36-0.74357 0.66699-0.51934 0.74372-0.44121 0.06252
  -1   3 -11  463.66    4.11  35-0.74412 0.66813-0.51533 0.73969-0.44515 0.09824
   0 -13   2   37.08    2.68  35-0.74408 0.74609-0.51561-0.45394-0.44488 0.50797
   0 -12   4    1.06    2.53  35-0.74383 0.74579-0.51748-0.37692-0.44305 0.57007
   0 -11   5    0.07    1.93  35-0.74466 0.74880-0.51125-0.30861-0.44913 0.60734
   0 -10   6    6.08    1.90  35-0.74478 0.74936-0.51032-0.23494-0.45004 0.63980
   0  -9   7   -8.22    2.67  36-0.74383 0.75011-0.51748-0.15346-0.44305 0.66393
   0  -5   7  679.52    4.37  35-0.74428 0.75104-0.51413 0.14122-0.44633 0.66543
   0   0 -28  110.47    2.98  36-0.74336 0.72015-0.52081 0.52095-0.43976-0.43852
   0   1 -25  110.80    2.96  35-0.74409 0.72155-0.51557 0.59174-0.44492-0.33978
   0   2 -19  591.29    4.05  35-0.74424 0.72717-0.51445 0.66516-0.44601-0.14995
   0   2 -18 1072.66    4.91  36-0.74340 0.72869-0.52048 0.66937-0.44008-0.12499
   0   2 -10  190.04    3.73  36-0.74344 0.73576-0.52026 0.66878-0.44030 0.12652
   0   2  -9  328.14    3.46  35-0.74478 0.73683-0.51032 0.65964-0.45004 0.16802
   1 -12   1    3.87    2.36  36-0.74326 0.81044-0.52150-0.37476-0.43907 0.47286
   1  -8   5    3.63    2.73  36-0.74345 0.81318-0.52017-0.07581-0.44039 0.59943
   1  -7   5  585.31    4.10  35-0.74386 0.81508-0.51726-0.00469-0.44326 0.60171
   1  -6   5  167.85    3.35  36-0.74329 0.81348-0.52130 0.07444-0.43927 0.59907
   1  -2 -29   52.19    2.85  36-0.74277 0.78409-0.52479 0.37581-0.43580-0.47231
   1  -2   1    2.82    4.64  35-0.74392 0.81100-0.51682 0.36786-0.44369 0.47694
   1  -1 -27    7.89    2.54  36-0.74339 0.78661-0.52057 0.44674-0.43999-0.40461
   1   0 -24   31.84    2.79  35-0.74383 0.78919-0.51748 0.51782-0.44305-0.30861
   1   1 -18   24.00    2.88  35-0.74402 0.79411-0.51610 0.59135-0.44440-0.11869
   1   1 -17  232.31    3.61  36-0.74336 0.79558-0.52079 0.59517-0.43978-0.09159
   1   1 -11  181.82    3.65  36-0.74345 0.80084-0.52019 0.59411-0.44037 0.09703
   1   1 -10   74.49    2.65  35-0.74470 0.80200-0.51094 0.58587-0.44944 0.13806
   2 -12  -4   14.81    2.40  35-0.74445 0.87361-0.51289-0.38224-0.44754 0.32557
   2 -10   0  141.20    2.97  35-0.74393 0.87670-0.51674-0.22865-0.44377 0.44755
   2  -9   1    2.35    2.63  35-0.74386 0.87665-0.51726-0.15447-0.44326 0.47991
   2  -5   1  162.80    3.68  35-0.74438 0.87791-0.51344 0.14113-0.44701 0.48160
   2  -3 -27   80.82    3.07  36-0.74314 0.85264-0.52233 0.29863-0.43825-0.40518
   2  -2 -25   78.30    2.75  36-0.74353 0.85486-0.51957 0.37085-0.44098-0.33933
   2  -1 -22  218.41    3.20  35-0.74407 0.85656-0.51570 0.44253-0.44479-0.24194
   3 -11  -8   35.65    2.76  35-0.74419 0.93630-0.51480-0.30456-0.44567 0.20104
   3 -11  -7   62.60    3.01  36-0.74280 0.93452-0.52457-0.29546-0.43602 0.22453
   3 -10  -5   48.58    2.80  35-0.74364 0.93726-0.51881-0.22655-0.44173 0.29106
   3  -9  -4   14.33    2.47  35-0.74445 0.93986-0.51284-0.15838-0.44759 0.32870
   3  -8  -3   74.54    3.21  35-0.74412 0.94047-0.51537-0.08031-0.44512 0.35626
   3  -6  -3   34.86    3.01  35-0.74443 0.94050-0.51301 0.06594-0.44742 0.35921
   3  -3 -21   18.62    3.19  36-0.74305 0.92306-0.52291 0.30025-0.43767-0.21497
   4  -8 -12   68.34    3.84  36-0.74251 0.99673-0.52649-0.07085-0.43410 0.06647
   4  -7 -11  142.97    4.31  36-0.74264 0.99748-0.52563 0.00330-0.43496 0.09854
 -13   5   0    0.92    2.84  37-0.74159-0.11962-0.53221 0.90571-0.42840 0.40238
 -12   0  14  229.57    4.87  37-0.74091-0.04120-0.53620 0.53676-0.42435 0.84067
 -12   6  -7   25.11    2.61  37-0.74170-0.05925-0.53155 0.98036-0.42906 0.18562
 -11  -4  18  194.48    3.15  37-0.74156 0.03011-0.53239 0.23446-0.42822 0.97189
 -11   0  14  258.19    4.73  37-0.74132 0.02619-0.53384 0.53420-0.42675 0.84482
 -11   6  -7   88.15    2.80  37-0.74131 0.00654-0.53389 0.98252-0.42670 0.18517
 -11   6  -6  166.52    3.04  36-0.74249 0.00839-0.52661 0.97439-0.43403 0.22385
 -10   6  -7    0.38    2.68  37-0.74184 0.07084-0.53068 0.97927-0.42995 0.19046
  -9  -5  18   50.35    2.80  36-0.74183 0.16327-0.53073 0.15810-0.42990 0.97799
  -9  -2  16   49.62    2.83  37-0.74165 0.16079-0.53184 0.38327-0.42877 0.91339
  -9   4   4  197.42    4.57  37-0.74066 0.14826-0.53767 0.83673-0.42285 0.53021
  -9   6 -19    8.72    2.34  36-0.74239 0.12950-0.52722 0.97460-0.43342-0.17921
  -9   6 -18   -4.52    2.70  37-0.74174 0.12928-0.53129 0.97908-0.42933-0.15354
  -9   6 -17   11.82    2.45  37-0.74142 0.12834-0.53323 0.98334-0.42737-0.12499
  -9   6  -9   63.33    2.68  37-0.74127 0.13692-0.53409 0.98278-0.42650 0.12607
  -9   6  -8   20.95    2.81  36-0.74200 0.13905-0.52971 0.97736-0.43093 0.16168
  -8  -8  18  164.67    2.84  37-0.74150 0.22828-0.53272-0.06368-0.42788 0.97782
  -8  -7  18   18.03    2.54  36-0.74184 0.22978-0.53068 0.00857-0.42995 0.97947
  -8  -4  17   42.51    2.81  36-0.74219 0.22941-0.52853 0.23030-0.43211 0.95169
  -8   0  13    1.84    3.30  37-0.74136 0.22359-0.53358 0.53404-0.42702 0.82086
  -8   6 -17   68.88    2.10  36-0.74276 0.19732-0.52484 0.97285-0.43580-0.11466
  -8   6 -16   98.54    2.66  36-0.74226 0.19793-0.52809 0.97585-0.43255-0.08561
  -8   6 -15    6.67    2.60  36-0.74204 0.19856-0.52945 0.97810-0.43118-0.05469
  -8   6 -14   48.33    2.77  37-0.74181 0.19893-0.53088 0.97937-0.42974-0.02526
  -8   6 -13   13.65    2.68  37-0.74174 0.19902-0.53129 0.97981-0.42933 0.00733
  -8   6 -12   50.55    2.84  37-0.74186 0.20077-0.53057 0.97891-0.43006 0.03746
  -8   6 -11    5.86    2.72  36-0.74209 0.20176-0.52915 0.97702-0.43149 0.07095
  -8   6 -10    8.75    2.66  37-0.74198 0.20546-0.52979 0.97364-0.43085 0.10214
  -7  -9  17   44.69    2.70  36-0.74203 0.29502-0.52947-0.14166-0.43116 0.95330
  -7  -5  17    5.92    2.57  36-0.74188 0.29481-0.53043 0.15676-0.43020 0.95059
  -7  -2  15   14.27    3.17  37-0.74105 0.29176-0.53541 0.38701-0.42516 0.88232
  -7   5 -24    9.39    2.65  37-0.74193 0.25639-0.53011 0.90344-0.43052-0.33626
  -6 -10  16   47.71    2.34  37-0.74149 0.35953-0.53277-0.21228-0.42783 0.91903
  -6  -3  15   90.62    2.99  36-0.74208 0.35942-0.52918 0.30652-0.43146 0.89107
  -6  -2  14  584.02    4.50  36-0.74267 0.35894-0.52546 0.37720-0.43518 0.86331
  -6  -1  13   96.78    3.46  37-0.74125 0.35647-0.53425 0.46032-0.42634 0.82243
  -6   4   1   42.80    3.06  36-0.74216 0.34649-0.52867 0.82719-0.43197 0.45086
  -6   5 -22    8.54    2.67  37-0.74194 0.32408-0.53006 0.90315-0.43057-0.27195
  -6   5  -5   23.70    3.07  37-0.74144 0.34042-0.53310 0.90599-0.42750 0.25936
  -5 -10  15    8.03    2.35  36-0.74187 0.42532-0.53048-0.21574-0.43015 0.89126
  -5  -3  14  317.80    3.50  36-0.74252 0.42498-0.52638 0.30363-0.43426 0.86433
  -5  -1  12   10.52    2.82  37-0.74130 0.42323-0.53390 0.45888-0.42668 0.79252
  -5   4 -26   52.91    2.76  36-0.74210 0.38757-0.52907 0.82813-0.43157-0.39358
  -5   4  -1   15.62    3.19  37-0.74172 0.41037-0.53141 0.83006-0.42921 0.38774
  -5   5 -19   -3.21    2.61  37-0.74216 0.39081-0.52869 0.90153-0.43195-0.17341
  -5   5 -18   17.96    2.72  37-0.74171 0.39438-0.53146 0.90505-0.42916-0.14645
  -5   5  -9  709.05    4.30  37-0.74140 0.40255-0.53333 0.90659-0.42727 0.13475
  -5   5  -8  440.79    3.88  36-0.74246 0.40437-0.52680 0.89984-0.43384 0.17237
  -4 -11  13   39.78    2.49  36-0.74238 0.49007-0.52731-0.29240-0.43334 0.83554
  -4 -10  14   68.20    2.51  37-0.74135 0.49015-0.53366-0.21209-0.42693 0.85967
  -4  -3  13  530.09    4.39  37-0.74171 0.48922-0.53146 0.30848-0.42916 0.82920
  -4  -2  12   11.98    3.36  37-0.74168 0.48822-0.53163 0.38239-0.42899 0.79777
  -4   3 -28   24.11    2.26  37-0.74162 0.45101-0.53201 0.75716-0.42861-0.45930
  -4   4 -24  176.92    2.50  36-0.74286 0.45633-0.52423 0.82278-0.43641-0.32517
  -4   4 -23   -6.07    2.50  37-0.74169 0.45230-0.53160 0.83355-0.42902-0.30363
  -3 -12  11    9.74    2.28  37-0.74118 0.55290-0.53465-0.36076-0.42593 0.76747
  -3  -9  13   22.70    2.80  36-0.74204 0.55607-0.52945-0.14142-0.43118 0.83508
  -3  -5  13   16.64    2.91  37-0.74177 0.55557-0.53110 0.15747-0.42953 0.83199
  -3   2 -30  216.92    2.76  36-0.74276 0.51762-0.52484 0.67371-0.43580-0.51219
  -3   3 -26    0.44    2.25  36-0.74228 0.51954-0.52792 0.75250-0.43272-0.38931
  -3   4 -20   -0.98    2.12  36-0.74286 0.52264-0.52423 0.82511-0.43641-0.19821
  -3   4 -19   78.32    2.83  37-0.74188 0.52674-0.53043 0.82890-0.43020-0.17158
  -3   4  -8  669.16    4.56  36-0.74190 0.53659-0.53028 0.82839-0.43035 0.17293
  -2 -12   9   61.14    2.38  36-0.74218 0.61837-0.52857-0.36794-0.43207 0.71280
  -2 -11  10    5.81    2.28  36-0.74231 0.62048-0.52776-0.29473-0.43289 0.74500
  -2 -10  11   13.59    2.68  36-0.74191 0.62039-0.53024-0.21479-0.43039 0.77242
  -2  -7  12   33.56    2.79  37-0.74159 0.62052-0.53217 0.01067-0.42844 0.80183
  -2  -3  10   37.45    3.30  36-0.74188 0.61861-0.53046 0.30753-0.43017 0.74017
  -2   1 -30   29.18    2.35  37-0.74115 0.58079-0.53483 0.61037-0.42575-0.52150
  -2   2 -27   17.62    2.59  37-0.74176 0.58543-0.53117 0.68196-0.42945-0.42101
  -2   2   0   32.02    4.71  36-0.74270 0.61142-0.52523 0.67386-0.43542 0.43086
  -2   3 -23  301.06    2.72  36-0.74304 0.59031-0.52300 0.74681-0.43764-0.28837
  -2   3 -22  130.43    3.09  37-0.74171 0.59031-0.53144 0.75591-0.42918-0.26506
  -2   3  -5  601.28    5.02  37-0.74183 0.60567-0.53073 0.75424-0.42989 0.26866
  -1 -12   7   27.78    2.76  36-0.74219 0.68215-0.52853-0.36743-0.43211 0.65250
  -1 -11   8   39.87    2.10  36-0.74276 0.68480-0.52484-0.29538-0.43580 0.68640
  -1 -10   9   74.47    2.55  36-0.74229 0.68523-0.52790-0.21754-0.43274 0.71514
  -1  -8  10   -5.22    2.65  37-0.74199 0.68605-0.52976-0.06678-0.43087 0.74427
  -1  -7  10   51.20    2.79  36-0.74241 0.68632-0.52709 0.00512-0.43356 0.74694
  -1  -6  10 1190.33    4.94  36-0.74192 0.68508-0.53020 0.08311-0.43043 0.74318
  -1  -4   9  205.91    3.58  36-0.74181 0.68398-0.53087 0.23315-0.42975 0.71040
  -1  -3   8  108.52    3.67  36-0.74228 0.68402-0.52795 0.30550-0.43269 0.68144
  -1   1 -28   -7.37    1.98  36-0.74267 0.64787-0.52546 0.60265-0.43518-0.44668
  -1   2 -24  285.18    2.79  36-0.74262 0.65497-0.52577 0.67461-0.43488-0.32072
  -1   3 -14  111.37    2.46  36-0.74304 0.66447-0.52300 0.74635-0.43764-0.00408
   0 -13   3   -4.07    2.44  37-0.74179 0.74635-0.53098-0.43825-0.42964 0.52344
   0 -11   6  193.57    3.05  36-0.74188 0.74748-0.53045-0.28946-0.43018 0.62002
   0 -10   7   10.82    2.47  36-0.74180 0.74860-0.53090-0.21501-0.42972 0.64916
   0  -8   8   68.77    3.08  37-0.74172 0.74918-0.53138-0.06433-0.42924 0.68089
   0  -7   8   32.66    3.05  36-0.74209 0.74965-0.52915 0.00828-0.43149 0.68330
   0  -6   8  705.04    4.20  37-0.74130 0.74878-0.53394 0.08692-0.42664 0.67843
   0  -1 -30    3.09    2.54  37-0.74189 0.71328-0.53037 0.45637-0.43026-0.51084
   0   1 -24  528.28    3.98  36-0.74224 0.72088-0.52820 0.60244-0.43244-0.32094
   0   2 -17   25.02    2.33  36-0.74262 0.72759-0.52577 0.67500-0.43488-0.09811
   0   2 -16   40.23    3.05  36-0.74195 0.72761-0.52999 0.67908-0.43064-0.07171
   0   2 -15  106.97    3.33  37-0.74150 0.72845-0.53275 0.68150-0.42786-0.04276
   0   2 -14  440.63    3.99  37-0.74129 0.72909-0.53400 0.68292-0.42659-0.01307
   0   2 -13   36.42    3.16  37-0.74128 0.73001-0.53404 0.68276-0.42655 0.01906
   0   2 -12  905.66    5.02  37-0.74172 0.73148-0.53142 0.68046-0.42920 0.05216
   0   2 -11  277.01    3.98  36-0.74228 0.73273-0.52794 0.67658-0.43270 0.08722
   1 -13  -1   67.18    2.17  36-0.74281 0.80895-0.52454-0.44523-0.43610 0.40857
   1 -11   3  210.92    3.13  36-0.74218 0.81172-0.52856-0.29113-0.43208 0.53044
   1 -10   4  111.04    2.73  36-0.74252 0.81286-0.52643-0.21876-0.43421 0.56375
   1  -9   5    4.64    2.53  36-0.74188 0.81252-0.53041-0.14081-0.43022 0.58941
   1  -4   4  520.01    4.63  36-0.74192 0.81181-0.53017 0.23257-0.43046 0.55845
   1   0 -23   -2.69    2.89  37-0.74184 0.78684-0.53068 0.53124-0.42995-0.29038
   1   1 -16   60.51    3.07  36-0.74260 0.79469-0.52588 0.59982-0.43477-0.06572
   1   1 -15   53.09    3.42  36-0.74211 0.79488-0.52899 0.60317-0.43165-0.03631
   1   1 -14  342.62    4.09  36-0.74195 0.79576-0.52999 0.60417-0.43064-0.00650
   1   1 -13   -1.41    3.27  37-0.74196 0.79397-0.52991 0.60722-0.43072 0.02357
   1   1 -12   73.82    3.34  36-0.74257 0.79824-0.52608 0.60045-0.43457 0.05987
   2 -12  -3   25.57    2.50  36-0.74248 0.87331-0.52666-0.36803-0.43398 0.34577
   2 -11  -1   58.07    2.57  36-0.74274 0.87488-0.52497-0.29531-0.43567 0.41010
   2 -10   1   -1.23    2.62  37-0.74108 0.87517-0.53526-0.21078-0.42531 0.46137
   2  -8   2   78.48    2.80  36-0.74236 0.87708-0.52741-0.06877-0.43324 0.50091
   2  -7   2   34.92    2.22  36-0.74295 0.87774-0.52361 0.00154-0.43703 0.50447
   2  -6   2 1071.54    5.54  36-0.74216 0.87651-0.52867 0.08122-0.43197 0.49958
   2  -4 -28   38.08    2.91  37-0.74134 0.84883-0.53367 0.23652-0.42692-0.44774
   2  -3  -1  131.87    4.47  36-0.74180 0.87288-0.53093 0.30783-0.42970 0.40287
   2  -2 -24   -2.35    2.72  37-0.74071 0.85133-0.53739 0.38887-0.42314-0.32676
   2  -1 -21   21.34    2.66  36-0.74221 0.85560-0.52837 0.45350-0.43227-0.22357
   2  -1  -7   12.05    4.51  37-0.74043 0.86644-0.53895 0.46410-0.42154 0.20675
   3 -12 -11    9.14    2.67  37-0.74148 0.93029-0.53285-0.36222-0.42775 0.09052
   3 -12 -10   13.70    2.75  37-0.74031 0.93063-0.53965-0.35625-0.42082 0.11473
   3 -11  -6   -0.64    2.81  38-0.73979 0.93642-0.54254-0.28287-0.41785 0.23621
   3 -10  -4   -4.65    2.48  37-0.74154 0.93668-0.53251-0.21090-0.42810 0.30757
   3  -9  -3  197.04    3.32  36-0.74194 0.93821-0.53003-0.14089-0.43060 0.34377
   3  -8  -2  305.79    4.06  37-0.74093 0.93796-0.53609-0.06010-0.42446 0.36886
   3  -7  -2   55.77    3.12  37-0.74162 0.93826-0.53203 0.01012-0.42858 0.37291
   3  -6 -25   24.85    3.20  38-0.73947 0.91550-0.54427 0.09760-0.41606-0.36338
   3  -5  -3  587.33    5.31  37-0.74067 0.93665-0.53763 0.16503-0.42289 0.33545
   3  -4 -23   15.05    2.97  37-0.74138 0.91897-0.53344 0.23579-0.42715-0.28878
   3  -3 -20    0.64    3.01  37-0.74030 0.92064-0.53969 0.31623-0.42078-0.20120
   4  -9 -14    3.33    3.65  39-0.73747 0.99155-0.55447-0.11850-0.40538-0.02586
   4  -8 -11   57.79    3.46  37-0.74136 0.99617-0.53358-0.06268-0.42702 0.09099
   4  -7 -10  586.61    6.09  37-0.74003 0.99616-0.54119 0.01887-0.41924 0.11422
   4  -6 -11   42.90    4.24  38-0.73889 0.99376-0.54732 0.09991-0.41289 0.07643
 -13   0  14  409.01    6.23  38-0.73755-0.10985-0.55300 0.55297-0.40699 0.82202
 -13   4   4  156.19    4.19  38-0.73824-0.11869-0.54954 0.84895-0.41062 0.51082
 -12   5   0   16.53    2.76  37-0.73964-0.05551-0.54215 0.91589-0.41829 0.39515
 -12   6 -10   -5.07    2.38  37-0.73958-0.06769-0.54247 0.99436-0.41796 0.07970
 -12   6  -9    3.46    2.69  38-0.73942-0.06367-0.54338 0.99152-0.41703 0.11113
 -12   6  -8    7.65    2.36  37-0.74035-0.06125-0.53823 0.98660-0.42231 0.14897
 -11   5   0   16.10    2.67  38-0.73933 0.01108-0.54385 0.91799-0.41653 0.39576
 -11   6  -9    7.54    2.62  37-0.73939 0.00186-0.54352 0.99350-0.41688 0.11291
 -11   6  -8   -0.05    2.57  37-0.73992 0.00391-0.54065 0.98893-0.41983 0.14747
 -10  -4  18  327.30    3.73  37-0.74023 0.09534-0.53889 0.24068-0.42164 0.96802
 -10   0  14   19.96    3.51  38-0.73889 0.09020-0.54617 0.54618-0.41414 0.83451
 -10   5   0   58.18    2.97  37-0.74001 0.07778-0.54014 0.91324-0.42035 0.40100
[truncated: 3,657,255 more chars]
