# Supplementary material for: {N-[(4-Meth­oxy-2-oxidophen­yl)(phen­yl)methyl­idene]glycinato}di­phenyl­silicon(IV)
Source: IUCrdata. 2023 Apr 6;8(Pt 4):x230306. doi: 10.1107/S2414314623003061 (PMC10162027; doi:10.1107/S2414314623003061)
Supplement: Supplementary file 2 [file x-08-x230306-Isup2.hkl]

data_I                                                                          
_shelx_title ' K55-FF'                                                          
_shelx_refln_list_code          4                                               
_shelx_F_calc_maximum      166.91                                               
_exptl_crystal_F_000       976.00                                               
_reflns_d_resolution_high  0.7697                                               
                                                                                
loop_                                                                           
 _space_group_symop_operation_xyz                                               
 'x, y, z'                                                                      
 '-x, y+1/2, -z+1/2'                                                            
 '-x, -y, -z'                                                                   
 'x, -y-1/2, z-1/2'                                                             
                                                                                
_cell_length_a    10.7366                                                       
_cell_length_b     9.5341                                                       
_cell_length_c    22.6716                                                       
_cell_angle_alpha  90.000                                                       
_cell_angle_beta   91.603                                                       
_cell_angle_gamma  90.000                                                       
                                                                                
_shelx_F_squared_multiplier     1.000                                           
                                                                                
loop_                                                                           
 _refln_index_h                                                                 
 _refln_index_k                                                                 
 _refln_index_l                                                                 
 _refln_F_squared_calc                                                          
 _refln_F_squared_meas                                                          
 _refln_F_squared_sigma                                                         
 _refln_observed_status                                                         
   1   0   0      15078.47      18548.27       207.82 o                         
   2   0   0      12204.96      12509.68       101.37 o                         
   3   0   0       1689.01       1792.93        12.01 o                         
   4   0   0       7613.14       7999.45        57.93 o                         
   5   0   0      19744.98      20824.19       439.81 o                         
   6   0   0       3192.78       3446.78        38.05 o                         
   7   0   0          3.98          7.94         3.27 o                         
   8   0   0         36.20         31.01         3.53 o                         
   9   0   0        196.53        275.57         6.92 o                         
  10   0   0        301.29        217.67        10.20 o                         
  11   0   0         84.47        124.55        14.98 o                         
  12   0   0        833.94        805.72        28.46 o                         
  13   0   0         68.69         77.02         8.22 o                         
   1   1   0          5.72         11.89         4.58 o                         
   2   1   0       1246.50       1144.95         9.36 o                         
   3   1   0         43.63         33.26         3.44 o                         
   4   1   0       2031.67       1880.37        14.57 o                         
   5   1   0         36.77         39.80         3.45 o                         
   6   1   0          3.70          3.74         2.61 o                         
   7   1   0        611.44        704.34         8.36 o                         
   8   1   0         11.55         15.58         2.40 o                         
   9   1   0         18.72         35.65         4.59 o                         
  10   1   0         10.88          3.68         3.07 o                         
  11   1   0        296.63        285.08         3.65 o                         
  12   1   0          0.38          3.80         4.11 o                         
  13   1   0        199.63        168.84         2.81 o                         
   0   2   0         61.72         27.97         6.19 o                         
   1   2   0        287.82        226.70         5.02 o                         
   2   2   0         89.25         87.56         3.43 o                         
   3   2   0       1487.94       1314.75        19.43 o                         
   4   2   0        322.72        298.46         3.49 o                         
   5   2   0        392.77        368.14         5.24 o                         
   6   2   0        291.86        247.49         3.90 o                         
   7   2   0        142.23        140.76         2.73 o                         
   8   2   0        935.68        926.70        10.09 o                         
   9   2   0        247.09        276.26         4.80 o                         
  10   2   0        187.96        207.77         4.69 o                         
  11   2   0        810.27        788.92        10.37 o                         
  12   2   0         31.54         21.55         2.48 o                         
  13   2   0        197.04        184.41         2.92 o                         
   1   3   0        161.63        158.03         4.14 o                         
   2   3   0          1.99          9.17         2.77 o                         
   3   3   0        353.79        336.93         6.82 o                         
   4   3   0        394.24        329.75         4.51 o                         
   5   3   0        110.73        130.68         2.53 o                         
   6   3   0       1238.31       1239.43        18.28 o                         
   7   3   0        120.16        122.32         2.70 o                         
   8   3   0        442.87        480.59         7.42 o                         
   9   3   0         18.21         19.80         2.49 o                         
  10   3   0         12.12         16.19         3.07 o                         
  11   3   0          9.53          9.48         2.57 o                         
  12   3   0         21.11         37.42         7.49 o                         
  13   3   0          1.21          6.42         4.36 o                         
   0   4   0          0.10         -2.53         4.41 o                         
   1   4   0       1582.54       1576.66        33.23 o                         
   2   4   0         16.31          4.26         2.69 o                         
   3   4   0         94.94         56.37         2.40 o                         
   4   4   0       1095.79       1092.97        21.20 o                         
   5   4   0        632.76        641.65         9.17 o                         
   6   4   0         37.32         50.98         2.61 o                         
   7   4   0       2058.15       2156.63        28.64 o                         
   8   4   0        424.68        415.00         5.43 o                         
   9   4   0        676.78        679.97        10.40 o                         
  10   4   0          0.03         -0.60         2.35 o                         
  11   4   0       1074.56       1038.90        19.75 o                         
  12   4   0         18.76         18.47         5.60 o                         
  13   4   0        166.84        155.11         8.18 o                         
   1   5   0        695.35        777.40        16.67 o                         
   2   5   0        447.77        538.39        12.13 o                         
   3   5   0        115.28        137.77         2.92 o                         
   4   5   0         15.04         37.92         4.83 o                         
   5   5   0         44.46         37.74         2.63 o                         
   6   5   0        727.84        736.10        10.28 o                         
   7   5   0         14.96         23.16         3.18 o                         
   8   5   0          2.54          3.70         2.30 o                         
   9   5   0         81.03         88.06         2.58 o                         
  10   5   0        150.71        154.63         2.63 o                         
  11   5   0         23.13         29.81         2.91 o                         
  12   5   0         44.26         45.17         2.68 o                         
   0   6   0        154.98        155.20         4.12 o                         
   1   6   0        555.59        534.13        11.48 o                         
   2   6   0        285.80        301.57         6.17 o                         
   3   6   0        274.95        246.71         6.71 o                         
   4   6   0        144.72        143.21         3.34 o                         
   5   6   0       1604.51       1523.78        33.92 o                         
   6   6   0        141.06        148.42         4.12 o                         
   7   6   0        733.55        732.43        14.13 o                         
   8   6   0        191.87        196.15         2.88 o                         
   9   6   0        343.56        358.99         6.54 o                         
  10   6   0          2.99          6.79         2.89 o                         
  11   6   0        124.23        126.61         4.86 o                         
  12   6   0        219.08        200.86         4.77 o                         
   1   7   0        352.11        374.39         7.24 o                         
   2   7   0        581.84        650.50        13.42 o                         
   3   7   0       2285.64       2368.02        51.13 o                         
   4   7   0        158.77        177.98         6.64 o                         
   5   7   0        551.49        534.19         7.90 o                         
   6   7   0          9.72         21.01         3.41 o                         
   7   7   0       1833.05       1909.60        29.46 o                         
   8   7   0        953.36        926.90        12.70 o                         
   9   7   0        843.56        824.44        13.71 o                         
  10   7   0         46.04         43.48         4.02 o                         
  11   7   0         35.41         29.39         3.30 o                         
   0   8   0       2124.43       2064.42        55.30 o                         
   1   8   0        103.48        107.62         4.98 o                         
   2   8   0       1981.32       1976.61        29.32 o                         
   3   8   0          2.33         -2.57         2.54 o                         
   4   8   0         48.24         51.37         2.92 o                         
   5   8   0        153.45        149.81         3.81 o                         
   6   8   0         54.91         44.86         2.57 o                         
   7   8   0       1693.75       1688.69        22.99 o                         
   8   8   0        393.40        388.53         9.49 o                         
   9   8   0         32.13         28.01         3.99 o                         
  10   8   0        292.50        273.87         3.68 o                         
   1   9   0        102.81        122.10         2.42 o                         
   2   9   0         51.90         47.42         4.67 o                         
   3   9   0        199.40        180.95         3.41 o                         
   4   9   0        133.98        148.18         2.58 o                         
   5   9   0        516.50        521.66        15.44 o                         
   6   9   0        687.19        685.82        14.22 o                         
   7   9   0        106.55         95.87         3.58 o                         
   8   9   0         27.50         35.02         3.99 o                         
   9   9   0          0.63         -0.55         5.96 o                         
   0  10   0       2519.07       2483.36        67.81 o                         
   1  10   0         57.80         75.41         3.19 o                         
   2  10   0        360.38        357.38         5.30 o                         
   3  10   0        305.05        301.97         6.40 o                         
   4  10   0         79.65         79.51         6.71 o                         
   5  10   0        293.62        292.38        11.19 o                         
   6  10   0         26.83         42.46         4.92 o                         
   7  10   0         56.89         71.24         5.44 o                         
   8  10   0         70.68         92.86         7.47 o                         
   1  11   0         11.28         19.67         3.70 o                         
   2  11   0        158.24        155.11         3.87 o                         
   3  11   0         24.04         31.07         3.94 o                         
   4  11   0         40.48         50.52         4.22 o                         
   5  11   0         27.92         35.84         6.46 o                         
   6  11   0        112.66        111.17         4.90 o                         
   0  12   0        326.05        279.52         6.17 o                         
   1  12   0          7.01          4.65         2.20 o                         
   2  12   0         52.54         61.70         6.16 o                         
   3  12   0         76.62         66.15         2.52 o                         
 -13   1   1         80.99         96.69         4.65 o                         
 -12   1   1        395.44        398.40         6.42 o                         
 -11   1   1        385.37        363.32         6.90 o                         
 -10   1   1          4.17         18.90         4.36 o                         
  -9   1   1          0.02          6.30         3.35 o                         
  -8   1   1        403.71        349.62         3.76 o                         
  -7   1   1       1591.93       1570.70        18.24 o                         
  -6   1   1        184.24        213.93         3.43 o                         
  -5   1   1       3625.80       3690.94        32.09 o                         
  -4   1   1       3224.86       3071.07        24.46 o                         
  -3   1   1        490.21        505.34         4.90 o                         
  -2   1   1       1777.07       1664.16        19.09 o                         
  -1   1   1       3635.13       3485.76        75.26 o                         
   0   1   1       8320.73       8380.98       261.57 o                         
   1   1   1       5981.98       5834.03       117.83 o                         
   2   1   1       1075.81        907.11         8.54 o                         
   3   1   1         74.08         69.57         3.25 o                         
   4   1   1       1957.38       1763.72        11.27 o                         
   5   1   1         43.99         70.82         2.38 o                         
   6   1   1         11.82         28.77         2.79 o                         
   7   1   1        372.38        376.54         3.91 o                         
   8   1   1         24.16         39.06         3.47 o                         
   9   1   1        274.20        274.20         3.86 o                         
  10   1   1         14.61         18.15         2.86 o                         
  11   1   1       1122.20       1068.45        15.01 o                         
  12   1   1        106.95        110.19         5.52 o                         
  13   1   1          9.08         11.04         2.91 o                         
 -13   2   1         16.35         13.32         3.56 o                         
 -12   2   1         32.69         32.64         2.97 o                         
 -11   2   1         63.46         65.09         2.84 o                         
 -10   2   1         41.59         47.79         6.17 o                         
  -9   2   1         81.40         63.53         2.36 o                         
  -8   2   1       1879.50       2026.61        20.41 o                         
  -7   2   1        216.02        203.81         2.61 o                         
  -6   2   1        367.98        399.16         4.41 o                         
  -5   2   1          1.75          3.22         2.61 o                         
  -4   2   1       3070.19       3258.77        34.52 o                         
  -3   2   1       2603.30       2310.14        28.06 o                         
  -2   2   1       4340.43       4064.36        71.38 o                         
  -1   2   1       6527.85       6155.41       108.64 o                         
   0   2   1       8217.50       7690.98       138.07 o                         
   1   2   1          1.82          5.72         3.78 o                         
   2   2   1        448.31        438.43         9.43 o                         
   3   2   1        356.15        292.08         3.35 o                         
   4   2   1        143.13        145.84         2.86 o                         
   5   2   1        659.94        697.85         6.70 o                         
   6   2   1        542.56        540.57         9.04 o                         
   7   2   1          0.93          4.14         2.62 o                         
   8   2   1        531.48        565.26         7.45 o                         
   9   2   1         44.92         49.63         3.41 o                         
  10   2   1         14.20         11.70         2.46 o                         
  11   2   1         20.61         29.24         3.37 o                         
  12   2   1         70.61         71.62         3.07 o                         
  13   2   1          1.06          2.56         5.05 o                         
 -13   3   1        517.79        483.60        15.01 o                         
 -12   3   1        730.96        717.71         9.33 o                         
 -11   3   1          9.15         10.96         3.14 o                         
 -10   3   1       1297.45       1288.89        17.03 o                         
  -9   3   1        441.72        426.08         8.59 o                         
  -8   3   1        334.02        315.94         5.13 o                         
  -7   3   1        767.63        723.26         8.40 o                         
  -6   3   1        525.19        557.93         6.78 o                         
  -5   3   1       2680.74       2709.34        34.07 o                         
  -4   3   1        940.12        830.24        14.01 o                         
  -3   3   1        130.71        121.62         3.17 o                         
  -2   3   1        347.39        369.02         6.28 o                         
  -1   3   1         83.98         59.03         3.25 o                         
   0   3   1        458.18        381.50         5.95 o                         
   1   3   1        995.19        856.02        15.08 o                         
   2   3   1        642.91        604.75        13.86 o                         
   3   3   1         21.65         12.77         2.47 o                         
   4   3   1        458.09        430.00         6.61 o                         
   5   3   1         32.46         41.73         2.26 o                         
   6   3   1       3500.50       3547.21        51.16 o                         
   7   3   1         87.54         61.20         2.22 o                         
   8   3   1          3.94          5.41         5.44 o                         
   9   3   1          3.84          3.60         2.52 o                         
  10   3   1        452.05        453.33         6.24 o                         
  11   3   1        829.73        829.63        10.51 o                         
  12   3   1       1134.42       1080.63        17.81 o                         
  13   3   1        119.60        125.44         8.69 o                         
 -13   4   1         21.60         15.21         6.41 o                         
 -12   4   1          1.87         -2.99         2.60 o                         
 -11   4   1        293.81        298.91         5.69 o                         
 -10   4   1          0.07          1.92         2.19 o                         
  -9   4   1        194.57        205.39         4.21 o                         
  -8   4   1         36.88         41.66         2.84 o                         
  -7   4   1         66.50         79.90         2.72 o                         
  -6   4   1        135.76        115.91         2.32 o                         
  -5   4   1         55.54         65.03         2.50 o                         
  -4   4   1       1325.68       1380.55        25.98 o                         
  -3   4   1         33.87         31.18         2.91 o                         
  -2   4   1        119.87        129.35         3.08 o                         
  -1   4   1         13.84         11.92         2.92 o                         
   0   4   1        215.19        228.04         3.79 o                         
   1   4   1        436.92        451.32         7.12 o                         
   2   4   1        917.44        866.59        15.41 o                         
   3   4   1        157.08        162.37         2.94 o                         
   4   4   1        232.37        254.95         4.60 o                         
   5   4   1         29.20         28.79         2.25 o                         
   6   4   1         37.81         42.52         2.25 o                         
   7   4   1        310.16        306.32         6.38 o                         
   8   4   1        248.06        249.46         4.74 o                         
   9   4   1        102.25        111.40         3.05 o                         
  10   4   1         13.28         10.86         2.27 o                         
  11   4   1         55.55         65.62         4.48 o                         
  12   4   1          0.02          1.26         2.86 o                         
  13   4   1         55.09         63.67         5.85 o                         
 -12   5   1        480.93        455.16        13.82 o                         
 -11   5   1        153.54        145.02         5.61 o                         
 -10   5   1        198.54        211.32         2.96 o                         
  -9   5   1        331.40        330.27         6.78 o                         
  -8   5   1          0.69         -0.09         2.23 o                         
  -7   5   1       3263.47       3292.38        51.94 o                         
  -6   5   1          9.10          6.44         2.45 o                         
  -5   5   1        564.68        540.05        10.14 o                         
  -4   5   1        811.19        784.10        13.91 o                         
  -3   5   1         13.33         23.09         2.46 o                         
  -2   5   1       1601.13       1576.63        33.11 o                         
  -1   5   1         83.12         90.61         2.50 o                         
   0   5   1        930.55        889.21        14.22 o                         
   1   5   1        243.82        322.37         7.53 o                         
   2   5   1        455.29        468.50         9.04 o                         
   3   5   1        129.45        206.75         4.57 o                         
   4   5   1       1180.23       1119.60        16.43 o                         
   5   5   1          4.98          8.14         2.67 o                         
   6   5   1         50.51         51.35         2.68 o                         
   7   5   1        617.99        613.63         9.08 o                         
   8   5   1        474.64        470.53         7.09 o                         
   9   5   1       1255.41       1315.53        20.15 o                         
  10   5   1        569.43        593.39        11.86 o                         
  11   5   1         36.86         38.30         2.23 o                         
  12   5   1       1225.13       1178.67        21.60 o                         
 -12   6   1          0.00          0.00         2.66 o                         
 -11   6   1         74.61         65.12         2.71 o                         
 -10   6   1         12.50          8.07         2.56 o                         
  -9   6   1          6.88          6.77         2.46 o                         
  -8   6   1         98.75         89.19         2.43 o                         
  -7   6   1       1352.61       1387.31        20.44 o                         
  -6   6   1        168.50        157.49         3.23 o                         
  -5   6   1          0.98          2.05         4.70 o                         
  -4   6   1         95.03         83.29         2.79 o                         
  -3   6   1         46.11         44.91         3.10 o                         
  -2   6   1       1040.04       1063.07        18.23 o                         
  -1   6   1        303.49        267.49         5.97 o                         
   0   6   1       1975.68       2030.28        36.31 o                         
   1   6   1        266.32        262.30         7.57 o                         
   2   6   1        184.30        154.31         4.52 o                         
   3   6   1         50.06         52.93         3.22 o                         
   4   6   1        191.96        188.93         3.60 o                         
   5   6   1         69.13         77.38         2.17 o                         
   6   6   1         19.14         23.13         3.39 o                         
   7   6   1       1042.74       1067.80        18.19 o                         
   8   6   1         73.32         72.56         3.93 o                         
   9   6   1        156.69        170.55         3.07 o                         
  10   6   1          3.35          6.53         3.01 o                         
  11   6   1          1.46          0.71         3.19 o                         
  12   6   1          4.25         12.93         3.76 o                         
 -11   7   1          5.75          4.60         2.67 o                         
 -10   7   1        230.55        228.64         6.89 o                         
  -9   7   1        244.14        232.83         4.99 o                         
  -8   7   1        134.61        143.49         4.82 o                         
  -7   7   1          4.35          5.42         5.54 o                         
  -6   7   1        922.05        917.17        19.95 o                         
  -5   7   1       1211.44       1215.34        29.81 o                         
  -4   7   1       2292.52       2264.44        43.21 o                         
  -3   7   1         39.38         51.62         4.63 o                         
  -2   7   1       2142.92       2072.42        43.98 o                         
  -1   7   1        873.19        808.02        15.19 o                         
   0   7   1       1045.35       1055.56        16.15 o                         
   1   7   1       1733.11       1644.45        26.54 o                         
   2   7   1        359.95        391.55         8.40 o                         
   3   7   1       1815.66       1796.63        40.50 o                         
   4   7   1        350.24        341.51        10.11 o                         
   5   7   1          9.09         12.38         4.02 o                         
   6   7   1        813.37        808.06        15.83 o                         
   7   7   1        473.58        467.10         6.80 o                         
   8   7   1        260.16        271.05         5.63 o                         
   9   7   1         13.62         14.00         2.60 o                         
  10   7   1         24.56         27.43         4.56 o                         
  11   7   1          0.15         -3.52         4.33 o                         
 -10   8   1        136.14        134.01         3.64 o                         
  -9   8   1         43.87         53.39         4.81 o                         
  -8   8   1        383.78        353.88         4.07 o                         
  -7   8   1        144.40        142.84         8.98 o                         
  -6   8   1       1138.59       1132.69        30.68 o                         
  -5   8   1        452.02        456.31        12.18 o                         
  -4   8   1        551.78        581.74        15.30 o                         
  -3   8   1        336.56        347.43         9.66 o                         
  -2   8   1        710.15        729.92        13.82 o                         
  -1   8   1        293.96        290.71         3.84 o                         
   0   8   1        228.87        188.89         5.19 o                         
   1   8   1         25.31         31.03         3.03 o                         
   2   8   1         42.29         40.34         2.71 o                         
   3   8   1        193.18        193.68         7.47 o                         
   4   8   1        223.63        230.44         9.79 o                         
   5   8   1         27.59         27.85         4.75 o                         
   6   8   1         26.71         34.96         5.65 o                         
   7   8   1        666.20        692.62        16.98 o                         
   8   8   1        154.06        144.46         4.16 o                         
   9   8   1         36.28         36.93         5.10 o                         
  10   8   1         15.70         14.77         3.76 o                         
  -9   9   1          4.17         -2.76         2.06 o                         
  -8   9   1        159.32        143.40         3.87 o                         
  -7   9   1         30.02         32.52         3.38 o                         
  -6   9   1        261.94        256.45         4.66 o                         
  -5   9   1        473.62        470.99        12.56 o                         
  -4   9   1         18.65         19.85         2.93 o                         
  -3   9   1         48.32         58.39         3.65 o                         
  -2   9   1         24.21         28.05         3.36 o                         
  -1   9   1         34.17         22.20         3.24 o                         
   0   9   1         54.92         59.04         5.88 o                         
   1   9   1        325.19        301.37         4.67 o                         
   2   9   1          1.74         -1.44         2.19 o                         
   3   9   1        259.35        266.44         8.01 o                         
   4   9   1        940.76        922.11        10.77 o                         
   5   9   1        270.95        277.49         6.18 o                         
   6   9   1          2.21         -0.21         2.52 o                         
   7   9   1          4.98          6.43         3.91 o                         
   8   9   1        117.08        123.89         4.37 o                         
   9   9   1       1071.30       1014.90        16.08 o                         
  -8  10   1        175.80        170.42         7.56 o                         
  -7  10   1        260.23        243.94         5.32 o                         
  -6  10   1          7.45          4.19         3.45 o                         
  -5  10   1          3.71          8.87         3.66 o                         
  -4  10   1          0.15          5.62         2.93 o                         
  -3  10   1          0.08          6.85         5.01 o                         
  -2  10   1        134.88        120.11         8.19 o                         
  -1  10   1         35.05         37.01         2.98 o                         
   0  10   1         51.13         63.43         2.49 o                         
   1  10   1          0.01          3.00         2.35 o                         
   2  10   1          0.09         -3.45         2.38 o                         
   3  10   1          2.74          2.47         4.03 o                         
   4  10   1        351.20        346.97         5.27 o                         
   5  10   1        174.41        173.34         4.98 o                         
   6  10   1          3.08         14.90         4.21 o                         
   7  10   1         10.68         16.12         3.89 o                         
   8  10   1          3.60          2.69         3.66 o                         
  -6  11   1          2.58          2.02         5.51 o                         
  -5  11   1        904.30        839.35        18.95 o                         
  -4  11   1         20.03         17.47         2.51 o                         
  -3  11   1        198.19        196.26         4.90 o                         
  -2  11   1        186.92        166.90         5.92 o                         
  -1  11   1          0.67         -2.43         2.51 o                         
   0  11   1        113.52        115.50         8.46 o                         
   1  11   1          0.53         -0.23         4.08 o                         
   2  11   1         21.57         32.17         5.14 o                         
   3  11   1         97.06        123.36         5.08 o                         
   4  11   1        192.15        177.30         4.01 o                         
   5  11   1         12.65         11.14         2.42 o                         
   6  11   1         77.44         97.45         4.40 o                         
  -3  12   1          4.70          2.84         5.13 o                         
  -2  12   1        173.39        162.44         6.61 o                         
  -1  12   1         80.61         82.69         2.44 o                         
   0  12   1         76.42         69.31         3.82 o                         
   1  12   1          7.89          5.99         2.24 o                         
   2  12   1         13.63          3.59         4.04 o                         
   3  12   1          6.57         15.96         2.98 o                         
 -13   0   2        308.84        290.72        13.52 o                         
 -12   0   2        230.65        212.48         4.31 o                         
 -11   0   2       3746.68       3567.42        42.85 o                         
 -10   0   2       1118.38        970.83        36.04 o                         
  -9   0   2       1245.82       1280.65        17.93 o                         
  -8   0   2          1.04         -0.46         3.66 o                         
  -7   0   2       3074.23       3249.42        31.41 o                         
  -6   0   2         20.43          3.64         3.68 o                         
  -5   0   2        228.02        242.79         4.44 o                         
  -4   0   2        401.16        438.77         6.64 o                         
  -3   0   2      13322.16      13414.11       140.83 o                         
  -2   0   2      13179.81      13480.16       158.42 o                         
  -1   0   2        368.90        427.49        12.26 o                         
   0   0   2       3164.92       3197.58        86.50 o                         
   1   0   2       5117.18       4959.61        99.26 o                         
   2   0   2        590.51        461.10         6.68 o                         
   3   0   2      16758.33      16145.93       105.59 o                         
   4   0   2       1141.99       1244.55         9.21 o                         
   5   0   2         40.18         20.37         3.78 o                         
   6   0   2        128.44        173.46         6.57 o                         
   7   0   2         29.36         34.11         3.44 o                         
   8   0   2          7.14         20.58         3.08 o                         
   9   0   2         12.77         19.97         5.71 o                         
  10   0   2          4.30          9.03         3.71 o                         
  11   0   2        166.45        165.27         7.61 o                         
  12   0   2        440.75        442.20         9.59 o                         
  13   0   2        404.76        390.93        13.37 o                         
 -13   1   2         28.78         36.46         4.31 o                         
 -12   1   2        246.11        229.19         8.86 o                         
 -11   1   2          5.34          7.56         4.58 o                         
 -10   1   2        550.88        609.53        11.88 o                         
  -9   1   2          9.21         22.15         3.39 o                         
  -8   1   2         47.06         52.10         2.85 o                         
  -7   1   2         72.92         64.28         2.81 o                         
  -6   1   2        565.56        675.66         6.35 o                         
  -5   1   2       1127.19       1203.85         6.26 o                         
  -4   1   2       1824.34       1841.75         6.86 o                         
  -3   1   2         10.79          9.83         3.07 o                         
  -1   1   2       3598.57       3398.12       142.94 o                         
   0   1   2        603.68        588.74        12.06 o                         
   1   1   2       3757.01       3441.20        68.17 o                         
   2   1   2       6026.57       5580.74        81.21 o                         
   3   1   2       1615.26       1485.20        19.57 o                         
   4   1   2       6868.12       6787.35        57.97 o                         
   5   1   2       1722.74       1845.95        18.34 o                         
   6   1   2        124.29        125.50         3.52 o                         
   7   1   2        877.20        917.45         9.10 o                         
   8   1   2          3.80          7.31         2.51 o                         
   9   1   2        783.25        711.03         7.20 o                         
  10   1   2         85.60         58.43         2.93 o                         
  11   1   2          4.57         17.21         6.08 o                         
  12   1   2         95.54         97.54         6.43 o                         
  13   1   2        142.84        131.24         4.92 o                         
 -13   2   2         37.37         48.21         8.33 o                         
 -12   2   2        348.78        365.57         6.18 o                         
 -11   2   2        222.81        233.07         7.10 o                         
 -10   2   2        480.39        475.57        10.42 o                         
  -9   2   2        676.03        679.85        10.32 o                         
  -8   2   2         10.07         12.95         2.15 o                         
  -7   2   2        111.99        125.21         2.81 o                         
  -6   2   2       1157.03       1240.91         9.28 o                         
  -5   2   2        848.40        958.86         8.79 o                         
  -4   2   2         22.61         10.32         2.80 o                         
  -3   2   2         16.21         34.50         3.50 o                         
  -2   2   2       1501.47       1412.11        30.53 o                         
  -1   2   2       3923.99       3432.58        89.64 o                         
   0   2   2      11190.32      10094.53       233.41 o                         
   1   2   2      15371.60      14468.73       315.45 o                         
   2   2   2       2581.98       2349.66        42.67 o                         
   3   2   2          5.42          6.12         2.75 o                         
   4   2   2         16.47         15.75         2.36 o                         
   5   2   2       1477.66       1487.12        19.67 o                         
   6   2   2       1330.62       1518.92        21.16 o                         
   7   2   2        423.99        414.82         8.53 o                         
   8   2   2        986.62        944.90        14.52 o                         
   9   2   2         61.10         70.82         2.60 o                         
  10   2   2        354.34        379.26         6.81 o                         
  11   2   2        216.74        183.43         6.72 o                         
  12   2   2        705.62        664.85         5.68 o                         
  13   2   2        623.72        607.43        11.31 o                         
 -13   3   2        230.70        244.18        12.43 o                         
 -12   3   2          0.68          6.16         3.03 o                         
 -11   3   2         62.17         66.71         2.76 o                         
 -10   3   2         87.17         96.08         3.08 o                         
  -9   3   2        674.45        768.72         6.40 o                         
  -8   3   2        191.84        172.09         3.99 o                         
  -7   3   2        178.90        182.86         3.07 o                         
  -6   3   2        573.43        576.27         6.52 o                         
  -5   3   2        379.64        347.83         6.13 o                         
  -4   3   2        550.72        547.60         9.00 o                         
  -3   3   2       1546.30       1443.51        30.68 o                         
  -2   3   2       6049.69       5639.37       157.91 o                         
  -1   3   2        580.90        520.66         9.82 o                         
   0   3   2          0.60          2.03         3.25 o                         
   1   3   2        141.35        161.46         4.34 o                         
   2   3   2       2618.29       2488.20        42.33 o                         
   3   3   2        467.19        446.54         6.01 o                         
   4   3   2        211.51        190.28         4.39 o                         
   5   3   2       2210.41       2391.44        33.13 o                         
   6   3   2          3.00          1.63         2.31 o                         
   7   3   2         57.26         58.47         3.17 o                         
   8   3   2        168.44        159.18         3.43 o                         
   9   3   2         43.88         44.20         2.84 o                         
  10   3   2          6.43         11.02         2.51 o                         
  11   3   2         54.50         60.74         2.42 o                         
  12   3   2         55.55         56.09         4.14 o                         
  13   3   2          3.24         -7.58         5.05 o                         
 -13   4   2         73.79         75.66         7.12 o                         
 -12   4   2        612.27        598.60        13.38 o                         
 -11   4   2        405.15        382.44         8.44 o                         
 -10   4   2        122.79        122.16         3.41 o                         
  -9   4   2       2336.58       2413.09        27.17 o                         
  -8   4   2        705.40        734.67         8.66 o                         
  -7   4   2        365.90        404.63         4.72 o                         
  -6   4   2        238.16        243.30         4.68 o                         
  -5   4   2        470.74        518.65         9.72 o                         
  -4   4   2       1834.33       1908.06        35.18 o                         
  -3   4   2         47.32         18.36         2.95 o                         
  -2   4   2          0.00          1.49         2.96 o                         
  -1   4   2       2280.08       2302.34        39.23 o                         
   0   4   2        136.98        127.56         3.38 o                         
   1   4   2        380.25        293.06         5.70 o                         
   2   4   2       5126.94       4809.69       100.66 o                         
   3   4   2        581.36        598.41        10.10 o                         
   4   4   2       2162.53       2189.04        29.11 o                         
   5   4   2        641.86        646.59         9.19 o                         
   6   4   2        441.92        467.82         9.45 o                         
   7   4   2       2678.99       2743.26        45.25 o                         
   8   4   2       1741.92       1750.30        27.07 o                         
   9   4   2        130.96        147.67         3.31 o                         
  10   4   2        910.03        929.09        19.73 o                         
  11   4   2         27.00         31.85         2.49 o                         
  12   4   2        473.88        467.02        10.21 o                         
  13   4   2         18.74         31.10         3.48 o                         
 -12   5   2          4.04          6.71         2.40 o                         
 -11   5   2         26.94         28.38         3.56 o                         
 -10   5   2         99.80        102.51         2.62 o                         
  -9   5   2         79.11         80.05         2.58 o                         
  -8   5   2        404.60        400.15         6.42 o                         
  -7   5   2          2.56          9.00         3.24 o                         
  -6   5   2          0.08          1.03         3.07 o                         
  -5   5   2        198.29        209.60         5.80 o                         
  -4   5   2         86.63         85.50         2.87 o                         
  -3   5   2        141.04        172.03         3.89 o                         
  -2   5   2         23.73         16.71         2.93 o                         
  -1   5   2        665.54        712.83        16.78 o                         
   0   5   2        139.38        122.94         3.36 o                         
   1   5   2        628.55        671.24        12.85 o                         
   2   5   2         42.72         79.78         2.57 o                         
   3   5   2        754.45        803.40        13.78 o                         
   4   5   2        153.11        178.78         3.11 o                         
   5   5   2        253.93        269.93         5.44 o                         
   6   5   2        187.91        174.29         3.25 o                         
   7   5   2        214.13        226.27         3.11 o                         
   8   5   2         20.93         29.44         2.64 o                         
   9   5   2        258.75        244.60         4.81 o                         
  10   5   2          6.00          3.61         2.66 o                         
  11   5   2         15.65         29.23         2.55 o                         
  12   5   2         83.73         80.02         3.59 o                         
 -12   6   2        466.68        425.02         6.39 o                         
 -11   6   2         59.50         58.67         2.54 o                         
 -10   6   2         17.57          7.84         3.48 o                         
  -9   6   2        425.18        440.62        10.18 o                         
  -8   6   2          2.29          2.94         2.46 o                         
  -7   6   2         13.23         14.57         2.54 o                         
  -6   6   2         93.58         98.42         3.10 o                         
  -5   6   2        874.49        865.48        10.78 o                         
  -4   6   2       2565.66       2514.17        60.43 o                         
  -3   6   2          1.32         -2.18         2.48 o                         
  -2   6   2        927.90        970.69        17.26 o                         
  -1   6   2        242.93        224.22         5.04 o                         
   0   6   2         12.44          3.64         2.35 o                         
   1   6   2        577.44        552.35        12.05 o                         
   2   6   2       2991.84       2964.63        54.71 o                         
   3   6   2        114.04        143.08         5.62 o                         
   4   6   2       1399.97       1395.86        27.73 o                         
   5   6   2        620.05        633.27        11.33 o                         
   6   6   2        265.84        255.94         6.08 o                         
   7   6   2       7395.19       7638.51       123.38 o                         
   8   6   2        449.50        453.88         6.72 o                         
   9   6   2        137.29        139.41         4.25 o                         
  10   6   2          0.17         -1.01         2.15 o                         
  11   6   2         56.64         58.28         3.02 o                         
  12   6   2        217.43        222.24         7.29 o                         
 -11   7   2         12.52          8.45         2.63 o                         
 -10   7   2         20.79         29.46         4.85 o                         
  -9   7   2          0.40         12.16         3.08 o                         
  -8   7   2       1133.74       1137.70        12.62 o                         
  -7   7   2        620.06        645.16        12.45 o                         
  -6   7   2         38.56         37.25         4.06 o                         
  -5   7   2        135.19        152.15         5.80 o                         
  -4   7   2        426.04        428.99        13.88 o                         
  -3   7   2        153.35        163.85         6.19 o                         
  -2   7   2        361.57        349.58         6.68 o                         
  -1   7   2         61.27         59.36         3.47 o                         
   0   7   2         72.74         80.92         2.80 o                         
   1   7   2        114.89        118.54         2.67 o                         
   2   7   2        114.90         84.93         3.02 o                         
   3   7   2        182.65        175.55         4.70 o                         
   4   7   2        549.60        552.84        10.94 o                         
   5   7   2         23.40         31.94         3.67 o                         
   6   7   2        207.39        222.78         5.29 o                         
   7   7   2         17.32         20.26         2.70 o                         
   8   7   2          2.51          5.48         2.33 o                         
   9   7   2          1.13          5.58         4.46 o                         
  10   7   2        146.25        157.94         3.75 o                         
  11   7   2         80.91         73.36         3.44 o                         
 -10   8   2          8.94          3.97         3.77 o                         
  -9   8   2       1397.14       1368.30        17.83 o                         
  -8   8   2         77.39         94.80         3.95 o                         
  -7   8   2        693.28        701.73         5.70 o                         
  -6   8   2        184.12        174.97         5.43 o                         
  -5   8   2          7.48          3.42         3.93 o                         
  -4   8   2       1234.17       1262.16        27.85 o                         
  -3   8   2        840.91        847.80        16.82 o                         
  -2   8   2         53.95         59.03         3.93 o                         
  -1   8   2       3710.05       3680.34        72.85 o                         
   0   8   2         42.88         44.00         2.53 o                         
   1   8   2          0.66          8.46         2.47 o                         
   2   8   2        192.49        214.10         4.76 o                         
   3   8   2         87.76         85.94         3.02 o                         
   4   8   2         66.51         62.39         4.89 o                         
   5   8   2        195.60        202.78         4.15 o                         
   6   8   2        437.24        455.28         8.56 o                         
   7   8   2         75.04         76.49         2.26 o                         
   8   8   2          1.63          0.11         2.49 o                         
   9   8   2         36.63         42.82         3.93 o                         
  10   8   2        107.46        113.06         2.63 o                         
  -9   9   2          0.42         -3.07         4.01 o                         
  -8   9   2        242.84        226.40         8.59 o                         
  -7   9   2        239.19        250.38         3.49 o                         
  -6   9   2         44.56         49.94         6.42 o                         
  -5   9   2        288.44        277.64         7.28 o                         
  -4   9   2          2.09          6.26         4.38 o                         
  -3   9   2        185.33        189.28         5.62 o                         
  -2   9   2          7.89         11.61         2.69 o                         
  -1   9   2         12.06         16.44         2.22 o                         
   0   9   2         28.66         28.00         2.42 o                         
   1   9   2        399.76        415.88         5.67 o                         
   2   9   2        147.83        140.04         4.17 o                         
   3   9   2          0.98          1.42         4.16 o                         
   4   9   2        641.81        630.17        10.79 o                         
   5   9   2         16.59         28.00         4.95 o                         
   6   9   2         58.23         64.64         3.58 o                         
   7   9   2        114.39         99.71         4.03 o                         
   8   9   2        308.09        292.30         3.58 o                         
   9   9   2        382.06        339.87        10.85 o                         
  -8  10   2          9.34         29.94         7.70 o                         
  -7  10   2         37.61         41.97         3.13 o                         
  -6  10   2        131.27        130.28         4.91 o                         
  -5  10   2        199.89        177.86         4.47 o                         
  -4  10   2        642.84        658.49        11.26 o                         
  -3  10   2         57.58         51.74         4.29 o                         
  -2  10   2          7.12          8.79         4.05 o                         
  -1  10   2         53.68         43.19         2.40 o                         
   0  10   2        452.55        418.46         9.08 o                         
   1  10   2          2.59          8.37         2.54 o                         
   2  10   2        377.31        365.63         6.62 o                         
   3  10   2         20.93          9.75         4.48 o                         
   4  10   2         19.81         17.97         3.31 o                         
   5  10   2        608.20        609.71        14.83 o                         
   6  10   2        235.22        214.55         6.09 o                         
   7  10   2        395.33        383.34        10.03 o                         
   8  10   2         54.10         59.53         6.88 o                         
  -6  11   2         42.29         46.24         4.56 o                         
  -5  11   2          4.51         11.34         4.23 o                         
  -4  11   2          0.70         -0.90         2.08 o                         
  -3  11   2         69.35         70.11         5.60 o                         
  -2  11   2          9.35          8.83         2.36 o                         
  -1  11   2         54.01         65.43         7.11 o                         
   0  11   2          8.57         29.35         6.65 o                         
   1  11   2         23.15         17.37         2.66 o                         
   2  11   2         61.58         54.08         4.17 o                         
   3  11   2         58.64         53.19         5.48 o                         
   4  11   2          0.04         -4.58         3.05 o                         
   5  11   2          1.63         10.79         4.34 o                         
   6  11   2         60.32         56.33         4.52 o                         
  -3  12   2          2.67          1.18         3.10 o                         
  -2  12   2          4.01          6.54         4.08 o                         
  -1  12   2         10.66         18.48         3.56 o                         
   0  12   2         20.02          9.32         2.59 o                         
   1  12   2          4.81          9.55         3.14 o                         
   2  12   2        136.38        133.15         3.84 o                         
   3  12   2         48.69         46.60         4.63 o                         
 -13   1   3         60.32         48.18         7.44 o                         
 -12   1   3        422.16        368.40         3.61 o                         
 -11   1   3         21.22         27.32         6.27 o                         
 -10   1   3        377.60        403.75         7.32 o                         
  -9   1   3        760.79        739.85         5.95 o                         
  -8   1   3        993.26       1022.66        11.40 o                         
  -7   1   3        191.44        175.87         2.97 o                         
  -6   1   3       1012.60       1076.45         4.73 o                         
  -5   1   3       3017.53       3235.30        11.51 o                         
  -4   1   3         24.54         47.09         3.14 o                         
  -3   1   3       2406.67       2298.77         8.13 o                         
  -2   1   3        870.94        788.91         9.30 o                         
  -1   1   3         80.60         59.90         4.67 o                         
   0   1   3      17660.84      17440.67       943.55 o                         
   1   1   3      12034.52      11152.60       211.87 o                         
   2   1   3      14700.01      13629.38       244.16 o                         
   3   1   3         54.51         59.52         2.83 o                         
   4   1   3         20.83         31.70         2.84 o                         
   5   1   3       1569.15       1520.89        12.08 o                         
   6   1   3        101.80         79.61         2.62 o                         
   7   1   3        482.52        549.28         7.96 o                         
   8   1   3        261.98        250.78         6.46 o                         
   9   1   3          3.41          7.71         2.87 o                         
  10   1   3         39.43         53.29         3.40 o                         
  11   1   3        198.03        219.52         7.15 o                         
  12   1   3        368.42        373.71        13.10 o                         
  13   1   3        435.34        411.69         7.47 o                         
 -13   2   3          1.88          4.43         3.48 o                         
 -12   2   3         54.61         64.51         8.21 o                         
 -11   2   3        595.77        528.63         9.46 o                         
 -10   2   3        374.87        312.02         3.61 o                         
  -9   2   3        478.84        532.97         5.51 o                         
  -8   2   3        959.95       1038.16         8.38 o                         
  -7   2   3         22.18         21.08         2.14 o                         
  -6   2   3        149.99        177.67         2.37 o                         
  -5   2   3       4759.13       5131.64        55.25 o                         
  -4   2   3          2.11          4.26         2.71 o                         
  -3   2   3        785.73        771.14        17.72 o                         
  -2   2   3         44.25         31.81         3.97 o                         
  -1   2   3      10975.03      10355.94       294.72 o                         
   1   2   3      10958.67       9969.71       201.20 o                         
   2   2   3        911.65        818.90        13.40 o                         
   3   2   3       4611.15       4294.88        66.82 o                         
   4   2   3        476.33        486.01         7.38 o                         
   5   2   3       3523.14       3629.47        48.81 o                         
   6   2   3       1570.85       1587.39        16.02 o                         
   7   2   3          2.14          4.04         2.53 o                         
   8   2   3        251.16        279.29         2.58 o                         
   9   2   3          5.02          9.26         3.22 o                         
  10   2   3         97.85         95.46         4.03 o                         
  11   2   3          1.53         12.70         4.60 o                         
  12   2   3         83.68         70.30         5.80 o                         
  13   2   3        192.91        176.16         6.66 o                         
 -13   3   3        376.25        365.68         4.03 o                         
 -12   3   3          5.10          3.77         3.24 o                         
 -11   3   3        330.58        334.18         5.00 o                         
 -10   3   3        233.77        246.01         5.01 o                         
  -9   3   3        611.43        580.54         6.92 o                         
  -8   3   3        968.34        954.92         6.86 o                         
  -7   3   3        171.10        186.61         3.28 o                         
  -6   3   3         26.55         41.72         2.77 o                         
  -5   3   3        872.48        915.85        14.18 o                         
  -4   3   3       1279.28       1283.88        21.51 o                         
  -3   3   3        265.61        273.93         4.38 o                         
  -2   3   3       3729.37       3671.66        99.11 o                         
  -1   3   3        383.49        362.86         9.94 o                         
   0   3   3          0.21         -0.88         3.23 o                         
   1   3   3      10852.80      10222.60       217.20 o                         
   2   3   3         98.24        120.90         2.74 o                         
   3   3   3       1139.82       1030.01        16.84 o                         
   4   3   3         38.97         28.04         2.35 o                         
   5   3   3        544.55        507.70        10.70 o                         
   6   3   3       4884.16       4867.61        71.80 o                         
   7   3   3         43.70         48.19         2.41 o                         
   8   3   3       2430.90       2515.63        40.82 o                         
   9   3   3        388.83        373.09         4.30 o                         
  10   3   3        732.57        694.54        12.68 o                         
  11   3   3        858.33        862.90        15.01 o                         
  12   3   3         13.93         13.38         2.72 o                         
  13   3   3        208.01        206.27         6.55 o                         
 -13   4   3        383.97        362.04        10.80 o                         
 -12   4   3          4.49          3.57         2.79 o                         
 -11   4   3         56.45         68.82         5.74 o                         
 -10   4   3         47.02         41.34         2.58 o                         
  -9   4   3          3.90          2.33         2.46 o                         
  -8   4   3        222.24        218.18         3.45 o                         
  -7   4   3        679.21        759.11         8.89 o                         
  -6   4   3         83.14         82.49         3.10 o                         
  -5   4   3        590.42        637.38        10.57 o                         
  -4   4   3         58.44         64.23         2.98 o                         
  -3   4   3          3.90          2.04         3.08 o                         
  -2   4   3        208.02        229.04         8.38 o                         
  -1   4   3         23.67         28.61         2.45 o                         
   0   4   3        106.19        103.51         3.04 o                         
   1   4   3        123.21        109.39         2.80 o                         
   2   4   3       1021.43       1018.45        19.90 o                         
   3   4   3       1296.32       1340.70        18.76 o                         
   4   4   3        662.89        749.74        10.29 o                         
   5   4   3         32.25         36.17         2.67 o                         
   6   4   3        125.87        144.04         2.50 o                         
   7   4   3        170.51        163.81         4.50 o                         
   8   4   3         50.27         55.85         2.63 o                         
   9   4   3         95.75         91.63         3.53 o                         
  10   4   3         51.73         57.07         2.75 o                         
  11   4   3          0.06         -3.66         2.44 o                         
  12   4   3         68.77         59.71         3.22 o                         
  13   4   3         17.45          6.91         2.54 o                         
 -12   5   3        508.08        523.13         6.53 o                         
 -11   5   3        364.49        340.95         5.49 o                         
 -10   5   3        161.90        165.27         3.29 o                         
  -9   5   3        180.40        196.35         5.81 o                         
  -8   5   3       1316.51       1303.69        17.84 o                         
  -7   5   3        970.20        995.16        16.24 o                         
  -6   5   3          6.08          6.91         2.99 o                         
  -5   5   3        294.06        278.28         7.27 o                         
  -4   5   3        340.88        345.17        11.44 o                         
  -3   5   3       1442.56       1610.04        35.17 o                         
  -2   5   3        279.61        343.62         7.82 o                         
  -1   5   3        395.79        396.25         9.02 o                         
   0   5   3        509.84        427.35         9.00 o                         
   1   5   3        313.73        265.65         5.73 o                         
   2   5   3       1392.55       1420.57        29.33 o                         
   3   5   3       1775.70       1793.57        33.97 o                         
   4   5   3        584.89        608.55         9.84 o                         
   5   5   3        897.77        832.15        11.91 o                         
   6   5   3       1640.84       1686.77        25.84 o                         
   7   5   3        790.65        798.33        13.49 o                         
   8   5   3       1257.74       1265.27        19.06 o                         
   9   5   3        972.65       1026.87        17.35 o                         
  10   5   3         94.09         93.92         4.24 o                         
  11   5   3        863.45        846.93        20.30 o                         
  12   5   3          2.24         -0.68         2.30 o                         
 -12   6   3          2.45         -2.36         2.91 o                         
 -11   6   3         89.97         69.96         3.15 o                         
 -10   6   3        175.53        166.09         5.09 o                         
  -9   6   3        849.22        852.55        13.13 o                         
  -8   6   3        224.39        214.26         4.99 o                         
  -7   6   3        203.44        205.19         3.30 o                         
  -6   6   3        397.53        422.08         6.50 o                         
  -5   6   3          0.36         -4.93         3.28 o                         
  -4   6   3        990.28        998.79        18.75 o                         
  -3   6   3         92.02         96.79         5.64 o                         
  -2   6   3        373.84        383.33        10.69 o                         
  -1   6   3        249.43        229.47         4.47 o                         
   0   6   3       1085.40       1133.34        21.37 o                         
   1   6   3          2.73          9.58         3.06 o                         
   2   6   3        793.97        876.79        14.55 o                         
   3   6   3        281.40        305.69         5.58 o                         
   4   6   3         59.20         73.15         2.98 o                         
   5   6   3        240.87        226.05         4.58 o                         
   6   6   3        510.65        566.05         8.57 o                         
   7   6   3        737.22        743.05        14.99 o                         
   8   6   3        219.32        213.09         4.06 o                         
   9   6   3         36.09         47.99         4.51 o                         
  10   6   3        126.67        125.84         2.32 o                         
  11   6   3        204.04        185.45         5.30 o                         
  12   6   3        256.16        266.03         5.04 o                         
 -11   7   3        104.34        100.22         2.92 o                         
 -10   7   3        135.38        134.04         4.47 o                         
  -9   7   3        221.02        218.52         5.24 o                         
  -8   7   3        450.27        478.20         6.06 o                         
  -7   7   3         25.36         29.04         6.25 o                         
  -6   7   3         91.20         98.23         2.91 o                         
  -5   7   3       4181.96       4353.24        80.20 o                         
  -4   7   3          6.43          3.95         2.28 o                         
  -3   7   3       3654.17       3521.10        71.51 o                         
  -2   7   3        485.26        451.57        10.66 o                         
  -1   7   3        320.01        312.19         9.67 o                         
   0   7   3        888.87        848.38        13.91 o                         
   1   7   3        185.78        172.10         5.46 o                         
   2   7   3       1272.89       1265.11        23.10 o                         
   3   7   3        900.73        948.82        19.28 o                         
   4   7   3         56.35         70.64         3.95 o                         
   5   7   3        775.47        808.38        11.19 o                         
   6   7   3         84.11        100.35         3.07 o                         
   7   7   3       1398.31       1442.29        24.41 o                         
   8   7   3       1169.58       1190.82        19.95 o                         
   9   7   3        133.51        116.86         3.17 o                         
  10   7   3        442.53        412.38         4.92 o                         
  11   7   3         22.25         28.75         2.27 o                         
 -10   8   3        264.81        267.40         6.61 o                         
  -9   8   3         21.53         19.02         4.20 o                         
  -8   8   3        162.16        151.63         3.76 o                         
  -7   8   3          9.70         15.15         5.72 o                         
  -6   8   3        129.82        135.28         5.46 o                         
  -5   8   3         39.62         40.90         3.35 o                         
  -4   8   3        219.08        230.90         7.26 o                         
  -3   8   3        194.41        205.82         5.73 o                         
  -2   8   3          0.39          4.70         4.59 o                         
  -1   8   3         14.36         10.78         2.11 o                         
   0   8   3        692.28        772.12        15.42 o                         
   1   8   3        115.07        111.93         3.88 o                         
   2   8   3        162.14        158.40         5.13 o                         
   3   8   3        173.55        150.52         4.36 o                         
   4   8   3         75.66         82.18         2.65 o                         
   5   8   3        221.77        201.02         3.39 o                         
   6   8   3         64.14         66.42         2.14 o                         
   7   8   3        522.92        523.41        10.85 o                         
   8   8   3         32.52         44.78         3.12 o                         
   9   8   3         21.43         22.02         2.52 o                         
  10   8   3        104.70        111.92         4.01 o                         
  -9   9   3        559.59        510.09         5.37 o                         
  -8   9   3       1584.10       1553.52        16.94 o                         
  -7   9   3        285.90        283.92        10.19 o                         
  -6   9   3        135.73        136.55         5.15 o                         
  -5   9   3        199.31        204.68         6.28 o                         
  -4   9   3         59.12         66.68         3.18 o                         
  -3   9   3        523.51        534.32        12.77 o                         
  -2   9   3        808.61        822.00        14.43 o                         
  -1   9   3        412.38        399.38         8.15 o                         
   0   9   3        371.03        385.27         7.43 o                         
   1   9   3       1446.72       1429.56        31.02 o                         
   2   9   3        104.39         81.17         2.75 o                         
   3   9   3        505.38        528.11         9.84 o                         
   4   9   3          0.00          8.28         2.36 o                         
   5   9   3         42.34         52.48         4.26 o                         
   6   9   3        266.96        261.46         4.01 o                         
   7   9   3         14.48         15.56         2.78 o                         
   8   9   3         75.99         81.64         3.91 o                         
   9   9   3         84.10         67.34         3.46 o                         
  -8  10   3         36.04         49.51         5.22 o                         
  -7  10   3        108.80         99.88         3.87 o                         
  -6  10   3        453.48        440.50        15.04 o                         
  -5  10   3        113.33        124.22         5.48 o                         
  -4  10   3        143.62        147.43         8.04 o                         
  -3  10   3          2.82         -2.84         4.59 o                         
  -2  10   3          1.18          6.20         5.11 o                         
  -1  10   3        129.15        117.97         6.39 o                         
   0  10   3         62.43         75.08         6.20 o                         
   1  10   3        260.05        246.60         6.03 o                         
   2  10   3         32.25         32.21         2.49 o                         
   3  10   3        103.87        105.49         2.86 o                         
   4  10   3         12.64         11.17         3.83 o                         
   5  10   3         72.18         67.48         3.07 o                         
   6  10   3         33.50         41.14         3.11 o                         
   7  10   3        147.82        139.89         3.38 o                         
   8  10   3         26.33         30.78         5.14 o                         
  -6  11   3          4.73          3.39         2.88 o                         
  -5  11   3         21.18         17.00         5.56 o                         
  -4  11   3         39.52         46.67         2.81 o                         
  -3  11   3          4.94         10.91        10.08 o                         
  -2  11   3         42.28         46.54         5.86 o                         
  -1  11   3         98.78        105.52         4.62 o                         
   0  11   3        627.36        631.52        13.25 o                         
   1  11   3        591.50        552.03         8.51 o                         
   2  11   3        202.22        182.59         5.83 o                         
   3  11   3        412.06        410.60         8.79 o                         
   4  11   3         46.98         42.46         3.86 o                         
   5  11   3        303.61        287.12         4.79 o                         
   6  11   3        321.86        302.48         5.75 o                         
  -3  12   3         12.96         21.41         8.35 o                         
  -2  12   3         93.61         87.50         4.84 o                         
  -1  12   3         99.66         84.92         5.92 o                         
   0  12   3        454.16        430.65         9.50 o                         
   1  12   3         13.30          7.86         4.74 o                         
   2  12   3         31.17         38.66         5.86 o                         
   3  12   3         14.71         19.16         3.08 o                         
 -13   0   4        208.72        205.67        20.37 o                         
 -12   0   4         48.59         48.67         9.87 o                         
 -11   0   4        414.93        422.74        12.05 o                         
 -10   0   4         17.41          9.69         4.61 o                         
  -9   0   4        316.63        366.28         4.70 o                         
  -8   0   4        948.86        970.14        21.97 o                         
  -7   0   4       1638.30       1652.61        27.16 o                         
  -6   0   4       6178.07       6878.87        84.57 o                         
  -5   0   4       4015.93       4131.04        22.37 o                         
  -4   0   4      13121.87      13151.80       134.03 o                         
  -3   0   4       3390.03       3255.04        34.88 o                         
  -1   0   4        507.02        445.40        13.87 o                         
   0   0   4        828.53        749.34        11.93 o                         
   1   0   4         15.15          8.80         4.79 o                         
   2   0   4        382.28        306.72         5.19 o                         
   3   0   4      23829.38      21819.60       390.79 o                         
   4   0   4        626.18        717.88        13.78 o                         
   5   0   4       2573.91       2626.69        39.39 o                         
   6   0   4         14.88          0.04         3.56 o                         
   7   0   4        197.50        288.41         5.22 o                         
   8   0   4         19.60         20.17         3.47 o                         
   9   0   4         86.48         91.33         3.23 o                         
  10   0   4         12.59          8.93         7.30 o                         
  11   0   4        906.14        898.68        24.20 o                         
  12   0   4       1853.35       1833.69        67.68 o                         
  13   0   4         32.04         17.80         5.45 o                         
 -13   1   4         34.35         25.91         5.30 o                         
 -12   1   4        143.48        128.00         6.68 o                         
 -11   1   4          6.35          1.83         3.38 o                         
 -10   1   4       1037.52       1034.16        10.99 o                         
  -9   1   4          6.75         12.95         2.86 o                         
  -8   1   4          5.17          8.13         3.54 o                         
  -7   1   4        152.05        149.81         2.81 o                         
  -6   1   4         82.60         71.91         3.20 o                         
  -5   1   4       1524.53       1700.95         5.39 o                         
  -4   1   4       1136.37       1192.71         7.64 o                         
  -3   1   4      16090.05      16826.31       117.73 o                         
  -2   1   4        149.88        138.00         5.28 o                         
  -1   1   4       8868.69       8468.32       243.19 o                         
   0   1   4       1176.16       1018.91        27.24 o                         
   1   1   4       7506.07       7001.78       153.97 o                         
   2   1   4       7473.89       6958.51       126.95 o                         
   3   1   4        896.25        867.42        13.73 o                         
   4   1   4        142.88        125.41         2.84 o                         
   5   1   4        701.92        644.72         4.90 o                         
   6   1   4        178.83        201.46         2.77 o                         
   7   1   4         21.50         29.96         2.77 o                         
   8   1   4        354.25        333.76         7.37 o                         
   9   1   4          8.39         11.47         3.68 o                         
  10   1   4         21.41         31.03         2.77 o                         
  11   1   4         25.99         29.00         4.73 o                         
  12   1   4        121.46        126.16         7.57 o                         
  13   1   4          0.11          1.35         3.42 o                         
 -13   2   4        460.27        442.08         8.72 o                         
 -12   2   4        552.15        528.41         9.89 o                         
 -11   2   4         42.84         48.01         3.37 o                         
 -10   2   4        172.15        214.84         5.32 o                         
  -9   2   4          3.48         13.13         2.83 o                         
  -8   2   4        105.77        118.41         3.81 o                         
  -7   2   4         28.75         30.68         2.82 o                         
  -6   2   4          0.28         -1.29         2.78 o                         
  -5   2   4       2319.36       2418.25        47.96 o                         
  -4   2   4       4202.25       4177.04        50.23 o                         
  -3   2   4        213.10        230.47         5.12 o                         
  -2   2   4         39.41         24.65         3.86 o                         
  -1   2   4       5118.04       4639.46       111.92 o                         
   0   2   4       7015.44       6291.30       159.29 o                         
   1   2   4      16038.22      15262.72       325.58 o                         
   2   2   4        268.21        229.88         4.81 o                         
   3   2   4        484.32        430.66         5.89 o                         
   4   2   4       2348.24       2143.34        25.79 o                         
   5   2   4         12.48          5.41         2.60 o                         
   6   2   4       4639.46       4772.27        41.61 o                         
   7   2   4        601.40        580.70        10.12 o                         
   8   2   4        576.77        638.65         9.75 o                         
   9   2   4          0.51          0.99         3.19 o                         
  10   2   4         76.93         65.10         4.09 o                         
  11   2   4        198.37        222.42         5.16 o                         
  12   2   4        499.56        484.57        11.73 o                         
  13   2   4         19.60         10.44         3.79 o                         
 -13   3   4         27.99         22.16         3.24 o                         
 -12   3   4        199.27        193.37        10.34 o                         
 -11   3   4        123.85        121.21         4.96 o                         
 -10   3   4        834.59        794.81        11.07 o                         
  -9   3   4        328.73        319.38         5.76 o                         
  -8   3   4        167.67        178.66         3.00 o                         
  -7   3   4        303.07        289.05         5.30 o                         
  -6   3   4        597.70        641.30        11.02 o                         
  -5   3   4          2.07          3.03         3.24 o                         
  -4   3   4        634.78        691.66        10.85 o                         
  -3   3   4        113.75        114.29         3.33 o                         
  -2   3   4        126.87        109.40         5.11 o                         
  -1   3   4       3395.65       3089.47        70.40 o                         
   0   3   4       5592.18       5188.13       133.62 o                         
   1   3   4          2.74         -1.35         2.75 o                         
   2   3   4       2610.94       2475.63        44.04 o                         
   3   3   4       1626.05       1551.95        23.85 o                         
   4   3   4       2076.16       2057.22        38.64 o                         
   5   3   4       1696.41       1780.08        28.17 o                         
   6   3   4         52.49         63.25         2.30 o                         
   7   3   4        198.61        189.33         3.70 o                         
   8   3   4         10.30         10.52         2.42 o                         
   9   3   4         41.65         49.42         2.50 o                         
  10   3   4          9.67          4.71         3.10 o                         
  11   3   4        450.89        409.15         9.93 o                         
  12   3   4        103.21        104.84         2.65 o                         
  13   3   4         62.63         54.54         6.23 o                         
 -13   4   4        494.34        407.71         9.50 o                         
 -12   4   4          7.49          6.85         3.46 o                         
 -11   4   4          0.02          4.18         3.38 o                         
 -10   4   4        667.03        664.89        11.82 o                         
  -9   4   4        573.56        550.26         7.99 o                         
  -8   4   4         17.99         19.47         2.68 o                         
  -7   4   4         24.73         27.88         2.51 o                         
  -6   4   4        182.96        195.14         3.33 o                         
  -5   4   4         56.47         31.20         3.21 o                         
  -4   4   4        287.28        339.80         5.11 o                         
  -3   4   4         16.89         15.98         3.12 o                         
  -2   4   4        135.48        161.78         2.82 o                         
  -1   4   4        199.64        206.96         7.10 o                         
   0   4   4       2041.92       2222.17        45.03 o                         
   1   4   4       1562.43       1458.57        30.21 o                         
   2   4   4        143.95        160.04         3.26 o                         
   3   4   4       2356.48       2333.93        42.54 o                         
   4   4   4        319.71        262.38         5.75 o                         
   5   4   4        478.99        502.25         7.67 o                         
   6   4   4       1010.69        880.22        12.38 o                         
   7   4   4       2353.24       2269.57        38.14 o                         
   8   4   4        257.85        250.28         6.02 o                         
   9   4   4        111.20        128.66         3.71 o                         
  10   4   4          0.34          5.52         2.34 o                         
  11   4   4        255.63        253.00         5.76 o                         
  12   4   4        487.87        488.35         6.39 o                         
  13   4   4        203.21        209.52         5.13 o                         
 -12   5   4         88.38         85.26         4.94 o                         
 -11   5   4          8.97          3.08         2.63 o                         
 -10   5   4         40.81         43.16         4.11 o                         
  -9   5   4         94.55        109.18         3.11 o                         
  -8   5   4        520.85        558.82         7.01 o                         
  -7   5   4         65.64         62.20         4.27 o                         
  -6   5   4        708.84        680.45        10.26 o                         
  -5   5   4         79.70         77.22         3.36 o                         
  -4   5   4          0.34          5.18         2.79 o                         
  -3   5   4        347.78        307.66         9.72 o                         
  -2   5   4          1.38         12.63         2.60 o                         
  -1   5   4         36.02         45.78         2.36 o                         
   0   5   4        118.13        125.28         3.40 o                         
   1   5   4        509.44        573.41        11.60 o                         
   2   5   4         69.37         62.88         2.35 o                         
   3   5   4        200.12        195.85         5.45 o                         
   4   5   4        753.15        769.54        10.85 o                         
   5   5   4        108.45        100.56         2.52 o                         
   6   5   4          0.92          1.21         2.19 o                         
   7   5   4          2.78         -1.16         2.28 o                         
   8   5   4         45.51         45.89         2.63 o                         
   9   5   4        859.70        851.60        14.18 o                         
  10   5   4          7.09          1.82         3.30 o                         
  11   5   4        183.84        171.68         5.40 o                         
  12   5   4          0.06         -1.32         2.49 o                         
 -12   6   4        589.82        528.70        14.03 o                         
 -11   6   4          0.01         -1.35         3.28 o                         
 -10   6   4        454.28        425.43         5.36 o                         
  -9   6   4        445.22        450.88         6.35 o                         
  -8   6   4        909.13        893.20        11.98 o                         
  -7   6   4        387.91        414.71         7.73 o                         
  -6   6   4        234.95        251.49         3.46 o                         
  -5   6   4        339.21        343.98         6.92 o                         
  -4   6   4       2696.33       2756.38        64.27 o                         
  -3   6   4        374.86        437.70        11.60 o                         
  -2   6   4       1320.09       1231.12        26.89 o                         
  -1   6   4        342.02        345.96         7.01 o                         
   0   6   4       1149.54       1181.14        27.56 o                         
   1   6   4        428.95        347.30         5.03 o                         
   2   6   4       1143.14       1203.85        23.11 o                         
   3   6   4         86.27         73.39         2.65 o                         
   4   6   4        351.33        352.94         9.25 o                         
   5   6   4         44.76         49.41         2.06 o                         
   6   6   4        168.07        163.88         6.19 o                         
   7   6   4          3.36          4.33         2.40 o                         
   8   6   4        256.57        260.03         5.17 o                         
   9   6   4          0.53         -0.99         2.67 o                         
  10   6   4         24.94         31.48         3.10 o                         
  11   6   4         49.92         49.19         4.08 o                         
 -11   7   4         25.20         27.12         6.04 o                         
 -10   7   4         69.92         76.32         5.64 o                         
  -9   7   4        546.80        541.00        11.29 o                         
  -8   7   4        295.19        297.51         5.28 o                         
  -7   7   4        264.43        259.12         4.26 o                         
  -6   7   4         74.48         94.60         3.17 o                         
  -5   7   4        574.09        589.64        11.74 o                         
  -4   7   4          3.58         -0.06         3.17 o                         
  -3   7   4        595.85        582.32        12.52 o                         
  -2   7   4        131.08        136.25         4.80 o                         
  -1   7   4         76.76         75.29         4.50 o                         
   0   7   4         75.04         59.71         3.26 o                         
   1   7   4        122.29        118.02         4.36 o                         
   2   7   4        150.05        128.36         4.52 o                         
   3   7   4         42.11         52.09         2.93 o                         
   4   7   4         21.18         35.44         2.99 o                         
   5   7   4          0.58         -0.41         2.62 o                         
   6   7   4          0.45         -3.86         2.57 o                         
   7   7   4        373.43        380.35         9.60 o                         
   8   7   4         29.02         30.17         2.63 o                         
   9   7   4        286.92        288.29         7.52 o                         
  10   7   4         68.52         70.60         2.89 o                         
  11   7   4          0.48         -3.42         2.28 o                         
 -10   8   4        313.85        293.68         6.43 o                         
  -9   8   4          8.85          7.19         3.73 o                         
  -8   8   4        233.07        212.94         8.88 o                         
  -7   8   4        121.96        111.88         3.98 o                         
  -6   8   4         31.11         45.70         6.66 o                         
  -5   8   4         96.32         95.80         4.20 o                         
  -4   8   4       2156.01       2136.13        50.49 o                         
  -3   8   4        178.59        166.75         7.03 o                         
  -2   8   4        775.43        745.00        17.64 o                         
  -1   8   4        267.79        257.96         6.37 o                         
   0   8   4         14.08         13.21         3.11 o                         
   1   8   4        938.61        930.12        18.32 o                         
   2   8   4        104.30        106.45         5.21 o                         
   3   8   4        289.32        280.20         5.01 o                         
   4   8   4        525.31        518.91         9.98 o                         
   5   8   4        128.75        124.43         5.14 o                         
   6   8   4        340.99        339.40         5.05 o                         
   7   8   4          2.80          3.85         2.06 o                         
   8   8   4         20.84         26.02         2.03 o                         
   9   8   4         34.50         37.54         3.64 o                         
  10   8   4         58.39         56.91         2.21 o                         
  -9   9   4        174.45        172.78         5.14 o                         
  -8   9   4         53.40         59.46         5.08 o                         
  -7   9   4         37.14         48.86         4.75 o                         
  -6   9   4        654.57        649.04        17.21 o                         
  -5   9   4         74.50         79.33         6.46 o                         
  -4   9   4        127.52        130.40         4.51 o                         
  -3   9   4         35.96         40.52         4.39 o                         
  -2   9   4          3.48          3.05         3.77 o                         
  -1   9   4        421.60        422.85         9.02 o                         
   0   9   4        359.13        337.87        10.19 o                         
   1   9   4        711.60        678.14         9.87 o                         
   2   9   4        103.50         86.66         3.67 o                         
   3   9   4         42.66         46.88         3.44 o                         
   4   9   4          0.03          1.65         2.33 o                         
   5   9   4          1.13         -0.07         5.03 o                         
   6   9   4        126.94        122.00         4.14 o                         
   7   9   4          3.18          5.70         3.00 o                         
   8   9   4         35.55         29.14         2.26 o                         
   9   9   4          6.63         -0.42         4.38 o                         
  -8  10   4         23.95         26.36         2.94 o                         
  -7  10   4        237.18        215.66         5.89 o                         
  -6  10   4        196.87        178.40         6.70 o                         
  -5  10   4        138.82        117.83         4.19 o                         
  -4  10   4        627.23        634.51        11.94 o                         
  -3  10   4          0.50          0.28         4.33 o                         
  -2  10   4        743.17        734.58        16.94 o                         
  -1  10   4        550.72        556.27        14.11 o                         
   0  10   4         36.57         51.95         4.37 o                         
   1  10   4        274.82        271.37         7.84 o                         
   2  10   4         48.20         47.27         4.79 o                         
   3  10   4        731.42        737.85         9.92 o                         
   4  10   4        131.82        148.27         2.31 o                         
   5  10   4          1.13         -4.17         3.14 o                         
   6  10   4         85.28         93.81         3.16 o                         
   7  10   4          0.15          1.59         2.35 o                         
  -6  11   4        136.97        138.05         6.40 o                         
  -5  11   4         29.43         46.61         3.71 o                         
  -4  11   4         26.59         36.60         4.80 o                         
  -3  11   4          0.79         -1.37         4.44 o                         
  -2  11   4          9.47          6.82         2.91 o                         
  -1  11   4          1.29          5.28         2.94 o                         
   0  11   4         79.31         91.70         6.00 o                         
   1  11   4         11.69          3.34         4.36 o                         
   2  11   4         27.06         23.31         2.01 o                         
   3  11   4         36.92         44.20         3.87 o                         
   4  11   4        264.95        230.05         5.68 o                         
   5  11   4         15.76         15.62         2.49 o                         
   6  11   4        172.93        166.99         6.33 o                         
  -2  12   4         28.65         47.59         4.32 o                         
  -1  12   4        260.73        232.62         7.76 o                         
   0  12   4          5.27         14.18         4.82 o                         
   1  12   4         96.62        104.46         4.24 o                         
   2  12   4         10.39         18.10         3.41 o                         
 -13   1   5          0.88         -0.48         3.07 o                         
 -12   1   5        165.90        175.87         3.75 o                         
 -11   1   5         18.73         30.63         4.19 o                         
 -10   1   5         23.01         11.45         3.00 o                         
  -9   1   5       2694.26       2757.51        31.57 o                         
  -8   1   5       1099.22       1150.55         7.70 o                         
  -7   1   5        471.94        488.99         6.04 o                         
  -6   1   5       1117.97       1186.34         8.76 o                         
  -5   1   5       1528.13       1618.02        10.66 o                         
  -4   1   5       2816.10       2698.18        17.85 o                         
  -3   1   5       1247.53       1059.34        26.59 o                         
  -2   1   5        468.74        434.21        10.17 o                         
  -1   1   5       1072.75        827.27        19.47 o                         
   0   1   5       1846.27       1702.74        33.65 o                         
   1   1   5       3750.87       3397.26        64.40 o                         
   2   1   5       4027.17       3571.63        62.29 o                         
   3   1   5          7.11          6.61         2.55 o                         
   4   1   5        146.13        138.79         2.75 o                         
   5   1   5        512.54        671.72         6.59 o                         
   6   1   5        308.44        332.26         2.78 o                         
   7   1   5        290.20        311.24         2.83 o                         
   8   1   5         28.61         38.78         2.65 o                         
   9   1   5         67.10         87.41         3.01 o                         
  10   1   5        854.29        817.63        10.52 o                         
  11   1   5        236.95        236.93         4.50 o                         
  12   1   5         83.17         79.93         4.89 o                         
  13   1   5        629.84        574.93        18.19 o                         
 -13   2   5         25.87         26.29         6.46 o                         
 -12   2   5         94.82        100.38         4.90 o                         
 -11   2   5         45.29         35.92         3.02 o                         
 -10   2   5        277.14        271.02         3.79 o                         
  -9   2   5        513.31        533.99         6.00 o                         
  -8   2   5         38.23         52.48         3.42 o                         
  -7   2   5          2.05          7.68         2.76 o                         
  -6   2   5         17.47         35.09         3.28 o                         
  -5   2   5        847.98        901.26         9.85 o                         
  -4   2   5        882.61       1016.43         9.70 o                         
  -3   2   5         49.53         60.84         4.05 o                         
  -2   2   5       1483.95       1437.51        55.67 o                         
  -1   2   5         94.16         89.81         4.19 o                         
   0   2   5       3154.34       2744.87        65.02 o                         
   1   2   5         49.53         43.24         3.06 o                         
   2   2   5         57.40         65.96         2.87 o                         
   3   2   5        234.02        268.58         3.06 o                         
   4   2   5          0.02         -2.66         2.44 o                         
   5   2   5         10.30         13.41         2.33 o                         
   6   2   5          0.72         -1.50         2.40 o                         
   7   2   5        131.74        126.06         4.13 o                         
   8   2   5        156.54        177.74         3.37 o                         
   9   2   5        676.88        672.86        11.79 o                         
  10   2   5        200.76        191.76         4.05 o                         
  11   2   5          0.87          0.72         5.44 o                         
  12   2   5         65.66         70.70         2.41 o                         
  13   2   5         14.17          9.78         3.41 o                         
 -13   3   5        160.98        175.69         8.87 o                         
 -12   3   5        473.85        468.82         8.78 o                         
 -11   3   5        221.42        249.52         3.26 o                         
 -10   3   5          2.99          5.43         2.53 o                         
  -9   3   5         57.91         69.87         2.58 o                         
  -8   3   5          6.40         14.20         3.08 o                         
  -7   3   5       2469.31       2613.38        41.74 o                         
  -6   3   5       2886.13       2791.40        56.41 o                         
  -5   3   5       1657.17       1789.10        33.64 o                         
  -4   3   5        282.66        350.99         8.44 o                         
  -3   3   5        864.98        824.05        20.69 o                         
  -2   3   5       6084.87       5818.90       130.18 o                         
  -1   3   5      27860.56      24816.47       606.71 o                         
   0   3   5       7613.24       7293.19       193.90 o                         
   1   3   5        170.03        208.25         5.58 o                         
   2   3   5       1853.12       1613.72        32.16 o                         
   3   3   5         90.60         93.92         3.10 o                         
   4   3   5       4040.70       3800.64        65.25 o                         
   5   3   5       1566.38       1502.64        17.78 o                         
   6   3   5        162.21        186.68         3.29 o                         
   7   3   5        128.06        135.22         4.42 o                         
   8   3   5       2717.83       2744.30        34.53 o                         
   9   3   5          0.02          7.25         3.30 o                         
  10   3   5        168.21        179.49         3.26 o                         
  11   3   5         59.17         52.59         3.81 o                         
  12   3   5          0.89         -4.01         2.68 o                         
  13   3   5        102.78        121.92         4.58 o                         
 -13   4   5        153.80        163.05         5.54 o                         
 -12   4   5          6.29          2.99         3.89 o                         
 -11   4   5         31.20         25.65         4.00 o                         
 -10   4   5        415.83        379.81        10.19 o                         
  -9   4   5         38.05         34.12         2.64 o                         
  -8   4   5       1143.53       1127.08        17.92 o                         
  -7   4   5          0.54          0.50         3.07 o                         
  -6   4   5        652.56        643.59        10.97 o                         
  -5   4   5         82.11         76.91         3.59 o                         
  -4   4   5        523.28        543.44        10.69 o                         
  -3   4   5        339.10        391.17         9.19 o                         
  -2   4   5        124.99        149.73         3.33 o                         
  -1   4   5       1190.24       1233.13        32.29 o                         
   0   4   5        769.46        688.52        18.11 o                         
   1   4   5       8613.49       8558.50       190.78 o                         
   2   4   5       8473.83       8691.40       158.33 o                         
   3   4   5        366.82        393.44         7.88 o                         
   4   4   5          0.01          1.67         2.20 o                         
   5   4   5        233.30        272.70         4.77 o                         
   6   4   5       1798.78       1882.96        23.20 o                         
   7   4   5       4160.70       4341.28        67.62 o                         
   8   4   5        553.48        579.36         6.86 o                         
   9   4   5         15.64          7.99         2.44 o                         
  10   4   5         34.48         42.73         4.43 o                         
  11   4   5          0.49         -0.01         2.64 o                         
  12   4   5        177.19        185.93         5.81 o                         
 -12   5   5        251.78        236.62         9.26 o                         
 -11   5   5        429.03        423.39         7.04 o                         
 -10   5   5        108.59         99.62         2.70 o                         
  -9   5   5        638.77        624.17         9.60 o                         
  -8   5   5       1118.38       1161.27        14.57 o                         
  -7   5   5        109.66        115.14         4.62 o                         
  -6   5   5        395.24        403.78         4.50 o                         
  -5   5   5       1046.99       1114.40        15.72 o                         
  -4   5   5         92.17         84.58         4.22 o                         
  -3   5   5          2.22          3.55         3.46 o                         
  -2   5   5       2796.95       2927.56        75.07 o                         
  -1   5   5       1348.46       1248.57        34.68 o                         
   0   5   5          6.70          6.49         2.46 o                         
   1   5   5        244.88        200.74         4.62 o                         
   2   5   5        378.05        322.96         5.60 o                         
   3   5   5          4.62         14.59         2.32 o                         
   4   5   5        579.33        558.94         8.47 o                         
   5   5   5        202.98        193.38         3.25 o                         
   6   5   5         83.17         80.21         3.12 o                         
   7   5   5       2882.15       2892.36        43.34 o                         
   8   5   5       1384.54       1404.40        23.23 o                         
   9   5   5         81.55         90.27         5.19 o                         
  10   5   5        124.26        116.11         4.33 o                         
  11   5   5          1.33          0.51         3.78 o                         
  12   5   5        397.24        391.69         8.79 o                         
 -12   6   5        101.34         99.40         6.12 o                         
 -11   6   5          6.21          5.87         2.72 o                         
 -10   6   5          0.23         -3.36         2.70 o                         
  -9   6   5        247.35        263.19         9.73 o                         
  -8   6   5        131.82        153.02         4.73 o                         
  -7   6   5         46.93         43.50         2.92 o                         
  -6   6   5        141.04        155.82         3.47 o                         
  -5   6   5       1029.45       1027.23        17.28 o                         
  -4   6   5        152.11        176.76         5.11 o                         
  -3   6   5        286.54        328.39         8.99 o                         
  -2   6   5        597.72        570.86        11.26 o                         
  -1   6   5        225.78        228.55         5.06 o                         
   0   6   5        227.96        220.06         8.12 o                         
   1   6   5        490.31        451.28         7.51 o                         
   2   6   5        108.39        131.76         2.57 o                         
   3   6   5          1.76         -2.49         3.16 o                         
   4   6   5        320.99        330.82         6.00 o                         
   5   6   5         60.77         66.87         2.24 o                         
   6   6   5         33.81         26.96         2.93 o                         
   7   6   5       1162.37       1211.28        19.85 o                         
   8   6   5         81.77         85.75         4.69 o                         
   9   6   5        198.36        197.67         4.06 o                         
  10   6   5          0.40          8.78         5.15 o                         
  11   6   5        214.49        213.14         8.87 o                         
 -11   7   5         64.09         62.81         4.60 o                         
 -10   7   5         53.03         60.08         4.14 o                         
  -9   7   5        174.89        189.79         6.88 o                         
  -8   7   5       1519.72       1555.89        17.24 o                         
  -7   7   5        309.45        303.89         7.29 o                         
  -6   7   5        207.17        209.39         7.66 o                         
  -5   7   5        161.99        160.52         4.71 o                         
  -4   7   5       1180.17       1235.17        29.20 o                         
  -3   7   5       4068.15       4041.30       101.45 o                         
  -2   7   5       1501.62       1520.12        36.67 o                         
  -1   7   5        926.21        914.43        13.40 o                         
   0   7   5        154.86        164.54         4.94 o                         
   1   7   5       1724.56       1620.34        39.38 o                         
   2   7   5          4.00          4.43         3.12 o                         
   3   7   5        131.34        167.58         4.94 o                         
   4   7   5         42.91         35.94         3.07 o                         
   5   7   5         44.71         38.85         2.18 o                         
   6   7   5         67.14         65.73         2.79 o                         
   7   7   5         42.00         49.31         4.40 o                         
   8   7   5       1078.59       1101.85        20.17 o                         
   9   7   5         72.57         79.17         5.66 o                         
  10   7   5          2.53          3.83         3.16 o                         
  11   7   5        279.64        265.40         8.67 o                         
 -10   8   5        101.04        103.88         3.56 o                         
  -9   8   5         45.78         45.97         5.84 o                         
  -8   8   5         16.08         10.56         4.14 o                         
  -7   8   5        153.72        163.47         3.68 o                         
  -6   8   5        135.38        123.64         4.10 o                         
  -5   8   5        549.91        528.71        11.17 o                         
  -4   8   5         42.32         52.61         2.93 o                         
  -3   8   5        204.64        233.76         9.74 o                         
  -2   8   5         48.06         52.71         2.57 o                         
  -1   8   5         20.24         26.02         3.46 o                         
   0   8   5        196.50        205.99         3.88 o                         
   1   8   5         20.99         24.26         4.09 o                         
   2   8   5          0.03          5.98         4.03 o                         
   3   8   5          4.16          7.43         3.52 o                         
   4   8   5          7.99         -1.40         2.88 o                         
   5   8   5          5.05         -0.04         2.29 o                         
   6   8   5          9.84         16.38         3.34 o                         
   7   8   5          9.80         14.05         3.72 o                         
   8   8   5        280.89        264.38         6.95 o                         
   9   8   5          1.25          1.13         3.29 o                         
  10   8   5        334.91        322.41         8.10 o                         
  -9   9   5        334.88        312.74         4.59 o                         
  -8   9   5         85.49        101.94         2.97 o                         
  -7   9   5        331.77        351.39         6.71 o                         
  -6   9   5        224.80        222.76         6.73 o                         
  -5   9   5        131.24        120.24         2.69 o                         
  -4   9   5        280.53        294.94        10.13 o                         
  -3   9   5         24.93         28.33         3.51 o                         
  -2   9   5          2.70         -0.29         4.17 o                         
  -1   9   5        124.47        133.53         4.66 o                         
   0   9   5        293.64        305.02         5.60 o                         
   1   9   5          4.29          7.04         2.64 o                         
   2   9   5        103.92         91.73         2.82 o                         
   3   9   5        103.54        107.41         2.29 o                         
   4   9   5         81.30         83.85         2.35 o                         
   5   9   5         31.34         38.52         2.17 o                         
   6   9   5         32.70         27.94         2.39 o                         
   7   9   5         51.90         65.62         3.49 o                         
   8   9   5         23.17         19.54         2.89 o                         
   9   9   5          8.61          4.22         3.11 o                         
  -7  10   5         23.37         15.05         4.33 o                         
  -6  10   5        148.90        152.65         7.88 o                         
  -5  10   5         32.61         38.76         3.95 o                         
  -4  10   5          8.73          9.10         4.40 o                         
  -3  10   5        133.75        132.36         2.95 o                         
  -2  10   5         90.93         96.77         3.34 o                         
  -1  10   5        129.39        139.34         5.96 o                         
   0  10   5         48.35         53.71         3.53 o                         
   1  10   5         64.77         66.29         2.46 o                         
   2  10   5          3.09          5.51         2.86 o                         
   3  10   5        111.86        124.96         3.99 o                         
   4  10   5          2.62         -3.58         2.48 o                         
   5  10   5         13.15          8.77         3.56 o                         
   6  10   5          5.66         22.57         5.48 o                         
   7  10   5         64.89         60.08         2.33 o                         
  -6  11   5        235.25        219.55         6.92 o                         
  -5  11   5        123.09        118.90         6.80 o                         
  -4  11   5         18.90         17.02         3.03 o                         
  -3  11   5        154.23        134.95         7.51 o                         
  -2  11   5        179.76        170.90         7.40 o                         
  -1  11   5         89.37         89.18         3.87 o                         
   0  11   5          0.40         -3.00         3.13 o                         
   1  11   5          2.15         -1.29         2.02 o                         
   2  11   5        241.65        228.50         5.48 o                         
   3  11   5         46.82         41.90         2.81 o                         
   4  11   5        266.31        268.23         7.67 o                         
   5  11   5         41.40         47.70         4.12 o                         
  -2  12   5          1.33         19.54         9.12 o                         
  -1  12   5         66.73         73.87         3.42 o                         
   0  12   5         32.73         36.35         3.75 o                         
   1  12   5         10.75          9.63         2.90 o                         
   2  12   5          7.56          8.54         3.78 o                         
 -13   0   6        859.00        841.48         7.64 o                         
 -12   0   6          9.79         14.99         9.95 o                         
 -11   0   6        284.50        296.30        13.32 o                         
 -10   0   6        440.81        415.45         7.90 o                         
  -9   0   6        269.94        308.95        10.34 o                         
  -8   0   6       3944.00       4147.02        66.62 o                         
  -7   0   6       1384.51       1465.05        15.09 o                         
  -6   0   6       2460.55       2481.75        18.61 o                         
  -5   0   6      16548.06      17448.61       154.25 o                         
  -4   0   6         21.57         25.90         3.78 o                         
  -3   0   6       4825.42       4622.29       156.01 o                         
  -2   0   6       4284.82       4169.98       134.06 o                         
  -1   0   6          2.54          1.98         4.97 o                         
   0   0   6       2885.85       2779.31        49.50 o                         
   1   0   6       2384.29       2299.44        41.12 o                         
   2   0   6       1733.47       1687.58        39.12 o                         
   3   0   6       1432.41       1232.95        28.17 o                         
   4   0   6       5598.18       5597.67       104.83 o                         
   5   0   6        201.62        230.89         3.78 o                         
   6   0   6        290.06        384.22        14.73 o                         
   7   0   6        812.05        763.83        13.82 o                         
   8   0   6        135.07        125.39         6.78 o                         
   9   0   6        268.62        295.35         6.31 o                         
  10   0   6        156.09        165.08         5.37 o                         
  11   0   6       1200.51       1189.60        29.24 o                         
  12   0   6        913.78        948.65        32.39 o                         
  13   0   6         94.14         99.32         4.06 o                         
 -13   1   6         67.60         61.26         5.91 o                         
 -12   1   6        121.64        125.25         5.22 o                         
 -11   1   6         68.27         72.61         3.08 o                         
 -10   1   6       1051.83       1027.41        13.98 o                         
  -9   1   6        166.27        181.56         3.41 o                         
  -8   1   6         66.73         71.28         2.93 o                         
  -7   1   6       1034.37       1071.92         9.82 o                         
  -6   1   6       1336.99       1368.91         9.59 o                         
  -5   1   6         80.02         77.04         3.42 o                         
  -4   1   6       3814.94       3907.12        45.75 o                         
  -3   1   6       1124.21       1090.33        31.16 o                         
  -2   1   6         53.22         54.68         4.00 o                         
  -1   1   6        340.19        357.12        11.03 o                         
   0   1   6       2795.77       2493.28        53.71 o                         
   1   1   6      10615.43       9767.21       215.11 o                         
   2   1   6        943.52        945.94        15.29 o                         
   3   1   6        135.53        135.75         2.45 o                         
   4   1   6       2356.27       2438.21        32.73 o                         
   5   1   6         50.66         39.30         2.65 o                         
   6   1   6        302.39        315.00         5.10 o                         
   7   1   6         12.54         19.31         2.30 o                         
   8   1   6         30.76         41.26         4.16 o                         
   9   1   6         44.07         50.27         3.36 o                         
  10   1   6          3.26          3.38         4.65 o                         
  11   1   6         38.66         40.04         2.76 o                         
  12   1   6          0.73          7.18         5.52 o                         
  13   1   6          0.28          0.42         3.13 o                         
 -13   2   6        355.10        351.22        10.10 o                         
 -12   2   6          4.50          4.85         3.17 o                         
 -11   2   6        401.44        467.47         6.52 o                         
 -10   2   6        541.51        545.40         6.98 o                         
  -9   2   6        191.72        212.76         3.32 o                         
  -8   2   6       2599.53       2723.83        39.73 o                         
  -7   2   6         23.22         44.51         3.89 o                         
  -6   2   6       1809.78       1896.47        21.85 o                         
  -5   2   6         28.36         13.58         3.51 o                         
  -4   2   6        999.13       1021.31        17.32 o                         
  -3   2   6       1704.59       1580.74        66.78 o                         
  -2   2   6        384.63        309.51         7.72 o                         
  -1   2   6       1015.46        942.03        22.39 o                         
   0   2   6       4770.87       4505.72       125.35 o                         
   1   2   6        930.94        817.99        18.15 o                         
   2   2   6        439.77        474.61        11.20 o                         
   3   2   6        344.60        272.64         4.43 o                         
   4   2   6        283.20        266.24         4.03 o                         
   5   2   6          0.27         -0.32         2.22 o                         
   6   2   6       1567.65       1475.01        15.70 o                         
   7   2   6        696.84        613.14         7.63 o                         
   8   2   6        859.64        889.84        12.66 o                         
   9   2   6         87.69         89.06         2.49 o                         
  10   2   6       1259.02       1262.16        25.87 o                         
  11   2   6        428.78        438.19         5.13 o                         
  12   2   6        224.75        242.11         9.76 o                         
  13   2   6        156.78        131.99         3.46 o                         
 -13   3   6         92.54        103.09         6.45 o                         
 -12   3   6        746.84        733.50        14.56 o                         
 -11   3   6        977.50        902.34         8.58 o                         
 -10   3   6         57.73         57.65         3.15 o                         
  -9   3   6          6.49         21.05         4.78 o                         
  -8   3   6       2634.97       2662.06        33.43 o                         
  -7   3   6        651.99        600.48        11.32 o                         
  -6   3   6         40.97         27.22         3.18 o                         
  -5   3   6        111.03        139.05         4.33 o                         
  -4   3   6        188.73        226.41         3.44 o                         
  -3   3   6       4007.35       4147.44       121.08 o                         
  -2   3   6        190.97        153.77         5.98 o                         
  -1   3   6        605.83        542.79        11.46 o                         
   0   3   6       4471.34       4139.16        97.83 o                         
   1   3   6       2135.02       2091.38        39.54 o                         
   2   3   6        247.70        190.41         4.24 o                         
   3   3   6        604.46        650.37        12.58 o                         
   4   3   6       2050.99       2048.71        35.18 o                         
   5   3   6        456.94        550.87         8.75 o                         
   6   3   6        184.29        188.62         3.50 o                         
   7   3   6         24.51         29.36         2.47 o                         
   8   3   6         36.18         42.77         2.68 o                         
   9   3   6        995.75       1014.83        17.94 o                         
  10   3   6         65.59         81.45         2.93 o                         
  11   3   6        213.14        210.00         3.66 o                         
  12   3   6         41.19         49.70         4.44 o                         
  13   3   6         35.04         36.60         4.80 o                         
 -12   4   6         45.92         54.24         3.08 o                         
 -11   4   6         20.46         27.54         2.45 o                         
 -10   4   6        259.24        269.96         3.50 o                         
  -9   4   6        131.25        124.81         2.59 o                         
  -8   4   6          8.45          9.73         2.68 o                         
  -7   4   6       1734.81       1815.48        27.52 o                         
  -6   4   6        217.37        235.67         6.11 o                         
  -5   4   6        337.16        344.24         7.83 o                         
  -4   4   6       4163.96       4528.67       108.34 o                         
  -3   4   6       1001.03       1177.41        24.61 o                         
  -2   4   6        177.92        135.98         3.51 o                         
  -1   4   6        463.05        439.97         9.20 o                         
   0   4   6       6673.57       6359.38       145.40 o                         
   1   4   6       3370.33       3252.65        67.48 o                         
   2   4   6       1253.60       1236.82        25.72 o                         
   3   4   6      12076.80      12200.80       261.52 o                         
   4   4   6         90.59         77.64         2.45 o                         
   5   4   6        942.15        895.31        13.92 o                         
   6   4   6       1502.43       1482.07        21.13 o                         
   7   4   6        695.44        688.44        11.38 o                         
   8   4   6       4326.66       4484.21        60.43 o                         
   9   4   6          5.74         10.15         2.48 o                         
  10   4   6        306.19        294.59         5.10 o                         
  11   4   6         11.70         12.95         6.31 o                         
  12   4   6         74.72         67.53         3.27 o                         
 -12   5   6         37.90         44.85         7.21 o                         
 -11   5   6        298.25        276.46         6.39 o                         
 -10   5   6        469.67        441.12         8.11 o                         
  -9   5   6          8.03         18.06         3.77 o                         
  -8   5   6         88.39         95.86         3.32 o                         
  -7   5   6        105.86        133.43         4.32 o                         
  -6   5   6        351.73        379.00         7.95 o                         
  -5   5   6        276.87        307.41         5.64 o                         
  -4   5   6        232.70        228.73         3.47 o                         
  -3   5   6        227.59        252.54        11.24 o                         
  -2   5   6       1178.91       1139.40        30.54 o                         
  -1   5   6         54.63         56.43         3.42 o                         
   0   5   6        252.49        255.41         5.36 o                         
   1   5   6        671.61        700.61        14.37 o                         
   2   5   6       3162.35       3393.18        76.92 o                         
   3   5   6        266.91        292.40         4.99 o                         
   4   5   6        327.80        386.64         6.38 o                         
   5   5   6        598.20        609.50        11.51 o                         
   6   5   6        403.74        410.37         6.82 o                         
   7   5   6         96.55        109.67         4.70 o                         
   8   5   6         34.37         42.29         2.19 o                         
   9   5   6        202.60        200.61         4.66 o                         
  10   5   6         24.66         29.55         3.21 o                         
  11   5   6        536.90        535.32         8.34 o                         
  12   5   6        473.01        440.46         7.55 o                         
 -11   6   6         75.43         76.23         4.02 o                         
 -10   6   6        505.10        464.07         7.34 o                         
  -9   6   6        365.17        363.82         6.99 o                         
  -8   6   6        626.86        660.01        14.65 o                         
  -7   6   6        536.51        576.65         5.86 o                         
  -6   6   6        321.95        356.32         9.55 o                         
  -5   6   6          2.95          2.12         3.72 o                         
  -4   6   6         89.63         76.58         3.02 o                         
  -3   6   6       1027.44        995.02        25.36 o                         
  -2   6   6        352.19        293.63         5.52 o                         
  -1   6   6       1843.69       1777.91        41.67 o                         
   0   6   6        747.27        696.60        13.15 o                         
   1   6   6        165.95        161.50         5.02 o                         
   2   6   6        797.68        798.39        17.15 o                         
   3   6   6        572.04        578.20        13.17 o                         
   4   6   6          2.02          0.94         2.27 o                         
   5   6   6        152.18        142.79         2.53 o                         
   6   6   6        264.69        281.26         6.26 o                         
   7   6   6        146.17        145.86         3.44 o                         
   8   6   6        400.89        440.20         8.21 o                         
   9   6   6         76.35         86.60         2.37 o                         
  10   6   6        297.50        299.64         5.32 o                         
  11   6   6        475.63        455.71        12.07 o                         
 -11   7   6         14.67         16.15         4.00 o                         
 -10   7   6         50.47         59.29         2.52 o                         
  -9   7   6         28.79         27.65         2.94 o                         
  -8   7   6        108.00        113.20         4.81 o                         
  -7   7   6          1.74         -0.71         3.57 o                         
  -6   7   6         57.37         65.42         4.63 o                         
  -5   7   6        285.54        262.59         2.71 o                         
  -4   7   6        100.76        127.95         4.78 o                         
  -3   7   6        386.03        388.13        10.16 o                         
  -2   7   6         12.97         11.80         4.32 o                         
  -1   7   6         76.73         89.46         6.55 o                         
   0   7   6        227.65        242.94         7.43 o                         
   1   7   6        531.90        575.63        11.71 o                         
   2   7   6        104.18        104.14         2.09 o                         
   3   7   6         18.70         16.67         2.27 o                         
   4   7   6         30.28         29.50         3.01 o                         
   5   7   6          0.57          1.02         2.33 o                         
   6   7   6        171.66        170.16         3.09 o                         
   7   7   6        370.83        348.92         8.81 o                         
   8   7   6          9.93         16.01         2.88 o                         
   9   7   6        585.53        578.06        10.44 o                         
  10   7   6         78.19         82.25         4.01 o                         
  11   7   6         83.83         88.08         3.12 o                         
 -10   8   6         16.74         12.12         3.78 o                         
  -9   8   6        160.85        160.42         2.80 o                         
  -8   8   6        640.80        652.96        11.62 o                         
  -7   8   6        300.87        289.90         4.35 o                         
  -6   8   6        930.04        969.99        23.25 o                         
  -5   8   6        830.04        862.06        15.89 o                         
  -4   8   6        102.25        118.27         4.58 o                         
  -3   8   6       1462.87       1509.75        36.40 o                         
  -2   8   6         66.72         72.80         6.70 o                         
  -1   8   6         40.71         55.02         2.81 o                         
   0   8   6        241.23        261.24         4.04 o                         
   1   8   6        403.81        388.80         7.24 o                         
   2   8   6         18.33         16.68         2.74 o                         
   3   8   6        518.85        538.21        10.22 o                         
   4   8   6          2.06          2.42         2.38 o                         
   5   8   6          1.12          3.77         2.26 o                         
   6   8   6        150.07        155.34         3.75 o                         
   7   8   6        219.01        212.72         5.93 o                         
   8   8   6        816.68        792.93        15.13 o                         
   9   8   6         49.42         52.40         4.10 o                         
  10   8   6        193.23        168.31         6.17 o                         
  -9   9   6         26.71         21.38         4.48 o                         
  -8   9   6         11.80          3.19         4.01 o                         
  -7   9   6         18.97         14.95         4.22 o                         
  -6   9   6         11.98          8.55         2.80 o                         
  -5   9   6        100.25         87.10         4.93 o                         
  -4   9   6         23.99         28.02         4.81 o                         
  -3   9   6        136.12        129.25         4.64 o                         
  -2   9   6        459.16        451.11         8.27 o                         
  -1   9   6        112.89        128.33         6.12 o                         
   0   9   6        124.03        126.53         3.28 o                         
   1   9   6         22.74         22.74         3.61 o                         
   2   9   6        275.76        250.43         5.55 o                         
   3   9   6         32.88         43.42         2.04 o                         
   4   9   6         48.36         60.93         2.11 o                         
   5   9   6        383.91        358.74         7.71 o                         
   6   9   6          0.70         -2.31         2.36 o                         
   7   9   6         61.39         76.57         4.04 o                         
   8   9   6          1.38          4.60         2.22 o                         
   9   9   6         28.55         29.32         3.75 o                         
  -7  10   6          4.84          2.64         2.68 o                         
  -6  10   6        111.95        113.90         4.23 o                         
  -5  10   6          3.60          4.08         4.12 o                         
  -4  10   6         78.86         73.69         5.90 o                         
  -3  10   6        373.43        384.56        11.58 o                         
  -2  10   6        456.33        436.31         6.41 o                         
  -1  10   6          1.27         -0.69         2.20 o                         
   0  10   6         18.12         10.57         3.66 o                         
   1  10   6          1.71          5.55         3.76 o                         
   2  10   6         19.94         30.16         2.43 o                         
   3  10   6        637.85        643.32         9.94 o                         
   4  10   6         14.46         14.73         2.68 o                         
   5  10   6         30.02         35.84         2.13 o                         
   6  10   6          1.02         14.87         3.49 o                         
   7  10   6          3.94          1.09         2.82 o                         
  -5  11   6         24.65         33.34         7.80 o                         
  -4  11   6          0.38         -3.73         2.49 o                         
  -3  11   6          2.33          6.33         2.88 o                         
  -2  11   6        153.11        160.02         6.13 o                         
  -1  11   6        172.72        159.76         6.17 o                         
   0  11   6        499.84        493.15        12.44 o                         
   1  11   6         83.68         82.66         2.03 o                         
   2  11   6          1.78          0.67         4.04 o                         
   3  11   6         90.97         93.51         2.80 o                         
   4  11   6        120.43        126.57         4.00 o                         
   5  11   6         13.53          1.65         5.14 o                         
  -2  12   6        210.59        184.90         5.01 o                         
  -1  12   6        176.18        150.42         5.00 o                         
   0  12   6         14.93         12.57         3.80 o                         
   1  12   6         22.87         26.16         2.57 o                         
 -13   1   7        241.30        235.46         9.41 o                         
 -12   1   7        483.10        471.38         5.62 o                         
 -11   1   7        548.04        519.22         8.57 o                         
 -10   1   7        631.23        658.92         6.02 o                         
  -9   1   7       1662.34       1840.44        24.27 o                         
  -8   1   7        143.29        155.76         3.55 o                         
  -7   1   7       1874.23       1937.85        11.63 o                         
  -6   1   7        176.00        193.19         3.61 o                         
  -5   1   7        753.83        800.57        11.20 o                         
  -4   1   7       6929.96       6894.31       144.39 o                         
  -3   1   7         24.73         48.41         3.46 o                         
  -2   1   7         33.33         34.57         3.20 o                         
  -1   1   7       1177.22       1057.04        22.70 o                         
   0   1   7         18.79         13.21         3.18 o                         
   1   1   7        160.06        125.50         3.47 o                         
   2   1   7       1369.07       1233.73        20.62 o                         
   3   1   7        835.67        775.07        10.79 o                         
   4   1   7          6.70          2.36         2.49 o                         
   5   1   7       4953.58       5174.73        72.05 o                         
   6   1   7        498.46        505.32         7.03 o                         
   7   1   7        772.21        736.14         8.26 o                         
   8   1   7        104.33        103.70         2.67 o                         
   9   1   7         66.49         70.05         3.39 o                         
  10   1   7         73.65         77.84         4.73 o                         
  11   1   7        143.27        162.70         5.73 o                         
  12   1   7       1188.70       1141.05        14.81 o                         
  13   1   7          4.51         20.30         4.45 o                         
 -13   2   7         69.61         50.93         3.74 o                         
 -12   2   7         47.33         41.11         6.32 o                         
 -11   2   7         26.62         29.59         2.93 o                         
 -10   2   7         85.64         81.10         2.61 o                         
  -9   2   7          3.02          3.58         2.49 o                         
  -8   2   7        119.08        113.12         3.18 o                         
  -7   2   7         25.56         19.37         3.13 o                         
  -6   2   7         31.77         42.34         3.15 o                         
  -5   2   7        118.45        125.57         3.18 o                         
  -4   2   7       1534.15       1617.67        30.85 o                         
  -3   2   7         30.11         25.34         3.72 o                         
  -2   2   7       1323.02       1186.66        33.51 o                         
  -1   2   7        499.65        538.27        13.34 o                         
   0   2   7          9.01          5.95         2.98 o                         
   1   2   7        454.40        454.40        11.15 o                         
   2   2   7         25.15         32.71         2.22 o                         
   3   2   7       1101.55       1044.94        17.33 o                         
   4   2   7         17.96         30.45         2.39 o                         
   5   2   7        282.83        284.56         3.15 o                         
   6   2   7        323.58        355.94         4.54 o                         
   7   2   7         86.11         81.54         3.89 o                         
   8   2   7       2338.26       2375.34        24.89 o                         
   9   2   7        408.75        421.74         6.15 o                         
  10   2   7        672.71        673.70         9.83 o                         
  11   2   7        162.21        153.66         5.00 o                         
  12   2   7         71.15         81.74         3.29 o                         
  13   2   7        182.30        198.18         7.50 o                         
 -13   3   7        282.13        250.82         3.97 o                         
 -12   3   7        227.33        192.39         8.13 o                         
 -11   3   7          0.28         -4.00         2.67 o                         
 -10   3   7         66.93         84.00         3.17 o                         
  -9   3   7          6.35          5.65         2.49 o                         
  -8   3   7         90.22        111.57         3.79 o                         
  -7   3   7        379.38        392.21         6.21 o                         
  -6   3   7        306.35        316.54         8.16 o                         
  -5   3   7        425.36        466.26        14.92 o                         
  -4   3   7        113.00        169.36         6.71 o                         
  -3   3   7        196.42        237.60        13.76 o                         
  -2   3   7        404.36        282.94         5.91 o                         
  -1   3   7       1338.33       1202.58        32.96 o                         
   0   3   7         30.64         33.97         2.71 o                         
   1   3   7       5784.30       5643.11       118.15 o                         
   2   3   7       1428.98       1449.55        26.23 o                         
   3   3   7       3729.48       3806.76        73.87 o                         
   4   3   7       2285.18       2211.08        35.87 o                         
   5   3   7         34.21         40.03         2.65 o                         
   6   3   7       4847.04       4759.28        68.71 o                         
   7   3   7       1959.41       1946.58        21.45 o                         
   8   3   7        345.30        352.30         8.71 o                         
   9   3   7        349.83        359.41         7.14 o                         
  10   3   7        261.29        265.48         6.85 o                         
  11   3   7        192.77        217.55         5.69 o                         
  12   3   7         20.67         32.36         3.11 o                         
  13   3   7         48.91         47.94         3.83 o                         
 -12   4   7          0.27         -3.65         2.78 o                         
 -11   4   7          5.04          8.48         3.37 o                         
 -10   4   7        278.15        280.15         4.97 o                         
  -9   4   7       2212.06       2160.44        21.14 o                         
  -8   4   7        504.05        531.36         9.88 o                         
  -7   4   7        135.13        134.95         3.13 o                         
  -6   4   7        419.81        399.57         4.58 o                         
  -5   4   7          6.57         17.56         3.00 o                         
  -4   4   7         81.36        113.60         3.12 o                         
  -3   4   7       1369.98       1520.35        40.87 o                         
  -2   4   7        287.31        300.31         6.95 o                         
  -1   4   7       1129.37       1151.94        26.12 o                         
   0   4   7       1152.04       1130.27        25.40 o                         
   1   4   7        133.72        116.14         3.76 o                         
   2   4   7          6.06          4.49         2.38 o                         
   3   4   7          5.58         13.79         2.64 o                         
   4   4   7        184.01        201.70         3.78 o                         
   5   4   7        101.10        120.61         2.91 o                         
   6   4   7          5.14          6.40         2.44 o                         
   7   4   7         20.22         21.64         2.27 o                         
   8   4   7        124.07        131.53         3.33 o                         
   9   4   7        155.33        142.51         2.85 o                         
  10   4   7        407.13        429.90        10.13 o                         
  11   4   7          1.38          5.80         3.26 o                         
  12   4   7          4.16         -0.35         2.98 o                         
 -12   5   7        122.17        112.45         2.60 o                         
 -11   5   7          5.24          2.00         4.45 o                         
 -10   5   7        157.37        170.55         7.00 o                         
  -9   5   7         51.42         51.28         4.36 o                         
  -8   5   7          2.22          1.43         4.36 o                         
  -7   5   7         24.04         29.13         2.97 o                         
  -6   5   7        241.81        272.37         6.18 o                         
  -5   5   7          0.39         -3.41         3.38 o                         
  -4   5   7          6.17          4.96         2.85 o                         
  -3   5   7         64.66         64.97         2.52 o                         
  -2   5   7       1075.72       1026.39        23.33 o                         
  -1   5   7       2037.79       2088.25        43.36 o                         
   0   5   7       1678.41       1874.70        41.89 o                         
   1   5   7          0.16          5.54         2.85 o                         
   2   5   7        301.80        294.23         7.41 o                         
   3   5   7         38.62         32.86         3.54 o                         
   4   5   7       1409.28       1390.29        29.15 o                         
   5   5   7       2390.19       2534.10        36.99 o                         
   6   5   7         10.81          8.04         2.39 o                         
   7   5   7       1793.93       1803.49        25.91 o                         
   8   5   7          2.70          0.09         2.12 o                         
   9   5   7        190.30        216.08         5.45 o                         
  10   5   7        469.23        449.01        10.13 o                         
  11   5   7        308.70        277.54         6.76 o                         
  12   5   7         57.78         63.26         3.69 o                         
 -11   6   7         20.28         27.16         2.59 o                         
 -10   6   7          3.16          3.94         3.06 o                         
  -9   6   7        104.38         99.75         3.27 o                         
  -8   6   7         87.87         79.44         2.81 o                         
  -7   6   7        205.21        209.89         7.48 o                         
  -6   6   7          3.87          0.12         3.61 o                         
  -5   6   7       1501.18       1542.81        23.24 o                         
  -4   6   7        383.39        394.81        11.46 o                         
  -3   6   7        192.21        225.66         8.20 o                         
  -2   6   7        295.89        302.73         6.20 o                         
  -1   6   7        151.03        123.04         3.30 o                         
   0   6   7        950.97       1030.56        20.37 o                         
   1   6   7       2060.31       2145.46        50.38 o                         
   2   6   7        997.97       1041.36        21.58 o                         
   3   6   7        142.48        139.72         4.95 o                         
   4   6   7        797.08        861.92        15.80 o                         
   5   6   7        105.90        109.29         2.65 o                         
   6   6   7         60.41         71.68         2.30 o                         
   7   6   7         31.98         35.44         2.29 o                         
   8   6   7         96.02        109.48         3.84 o                         
   9   6   7        124.30        135.78         5.35 o                         
  10   6   7          4.68          5.74         2.35 o                         
  11   6   7        237.54        219.20         5.81 o                         
 -11   7   7         19.34         13.93         3.12 o                         
 -10   7   7       1062.43       1048.67         9.84 o                         
  -9   7   7        337.14        345.34         7.78 o                         
  -8   7   7         48.16         60.81         7.09 o                         
  -7   7   7        597.29        602.79        11.67 o                         
  -6   7   7         17.22         17.62         2.93 o                         
  -5   7   7       1121.03       1218.88        26.54 o                         
  -4   7   7        106.76        113.73         8.32 o                         
  -3   7   7         80.44         78.05         3.33 o                         
  -2   7   7       2951.17       2963.92        56.43 o                         
  -1   7   7          0.52         -2.67         2.33 o                         
   0   7   7         67.46         61.00         2.30 o                         
   1   7   7        378.60        359.12         7.27 o                         
   2   7   7          3.33         13.74         3.49 o                         
   3   7   7        570.73        573.37        13.05 o                         
   4   7   7         16.88         18.77         2.04 o                         
   5   7   7          0.40          2.90         1.92 o                         
   6   7   7        476.00        470.17         9.31 o                         
   7   7   7        101.01        101.67         2.73 o                         
   8   7   7        226.84        233.39         8.72 o                         
   9   7   7        337.28        343.83         5.91 o                         
  10   7   7          2.10         -1.25         3.88 o                         
 -10   8   7         30.75         37.50         3.72 o                         
  -9   8   7        247.20        233.99         4.26 o                         
  -8   8   7         57.10         75.61         3.71 o                         
  -7   8   7        155.34        169.55         5.59 o                         
  -6   8   7         16.36         10.50         9.15 o                         
  -5   8   7         17.07         26.58         3.46 o                         
  -4   8   7        466.76        488.78        15.01 o                         
  -3   8   7         15.72         19.00         2.78 o                         
  -2   8   7        864.53        908.25        29.49 o                         
  -1   8   7          0.78         -3.14         4.30 o                         
   0   8   7        125.49        118.85         4.14 o                         
   1   8   7         87.47         93.69         4.68 o                         
   2   8   7        130.81        133.20         4.84 o                         
   3   8   7         16.59         18.90         2.98 o                         
   4   8   7         88.22         94.63         3.65 o                         
   5   8   7          0.02         -0.32         2.87 o                         
   6   8   7          4.78          5.78         2.41 o                         
   7   8   7        143.89        141.92         2.39 o                         
   8   8   7        327.19        312.68         5.56 o                         
   9   8   7          0.74          1.95         2.78 o                         
  10   8   7         40.11         37.35         2.55 o                         
  -9   9   7         33.34         45.84         6.37 o                         
  -8   9   7        135.83        121.30         5.76 o                         
  -7   9   7         50.03         60.17         3.56 o                         
  -6   9   7          5.53         10.63         2.66 o                         
  -5   9   7        160.16        181.72         7.56 o                         
  -4   9   7        604.26        606.05        18.50 o                         
  -3   9   7          8.93         18.41         3.27 o                         
  -2   9   7        128.84        116.32         4.78 o                         
  -1   9   7         50.27         56.53         5.38 o                         
   0   9   7          0.52         -3.23         3.90 o                         
   1   9   7        881.15        934.36        18.53 o                         
   2   9   7        211.58        187.14         5.24 o                         
   3   9   7        604.17        574.81         7.40 o                         
   4   9   7        537.87        545.06         9.02 o                         
   5   9   7         83.16         77.58         2.62 o                         
   6   9   7        897.72        857.14        19.52 o                         
   7   9   7         81.10         82.38         3.17 o                         
   8   9   7        268.63        235.40         4.84 o                         
  -7  10   7         34.65         35.95         2.51 o                         
  -6  10   7          3.52          6.31         3.89 o                         
  -5  10   7         18.56         27.46         9.06 o                         
  -4  10   7        206.09        185.23         7.48 o                         
  -3  10   7         36.76         35.66         4.03 o                         
  -2  10   7        263.15        262.08         5.31 o                         
  -1  10   7        221.15        232.82         5.51 o                         
   0  10   7          1.82          4.93         4.99 o                         
   1  10   7        371.91        377.30         8.91 o                         
   2  10   7         65.35         78.43         3.24 o                         
   3  10   7          0.38          0.20         2.92 o                         
   4  10   7          0.88         -1.87         2.92 o                         
   5  10   7         23.67         25.94         3.16 o                         
   6  10   7          5.57         15.04         3.28 o                         
   7  10   7          8.42         14.89         5.23 o                         
  -5  11   7         36.07         25.50         3.03 o                         
  -4  11   7        170.61        149.35         6.73 o                         
  -3  11   7        161.70        176.33         7.22 o                         
  -2  11   7        754.79        755.99        17.02 o                         
  -1  11   7       1602.81       1536.93        24.73 o                         
   0  11   7         71.10         68.60         3.19 o                         
   1  11   7        218.53        226.26         6.93 o                         
   2  11   7         94.56        101.43         3.79 o                         
   3  11   7        333.44        350.19         8.48 o                         
   4  11   7        519.16        499.40         9.15 o                         
   5  11   7          3.18          4.26         3.79 o                         
  -1  12   7         85.38         69.13         5.69 o                         
   0  12   7         71.31         68.15         2.80 o                         
 -13   0   8         10.39         -0.46         4.01 o                         
 -12   0   8       1202.00       1191.50         6.45 o                         
 -11   0   8         38.75         63.71        10.94 o                         
 -10   0   8          0.23         -1.44         4.41 o                         
  -9   0   8          1.53          1.65         4.34 o                         
  -8   0   8       7065.25       7618.35        95.90 o                         
  -7   0   8       1307.56       1402.44        19.21 o                         
  -6   0   8      10626.65      11281.08       208.94 o                         
  -5   0   8        307.76        378.96         9.76 o                         
  -4   0   8       1254.19       1329.68       100.96 o                         
  -3   0   8       1174.42       1236.47        47.96 o                         
  -2   0   8         17.51         27.41         3.61 o                         
  -1   0   8          1.27          3.24         4.75 o                         
   0   0   8        475.95        513.82        15.44 o                         
   1   0   8       1504.90       1269.66        21.56 o                         
   2   0   8       2398.58       2434.48        59.23 o                         
   3   0   8        196.18        140.19         4.93 o                         
   4   0   8       3082.16       2984.68        31.69 o                         
   5   0   8        700.89        586.37         9.52 o                         
   6   0   8        447.71        495.77        13.24 o                         
   7   0   8        683.47        666.44        14.71 o                         
   8   0   8        371.42        353.35        10.40 o                         
   9   0   8       1076.18       1089.88         8.45 o                         
  10   0   8        952.87        956.41        12.02 o                         
  11   0   8        990.38        954.74        22.13 o                         
  12   0   8         65.44         65.68         5.16 o                         
  13   0   8          6.23         14.06         4.80 o                         
 -13   1   8         89.09         91.74         3.81 o                         
 -12   1   8        552.20        554.56         6.31 o                         
 -11   1   8         25.74         17.52         2.55 o                         
 -10   1   8        407.38        435.36         4.83 o                         
  -9   1   8        985.12       1029.58         5.87 o                         
  -8   1   8         15.96         19.44         2.99 o                         
  -7   1   8        272.70        228.90         3.25 o                         
  -6   1   8       2368.36       2527.09        28.49 o                         
  -5   1   8       1669.75       1753.95        30.51 o                         
  -4   1   8        196.87        218.36         6.65 o                         
  -3   1   8       1477.81       1423.48        26.56 o                         
  -2   1   8       1048.27       1038.43        20.51 o                         
  -1   1   8       1800.09       1768.95        49.74 o                         
   0   1   8          4.11          0.68         3.10 o                         
   1   1   8          0.20         -0.15         2.77 o                         
   2   1   8        651.72        634.06         8.90 o                         
   3   1   8        209.24        179.42         3.15 o                         
   4   1   8       2400.72       2471.23        30.36 o                         
   5   1   8       1885.97       2018.26        33.14 o                         
   6   1   8        108.77        102.03         2.56 o                         
   7   1   8         36.21         50.58         2.60 o                         
   8   1   8        570.83        550.69        11.80 o                         
   9   1   8        261.89        250.77         5.45 o                         
  10   1   8          6.36         15.94         3.17 o                         
  11   1   8         10.98         12.53         3.13 o                         
  12   1   8         20.50         26.37         4.96 o                         
  13   1   8         25.64         37.12         7.59 o                         
 -13   2   8        117.37        109.65         2.93 o                         
 -12   2   8        191.49        183.54         3.09 o                         
 -11   2   8         36.38         46.29         2.65 o                         
 -10   2   8          5.66          5.54         2.32 o                         
  -9   2   8         32.86         31.25         2.66 o                         
  -8   2   8        687.27        733.21         5.97 o                         
  -7   2   8        228.31        226.40         4.68 o                         
  -6   2   8       1025.84       1019.92        11.25 o                         
  -5   2   8        820.84        818.29        10.84 o                         
  -4   2   8        128.97        221.11         7.98 o                         
  -3   2   8        336.03        433.27        14.47 o                         
  -2   2   8         21.71         27.38         3.60 o                         
  -1   2   8       5278.76       4807.36       126.30 o                         
   0   2   8        322.21        274.37         4.90 o                         
   1   2   8       1933.05       1838.51        35.82 o                         
   2   2   8       6358.30       6151.25       112.05 o                         
   3   2   8       1372.61       1382.36        22.97 o                         
   4   2   8        561.35        488.43         7.70 o                         
   5   2   8          2.11          5.81         2.11 o                         
   6   2   8        391.63        397.08         5.81 o                         
   7   2   8       2279.02       2301.50        25.09 o                         
   8   2   8       1672.66       1725.43        20.39 o                         
   9   2   8         46.12         46.04         2.82 o                         
  10   2   8        760.71        719.30        10.61 o                         
  11   2   8          0.12          0.68         2.23 o                         
  12   2   8        150.23        141.72         4.88 o                         
  13   2   8        264.49        244.62         6.29 o                         
 -13   3   8          4.04          3.88         3.05 o                         
 -12   3   8        192.91        187.19         3.97 o                         
 -11   3   8          0.58         -0.63         2.50 o                         
 -10   3   8        165.38        167.52         3.42 o                         
  -9   3   8        149.65        158.09         3.57 o                         
  -8   3   8         26.74         26.68         2.79 o                         
  -7   3   8         44.54         58.70         2.80 o                         
  -6   3   8         15.49         14.30         3.05 o                         
  -5   3   8       1519.88       1754.63        38.82 o                         
  -4   3   8        147.13        171.83         5.21 o                         
  -3   3   8        868.05        853.64        38.03 o                         
  -2   3   8        266.56        226.79         7.08 o                         
  -1   3   8        303.31        304.50         9.31 o                         
   0   3   8         63.64         58.58         2.70 o                         
   1   3   8       1071.35       1102.13        23.40 o                         
   2   3   8        504.10        602.27        16.72 o                         
   3   3   8         40.15         62.53         3.54 o                         
   4   3   8        568.84        587.86        10.02 o                         
   5   3   8        117.56        101.80         2.36 o                         
   6   3   8       1053.31       1050.64        17.32 o                         
   7   3   8        888.57        887.10        12.37 o                         
   8   3   8        655.05        644.55        10.20 o                         
   9   3   8        221.84        212.71         3.81 o                         
  10   3   8          0.00          1.28         2.46 o                         
  11   3   8        147.37        166.96         4.17 o                         
  12   3   8        723.21        673.37        12.48 o                         
 -12   4   8         59.64         56.73         4.10 o                         
 -11   4   8        187.62        181.34         4.08 o                         
 -10   4   8        345.90        355.90         6.73 o                         
  -9   4   8         18.15         33.39         2.79 o                         
  -8   4   8        757.54        756.83        12.82 o                         
  -7   4   8         32.75         43.08         2.97 o                         
  -6   4   8        797.09        748.21        18.69 o                         
  -5   4   8         71.76         87.38         4.70 o                         
  -4   4   8        573.79        533.17        10.55 o                         
  -3   4   8       5080.64       5230.31       127.13 o                         
  -2   4   8         65.94         54.64         5.36 o                         
  -1   4   8      10197.93      10650.38       249.59 o                         
   0   4   8        901.41        829.19        20.82 o                         
   1   4   8       4553.40       4725.58       111.78 o                         
   2   4   8        951.39        815.98        16.13 o                         
   3   4   8       1788.25       1776.33        38.29 o                         
   4   4   8        601.17        548.07        10.47 o                         
   5   4   8       1028.12       1039.99        13.65 o                         
   6   4   8       1255.69       1325.55        21.63 o                         
   7   4   8         88.38         74.34         2.27 o                         
   8   4   8          5.99          6.92         2.07 o                         
   9   4   8         58.18         55.33         2.48 o                         
  10   4   8         55.79         54.55         3.92 o                         
  11   4   8          3.84          1.62         2.88 o                         
  12   4   8          0.91          0.54         2.25 o                         
 -12   5   8          2.76          0.14         2.30 o                         
 -11   5   8          0.00         -4.14         2.85 o                         
 -10   5   8        103.04         84.15         2.99 o                         
  -9   5   8        458.06        445.95         6.41 o                         
  -8   5   8        128.84        135.00         3.41 o                         
  -7   5   8         84.78         68.07         2.66 o                         
  -6   5   8        347.01        378.04         7.60 o                         
  -5   5   8        770.80        787.19        18.10 o                         
  -4   5   8        807.30        803.12        19.19 o                         
  -3   5   8        170.74        142.02         3.20 o                         
  -2   5   8        987.11       1077.24        23.23 o                         
  -1   5   8       1138.74       1228.11        27.49 o                         
   0   5   8        992.97        946.97        16.39 o                         
   1   5   8       1333.15       1345.50        32.70 o                         
   2   5   8         96.60        143.36         3.62 o                         
   3   5   8         12.45         10.84         2.44 o                         
   4   5   8        172.72        166.06         4.21 o                         
   5   5   8       1112.14       1162.20        18.58 o                         
   6   5   8         42.41         58.43         3.99 o                         
   7   5   8        103.54        108.39         2.62 o                         
   8   5   8         60.21         72.26         2.27 o                         
   9   5   8          8.60          5.93         2.05 o                         
  10   5   8          1.59         10.32         3.85 o                         
  11   5   8          3.85          3.35         5.14 o                         
  12   5   8         14.04         19.40         2.71 o                         
 -11   6   8        270.15        262.90         7.51 o                         
 -10   6   8        113.83        125.99         4.55 o                         
  -9   6   8       1111.51       1097.28        23.93 o                         
  -8   6   8        339.97        348.10        11.27 o                         
  -7   6   8        586.39        558.67        13.08 o                         
  -6   6   8       1003.71       1059.18        16.82 o                         
  -5   6   8        255.15        251.83         4.47 o                         
  -4   6   8        233.77        255.78         5.85 o                         
  -3   6   8        474.08        443.59        11.92 o                         
  -2   6   8        324.91        344.42         7.94 o                         
  -1   6   8       2784.56       2715.76        71.71 o                         
   0   6   8       1836.97       1909.96        44.60 o                         
   1   6   8        177.10        205.87         5.09 o                         
   2   6   8         27.57         33.49         4.62 o                         
   3   6   8        118.90        143.72         7.94 o                         
   4   6   8         18.18         17.07         2.36 o                         
   5   6   8        124.32        120.78         3.12 o                         
   6   6   8        411.61        453.62        10.24 o                         
   7   6   8        120.19        132.90         4.10 o                         
   8   6   8        514.22        545.65         9.86 o                         
   9   6   8         43.95         46.41         3.11 o                         
  10   6   8        605.04        576.61         9.08 o                         
  11   6   8          8.18          6.61         3.65 o                         
 -10   7   8         27.72         29.52         4.75 o                         
  -9   7   8         20.16         26.40         4.52 o                         
  -8   7   8         58.18         78.66         6.60 o                         
  -7   7   8         78.43         63.83         5.48 o                         
  -6   7   8        117.43        127.83         4.05 o                         
  -5   7   8         59.32         68.65         2.95 o                         
  -4   7   8         44.93         34.34         3.09 o                         
  -3   7   8       1181.82       1251.87        24.58 o                         
  -2   7   8        138.78        157.02         6.90 o                         
  -1   7   8        404.21        407.64         6.50 o                         
   0   7   8        125.35        119.45         5.44 o                         
   1   7   8        435.53        445.01         9.20 o                         
   2   7   8        451.06        437.70        10.06 o                         
   3   7   8        219.68        201.41         4.57 o                         
   4   7   8         67.00         76.13         3.29 o                         
   5   7   8          1.04          4.28         2.11 o                         
   6   7   8         58.42         59.69         3.70 o                         
   7   7   8         89.25         99.46         3.60 o                         
   8   7   8         45.72         48.07         2.42 o                         
   9   7   8        103.85        101.69         3.68 o                         
  10   7   8         27.22         35.78         4.60 o                         
 -10   8   8         25.06         25.85         5.82 o                         
  -9   8   8          0.04          2.98         3.66 o                         
  -8   8   8        148.51        142.98         5.44 o                         
  -7   8   8          3.37          2.56         3.85 o                         
  -6   8   8       1630.19       1669.76        28.02 o                         
  -5   8   8          5.54          6.24         2.50 o                         
  -4   8   8        101.19        114.54         6.16 o                         
  -3   8   8         70.26         82.07         6.90 o                         
  -2   8   8         66.50         69.04         3.91 o                         
  -1   8   8        955.22        988.10        20.01 o                         
   0   8   8        206.94        212.09         5.33 o                         
   1   8   8        800.05        779.50        15.24 o                         
   2   8   8        367.85        373.01         8.04 o                         
   3   8   8         53.95         46.74         2.30 o                         
   4   8   8        114.19        115.41         5.04 o                         
   5   8   8        230.14        241.86         6.49 o                         
   6   8   8        183.04        174.65         5.61 o                         
   7   8   8         69.64         74.20         2.18 o                         
   8   8   8         59.45         73.36         4.37 o                         
   9   8   8         12.34         18.01         2.45 o                         
  -8   9   8        133.27        113.70         2.83 o                         
  -7   9   8        187.72        196.21         6.35 o                         
  -6   9   8         26.47         26.23         3.86 o                         
  -5   9   8        166.27        157.14         2.40 o                         
  -4   9   8          0.75          1.73         3.38 o                         
  -3   9   8         72.16         79.37         3.89 o                         
  -2   9   8         23.28         26.72         2.39 o                         
  -1   9   8       1133.70       1107.29        21.86 o                         
   0   9   8         74.52         89.15         3.16 o                         
   1   9   8          0.13          8.99         3.08 o                         
   2   9   8         80.10         72.96         4.46 o                         
   3   9   8         75.85         83.58         5.19 o                         
   4   9   8         86.57         91.10         4.99 o                         
   5   9   8          0.05         19.91         5.70 o                         
   6   9   8        135.25        148.55         2.33 o                         
   7   9   8          0.19          0.37         2.77 o                         
   8   9   8         41.38         49.46         2.56 o                         
  -7  10   8          0.58          8.10         4.26 o                         
  -6  10   8        145.52        140.45         5.03 o                         
  -5  10   8         11.94         12.61         4.78 o                         
  -4  10   8        114.54        105.42         5.12 o                         
  -3  10   8        517.27        528.83        12.00 o                         
  -2  10   8        385.42        396.26        14.26 o                         
  -1  10   8         28.55         30.43         2.67 o                         
   0  10   8         69.81         58.31         3.35 o                         
   1  10   8        188.06        196.77         4.77 o                         
   2  10   8        709.91        791.68        17.48 o                         
   3  10   8        674.17        608.65        12.29 o                         
   4  10   8         39.76         54.71         5.95 o                         
   5  10   8          1.38          6.77         3.12 o                         
   6  10   8        539.68        527.87        11.71 o                         
   7  10   8        344.77        327.55         7.32 o                         
  -5  11   8          6.08          9.95         2.81 o                         
  -4  11   8          9.67          8.75         3.95 o                         
  -3  11   8        105.24        123.54         7.38 o                         
  -2  11   8        216.35        234.73         7.14 o                         
  -1  11   8        131.98        119.50         4.66 o                         
   0  11   8         66.22         68.72         4.65 o                         
   1  11   8          4.77          2.83         2.68 o                         
   2  11   8        117.46        109.04         3.27 o                         
   3  11   8         40.46         51.32         3.13 o                         
   4  11   8        282.61        278.04         5.08 o                         
   5  11   8         47.64         52.28         2.97 o                         
 -13   1   9         85.23         86.96         2.75 o                         
 -12   1   9         98.37        103.59         2.62 o                         
 -11   1   9       1690.27       1693.20        19.31 o                         
 -10   1   9        647.65        659.54        11.48 o                         
  -9   1   9         51.60         49.03         2.90 o                         
  -8   1   9         38.48         48.59         2.66 o                         
  -7   1   9         40.14         39.76         2.82 o                         
  -6   1   9       4315.11       4416.73        77.15 o                         
  -5   1   9        685.90        656.63        13.36 o                         
  -4   1   9        403.63        407.36        13.27 o                         
  -3   1   9         79.31         76.96         3.49 o                         
  -2   1   9          7.52         24.33         3.33 o                         
  -1   1   9       1383.63       1348.22        31.42 o                         
   0   1   9         16.96         42.73         3.30 o                         
   1   1   9         12.47         10.63         2.41 o                         
   2   1   9         92.61        115.40         3.06 o                         
   3   1   9         12.67         -0.84         2.18 o                         
   4   1   9        390.74        377.95         5.58 o                         
   5   1   9       1638.49       1573.12        23.85 o                         
   6   1   9        409.36        371.60         5.92 o                         
   7   1   9       1703.11       1701.43        22.26 o                         
   8   1   9          2.05          2.34         2.71 o                         
   9   1   9       1749.40       1762.02        16.52 o                         
  10   1   9        118.07        129.78         5.93 o                         
  11   1   9        820.30        837.85        12.57 o                         
  12   1   9        330.06        347.55         8.10 o                         
  13   1   9         37.46         30.11         5.83 o                         
 -13   2   9        155.50        134.97         5.06 o                         
 -12   2   9        154.98        141.85         3.29 o                         
 -11   2   9        176.06        162.44         3.00 o                         
 -10   2   9          0.44         -0.76         2.45 o                         
  -9   2   9        616.47        651.14        11.38 o                         
  -8   2   9        634.20        641.51         8.42 o                         
  -7   2   9       1456.27       1449.22        20.29 o                         
  -6   2   9        379.44        389.03         5.57 o                         
  -5   2   9       1223.71       1179.56        19.15 o                         
  -4   2   9        337.00        324.57         9.33 o                         
  -3   2   9       1677.10       1926.97        49.35 o                         
  -2   2   9       2992.45       3051.91        89.24 o                         
  -1   2   9        893.02        917.45        28.28 o                         
   0   2   9        961.09        880.02        22.80 o                         
   1   2   9         15.49         13.22         2.64 o                         
   2   2   9       1800.14       1886.37        35.27 o                         
   3   2   9       8163.35       8499.31       137.94 o                         
   4   2   9          7.78         17.72         3.08 o                         
   5   2   9        138.21        147.40         2.65 o                         
   6   2   9         15.28         15.14         2.22 o                         
   7   2   9        765.61        756.62         8.33 o                         
   8   2   9        520.82        505.33         5.36 o                         
   9   2   9        152.01        154.95         2.83 o                         
  10   2   9        524.16        511.99         8.16 o                         
  11   2   9        223.73        217.72         3.97 o                         
  12   2   9        142.57        142.35         3.95 o                         
 -12   3   9        149.10        158.99         5.52 o                         
 -11   3   9        211.06        236.75         6.34 o                         
 -10   3   9         65.52         65.37         3.30 o                         
  -9   3   9        482.19        472.27         9.07 o                         
  -8   3   9        539.94        578.49        14.64 o                         
  -7   3   9       1071.56       1059.49        22.98 o                         
  -6   3   9       1623.95       1637.15        20.78 o                         
  -5   3   9       1803.93       1848.34        29.51 o                         
  -4   3   9         37.00         42.71         8.37 o                         
  -3   3   9       1057.20        994.69        44.62 o                         
  -2   3   9       6733.56       6902.14       181.08 o                         
  -1   3   9       1705.39       1645.96        45.30 o                         
   0   3   9       3546.63       3391.10        88.72 o                         
   1   3   9        776.70        829.27        18.57 o                         
   2   3   9        392.74        344.06         7.69 o                         
   3   3   9       2001.99       1967.90        35.68 o                         
   4   3   9          1.42          5.51         2.28 o                         
   5   3   9       1268.41       1215.33        17.52 o                         
   6   3   9          1.02         -3.04         2.16 o                         
   7   3   9        129.87        144.69         2.67 o                         
   8   3   9         82.87         85.36         3.46 o                         
   9   3   9          4.33          8.41         3.20 o                         
  10   3   9        449.90        444.83         7.22 o                         
  11   3   9        171.99        168.57         3.19 o                         
  12   3   9          1.05         11.21         3.76 o                         
 -12   4   9         30.75         35.00         4.49 o                         
 -11   4   9         15.94         18.60         3.33 o                         
 -10   4   9          1.33         -0.31         2.56 o                         
  -9   4   9          3.06          2.93         2.50 o                         
  -8   4   9         71.74         82.08         2.51 o                         
  -7   4   9        120.80        129.44         6.02 o                         
  -6   4   9         27.34         15.50         3.07 o                         
  -5   4   9          0.00          3.92         5.08 o                         
  -4   4   9          0.13          0.00         3.52 o                         
  -3   4   9       1244.14       1330.36        27.48 o                         
  -2   4   9        124.93        164.90         4.08 o                         
  -1   4   9        602.43        564.58        14.20 o                         
   0   4   9        422.30        457.67        10.40 o                         
   1   4   9          4.91          2.67         3.02 o                         
   2   4   9        269.04        240.82         5.42 o                         
   3   4   9        179.58        185.30         4.53 o                         
   4   4   9        871.37        894.85        16.33 o                         
   5   4   9        115.45        124.36         2.94 o                         
   6   4   9         40.01         45.91         2.54 o                         
   7   4   9         17.33         16.60         2.71 o                         
   8   4   9        186.96        197.90         7.24 o                         
   9   4   9          0.00          1.00         2.38 o                         
  10   4   9        102.22        107.02         4.09 o                         
  11   4   9          2.65          3.08         3.66 o                         
  12   4   9        139.03        120.57         2.35 o                         
 -12   5   9         18.29         16.24         5.02 o                         
 -11   5   9          0.78          9.96         3.21 o                         
 -10   5   9          0.22         -4.29         4.26 o                         
  -9   5   9          9.07          9.00         2.59 o                         
  -8   5   9        653.19        673.54        14.12 o                         
  -7   5   9          0.54          7.93         2.77 o                         
  -6   5   9        823.65        841.30        13.24 o                         
  -5   5   9        698.28        741.75        18.82 o                         
  -4   5   9        126.85        123.09         3.63 o                         
  -3   5   9       1314.25       1302.03        28.40 o                         
  -2   5   9       2771.50       2713.50        58.80 o                         
  -1   5   9        437.46        444.12        11.25 o                         
   0   5   9       5856.91       5908.03       144.47 o                         
   1   5   9        990.37       1045.10        26.41 o                         
   2   5   9        256.45        253.22         6.33 o                         
   3   5   9       1822.52       1850.00        33.85 o                         
   4   5   9         90.99         99.52         3.50 o                         
   5   5   9       1956.08       1953.42        36.56 o                         
   6   5   9        625.58        663.91        11.19 o                         
   7   5   9         13.63         21.36         3.07 o                         
   8   5   9        105.88        113.95         5.02 o                         
   9   5   9          7.58          2.76         3.80 o                         
  10   5   9        383.20        361.88         5.11 o                         
  11   5   9        118.61        127.85         4.43 o                         
 -11   6   9        213.55        215.75         6.56 o                         
 -10   6   9        171.34        153.45         4.18 o                         
  -9   6   9          0.37          9.59         2.55 o                         
  -8   6   9        344.98        324.69         5.25 o                         
  -7   6   9        371.04        387.36         9.82 o                         
  -6   6   9        422.48        440.31        15.08 o                         
  -5   6   9        205.24        231.05         5.15 o                         
  -4   6   9        276.62        319.90         6.27 o                         
  -3   6   9        557.97        585.73        15.59 o                         
  -2   6   9        689.62        726.64        14.67 o                         
  -1   6   9          0.98          0.39         3.60 o                         
   0   6   9         15.25          3.23         2.53 o                         
   1   6   9        220.18        229.16         5.14 o                         
   2   6   9         12.63         21.89         2.76 o                         
   3   6   9        138.80        131.26         3.26 o                         
   4   6   9        305.87        369.59        10.46 o                         
   5   6   9        227.53        215.75         5.09 o                         
   6   6   9          2.62         -2.14         2.52 o                         
   7   6   9          0.79          7.07         3.34 o                         
   8   6   9        337.02        312.64         6.99 o                         
   9   6   9        161.34        179.20         6.61 o                         
  10   6   9         31.35         41.54         5.87 o                         
  11   6   9          0.14          3.92         4.04 o                         
 -10   7   9        609.25        535.86         8.90 o                         
  -9   7   9          2.44         16.49         7.90 o                         
  -8   7   9       1960.10       1942.48        29.24 o                         
  -7   7   9         72.60         88.30         5.75 o                         
  -6   7   9       1176.13       1179.02        27.99 o                         
  -5   7   9        816.01        800.98        17.89 o                         
  -4   7   9       1072.48       1081.35        18.33 o                         
  -3   7   9          3.31          5.38         2.73 o                         
  -2   7   9        205.17        223.09         3.70 o                         
  -1   7   9        142.32        139.88         5.17 o                         
   0   7   9         70.88         74.28         5.32 o                         
   1   7   9       1187.25       1168.59        28.55 o                         
   2   7   9          3.01          5.63         2.26 o                         
   3   7   9         94.75        107.51         4.34 o                         
   4   7   9          9.40          1.37         2.89 o                         
   5   7   9         99.80         97.26         3.02 o                         
   6   7   9         40.07         54.42         4.33 o                         
   7   7   9        233.05        215.81         5.21 o                         
   8   7   9        109.79        128.78         4.27 o                         
   9   7   9        769.12        778.91        10.70 o                         
  10   7   9        293.68        272.27         6.36 o                         
  -9   8   9          1.88          6.91         6.69 o                         
  -8   8   9          0.56          6.70         3.43 o                         
  -7   8   9         55.67         50.98         3.62 o                         
  -6   8   9          9.82         12.15         2.69 o                         
  -5   8   9         71.66         72.79         3.52 o                         
  -4   8   9        421.25        404.90         8.48 o                         
  -3   8   9        409.52        388.14         7.51 o                         
  -2   8   9        172.47        169.03         6.12 o                         
  -1   8   9        545.75        571.72        11.70 o                         
   0   8   9          2.94          7.63         2.52 o                         
   1   8   9          1.73          1.37         2.85 o                         
   2   8   9          1.36          5.25         2.63 o                         
   3   8   9        106.32         99.60         3.40 o                         
   4   8   9          1.22          0.32         2.99 o                         
   5   8   9         36.60         38.23         3.03 o                         
   6   8   9         29.80         28.36         3.32 o                         
   7   8   9          8.57         16.06         3.55 o                         
   8   8   9        147.15        155.06         4.63 o                         
   9   8   9        209.32        210.95         5.91 o                         
  -8   9   9         47.17         48.08         3.86 o                         
  -7   9   9        255.59        252.49        11.97 o                         
  -6   9   9          8.29          9.99         2.41 o                         
  -5   9   9          2.82          4.46         2.29 o                         
  -4   9   9         69.26         76.73         3.67 o                         
  -3   9   9         60.57         66.25         5.27 o                         
  -2   9   9        721.13        734.81        10.22 o                         
  -1   9   9        103.60         96.98         3.93 o                         
   0   9   9        646.66        677.15        11.44 o                         
   1   9   9        184.78        203.26         3.83 o                         
   2   9   9          0.32         -3.36         2.24 o                         
   3   9   9        686.11        689.11        12.56 o                         
   4   9   9         74.44         79.12         2.73 o                         
   5   9   9        107.76        117.99         4.96 o                         
   6   9   9          5.06          3.30         2.74 o                         
   7   9   9          3.26         -2.01         2.94 o                         
   8   9   9        174.74        170.58         5.18 o                         
  -7  10   9         21.64         24.94         3.89 o                         
  -6  10   9         54.08         47.10         4.57 o                         
  -5  10   9         54.38         57.39         5.43 o                         
  -4  10   9          0.63         -4.54         3.02 o                         
  -3  10   9        156.32        157.60         5.14 o                         
  -2  10   9         78.95         80.21         7.68 o                         
  -1  10   9        209.69        213.83         6.32 o                         
   0  10   9        203.68        202.47         3.93 o                         
   1  10   9          6.31          4.74         2.23 o                         
   2  10   9         22.49         17.08         3.00 o                         
   3  10   9        316.84        304.42         7.11 o                         
   4  10   9        313.48        305.19         5.07 o                         
   5  10   9          9.96         19.65         3.60 o                         
   6  10   9         48.30         49.92         3.84 o                         
  -4  11   9          8.16         16.10         3.53 o                         
  -3  11   9        226.11        200.03         5.87 o                         
  -2  11   9        600.66        600.66        11.34 o                         
  -1  11   9         25.67         28.45         4.11 o                         
   0  11   9        296.09        297.66         5.72 o                         
   1  11   9          9.03          9.86         2.11 o                         
   2  11   9        381.21        386.34        13.07 o                         
   3  11   9        304.47        291.25         7.68 o                         
   4  11   9         27.34         23.95         3.38 o                         
 -13   0  10       1234.24       1230.66        20.56 o                         
 -12   0  10       1810.59       1737.40        15.58 o                         
 -11   0  10        148.95        129.40         5.79 o                         
 -10   0  10       2146.66       2223.09        33.84 o                         
  -9   0  10          0.49          4.39         4.48 o                         
  -8   0  10       2991.56       3199.54        61.95 o                         
  -7   0  10      15319.90      15998.59       298.86 o                         
  -6   0  10        661.19        558.59        16.66 o                         
  -5   0  10       1153.20       1087.43        59.94 o                         
  -4   0  10        420.84        488.10        21.87 o                         
  -3   0  10       3927.28       4154.69       191.63 o                         
  -2   0  10      12265.43      11960.25       386.40 o                         
  -1   0  10        172.31        161.38        10.11 o                         
   0   0  10        385.48        362.60        10.78 o                         
   1   0  10        491.59        521.61        14.17 o                         
   2   0  10         35.11         37.21         3.46 o                         
   3   0  10      14485.80      15423.50       255.57 o                         
   4   0  10        135.57        118.87         5.20 o                         
   5   0  10        205.74        210.59         4.71 o                         
   6   0  10       2387.44       2535.76        45.26 o                         
   7   0  10       3679.50       3536.35        70.34 o                         
   8   0  10       4672.10       4807.99        73.59 o                         
   9   0  10         98.89         96.87        14.55 o                         
  10   0  10          0.83         11.94         8.83 o                         
  11   0  10         10.37         -7.11         5.57 o                         
  12   0  10        818.82        853.82        30.95 o                         
 -13   1  10          0.03         -1.75         2.55 o                         
 -12   1  10        313.86        338.12         4.79 o                         
 -11   1  10         94.86        100.95         2.65 o                         
 -10   1  10        988.20        990.55        12.24 o                         
  -9   1  10        461.18        480.12         7.43 o                         
  -8   1  10       2272.61       2341.86        35.92 o                         
  -7   1  10         17.44         24.38         2.65 o                         
  -6   1  10        217.50        182.44         3.07 o                         
  -5   1  10        129.16        116.31         6.09 o                         
  -4   1  10       1525.63       1554.39        41.03 o                         
  -3   1  10        510.32        516.38        13.09 o                         
  -2   1  10       1168.92       1271.14        28.17 o                         
  -1   1  10        225.16        192.14         4.97 o                         
   0   1  10         26.55         22.07         2.47 o                         
   1   1  10       3682.83       3685.45        54.55 o                         
   2   1  10         35.78         48.04         2.60 o                         
   3   1  10        393.43        377.34         4.80 o                         
   4   1  10       1388.68       1322.80        16.07 o                         
   5   1  10        127.71        116.70         3.60 o                         
   6   1  10        663.41        621.60         8.72 o                         
   7   1  10        295.67        296.30         7.04 o                         
   8   1  10       1757.04       1783.46        19.51 o                         
   9   1  10        248.95        242.99         7.50 o                         
  10   1  10        195.93        192.15         4.45 o                         
  11   1  10         51.39         59.64         4.18 o                         
  12   1  10        413.14        388.86         8.81 o                         
 -13   2  10         30.86         48.46         5.76 o                         
 -12   2  10        221.36        226.61         6.37 o                         
 -11   2  10         44.10         53.05         2.58 o                         
 -10   2  10        684.77        712.79        18.00 o                         
  -9   2  10       1519.08       1553.36        21.84 o                         
  -8   2  10         84.54         75.82         3.11 o                         
  -7   2  10        238.28        232.25         3.19 o                         
  -6   2  10         50.34         45.29         2.91 o                         
  -5   2  10         41.98         46.03         3.33 o                         
  -4   2  10       1040.63       1094.75        26.43 o                         
  -3   2  10        556.43        554.52        12.37 o                         
  -2   2  10        277.64        345.41         6.34 o                         
  -1   2  10        481.58        421.72         9.47 o                         
   0   2  10        495.60        530.11        12.58 o                         
   1   2  10       3359.40       3194.57        59.94 o                         
   2   2  10       1671.85       1803.06        35.79 o                         
   3   2  10        382.67        419.29         8.37 o                         
   4   2  10       1526.36       1499.46        23.92 o                         
   5   2  10        840.65        910.49        13.47 o                         
   6   2  10       1476.16       1495.84        19.90 o                         
   7   2  10       1276.63       1275.47        15.86 o                         
   8   2  10        362.71        379.31         5.87 o                         
   9   2  10       1029.11       1035.10         8.76 o                         
  10   2  10         11.12         24.57         3.41 o                         
  11   2  10        127.75        134.12         4.12 o                         
  12   2  10        206.66        213.03        10.18 o                         
 -12   3  10         17.68         18.49         4.49 o                         
 -11   3  10        211.60        198.64         3.81 o                         
 -10   3  10         21.69         21.23         2.42 o                         
  -9   3  10         10.34          4.72         2.42 o                         
  -8   3  10         98.43        118.41         2.58 o                         
  -7   3  10          6.58         10.86         2.67 o                         
  -6   3  10         68.74         68.84         3.30 o                         
  -5   3  10          9.20          5.30         3.06 o                         
  -4   3  10        180.17        167.86         6.97 o                         
  -3   3  10        800.37        763.23        23.69 o                         
  -2   3  10         75.43         84.11         4.23 o                         
  -1   3  10        895.87        897.21        24.89 o                         
   0   3  10        626.59        609.16        17.76 o                         
   1   3  10        232.76        226.34         5.85 o                         
   2   3  10        348.35        379.34         8.48 o                         
   3   3  10         19.52         28.33         2.55 o                         
   4   3  10        253.17        274.37         4.40 o                         
   5   3  10        679.00        620.37         9.15 o                         
   6   3  10        337.37        349.55         3.38 o                         
   7   3  10        792.38        810.19        11.89 o                         
   8   3  10        514.39        489.72         5.62 o                         
   9   3  10          0.01          7.34         3.54 o                         
  10   3  10         43.26         44.24         4.75 o                         
  11   3  10          6.68         10.91         2.12 o                         
  12   3  10         21.69         15.04         3.20 o                         
 -12   4  10         14.76         11.82         2.85 o                         
 -11   4  10        123.65        120.56         2.95 o                         
 -10   4  10        362.24        367.63         5.55 o                         
  -9   4  10          2.46         -1.33         3.70 o                         
  -8   4  10          1.11          2.99         3.05 o                         
  -7   4  10         16.16         14.46         4.09 o                         
  -6   4  10         75.16         73.21         3.11 o                         
  -5   4  10        356.53        321.80         9.66 o                         
  -4   4  10       1671.02       1682.80        79.49 o                         
  -3   4  10         50.96         43.09         2.98 o                         
  -2   4  10       2578.08       2460.57        50.28 o                         
  -1   4  10        155.72        158.73         6.14 o                         
   0   4  10        182.90        187.30         3.86 o                         
   1   4  10        750.68        714.07        13.52 o                         
   2   4  10       1753.48       1739.11        31.22 o                         
   3   4  10         24.93         20.90         2.35 o                         
   4   4  10        235.37        238.70         5.51 o                         
   5   4  10        255.27        227.06         6.04 o                         
   6   4  10        782.88        835.05        13.17 o                         
   7   4  10          6.84          8.00         2.30 o                         
   8   4  10         15.02         16.51         3.19 o                         
   9   4  10        124.15        128.72         4.31 o                         
  10   4  10          2.56          3.59         4.99 o                         
  11   4  10        374.63        360.69         7.08 o                         
  12   4  10          8.24          7.34         2.73 o                         
 -11   5  10        327.51        296.09         6.15 o                         
 -10   5  10        218.93        230.23         2.62 o                         
  -9   5  10         14.68         20.24         3.25 o                         
  -8   5  10         30.99         31.23         4.17 o                         
  -7   5  10        264.16        223.03         4.13 o                         
  -6   5  10        209.99        208.82         4.48 o                         
  -5   5  10         78.40         84.53         5.17 o                         
  -4   5  10         54.94         50.02         4.77 o                         
  -3   5  10          1.56         -1.11         3.07 o                         
  -2   5  10         53.59         64.13         3.35 o                         
  -1   5  10          9.87         14.03         2.60 o                         
   0   5  10        206.70        153.38         3.93 o                         
   1   5  10        152.87        173.73         5.21 o                         
   2   5  10          5.51         12.45         2.42 o                         
   3   5  10        123.26        125.54         4.68 o                         
   4   5  10        180.42        176.18         4.66 o                         
   5   5  10         25.89         41.51         3.37 o                         
   6   5  10          4.38         -0.07         2.28 o                         
   7   5  10        144.06        146.64         3.15 o                         
   8   5  10        161.61        159.00         2.92 o                         
   9   5  10         72.99         74.00         4.60 o                         
  10   5  10         12.02          9.63         2.23 o                         
  11   5  10         16.23         35.31         6.44 o                         
 -11   6  10          1.89          5.59         2.42 o                         
 -10   6  10        197.67        214.87         4.03 o                         
  -9   6  10         32.45         26.82         4.31 o                         
  -8   6  10        437.03        440.33         9.21 o                         
  -7   6  10        369.68        346.21         9.27 o                         
  -6   6  10         40.25         49.99         2.97 o                         
  -5   6  10        783.66        826.07        23.68 o                         
  -4   6  10         22.36         20.80         2.61 o                         
  -3   6  10         53.84         68.93         2.98 o                         
  -2   6  10        676.27        710.08        19.85 o                         
  -1   6  10       3154.19       3230.00        57.08 o                         
   0   6  10          0.00         -0.97         2.46 o                         
   1   6  10        127.29        118.18         2.93 o                         
   2   6  10        155.95        179.95         4.42 o                         
   3   6  10        561.18        545.45        12.74 o                         
   4   6  10        282.68        323.21         7.44 o                         
   5   6  10        422.24        455.44         9.47 o                         
   6   6  10         56.50         46.25         2.38 o                         
   7   6  10        690.50        678.57        13.18 o                         
   8   6  10         11.40         11.97         2.82 o                         
   9   6  10        953.15        964.56        14.73 o                         
  10   6  10        223.69        218.64         6.89 o                         
  11   6  10        689.16        627.62        13.56 o                         
 -10   7  10        208.11        192.30         4.40 o                         
  -9   7  10         69.00         73.72         4.47 o                         
  -8   7  10        188.74        162.65         5.49 o                         
  -7   7  10        376.50        397.77         9.65 o                         
  -6   7  10        180.16        191.61         5.60 o                         
  -5   7  10        159.14        144.80         3.75 o                         
  -4   7  10       1676.90       1655.01        34.78 o                         
  -3   7  10        267.78        285.81         8.62 o                         
  -2   7  10         83.15         77.87         3.60 o                         
  -1   7  10        116.79        125.73         3.16 o                         
   0   7  10       3301.44       3486.19        63.86 o                         
   1   7  10       1765.99       1847.00        43.93 o                         
   2   7  10         14.05         18.42         3.37 o                         
   3   7  10         44.94         55.61         2.51 o                         
   4   7  10        137.59        161.17         3.72 o                         
   5   7  10        973.56        888.25        14.54 o                         
   6   7  10        197.80        175.46         5.32 o                         
   7   7  10         27.87         21.11         2.27 o                         
   8   7  10        122.24        127.11         5.73 o                         
   9   7  10         75.47         75.40         2.84 o                         
  10   7  10         42.21         51.70         2.39 o                         
  -9   8  10       1064.68       1009.88        13.74 o                         
  -8   8  10        570.42        571.89        23.03 o                         
  -7   8  10        228.16        248.46         5.35 o                         
  -6   8  10        118.13        124.80         2.96 o                         
  -5   8  10         64.86         52.54         3.13 o                         
  -4   8  10        342.18        326.52         6.61 o                         
  -3   8  10        128.34        136.58         3.22 o                         
  -2   8  10         45.75         41.28         4.17 o                         
  -1   8  10          0.89          5.22         4.55 o                         
   0   8  10         97.02         85.21         3.14 o                         
   1   8  10        521.60        511.06         6.93 o                         
   2   8  10         32.14         36.08         2.18 o                         
   3   8  10        212.93        245.26         4.74 o                         
   4   8  10        144.81        152.02         5.18 o                         
   5   8  10         14.79         20.33         4.92 o                         
   6   8  10        378.10        358.47         7.71 o                         
   7   8  10        462.11        435.28         7.48 o                         
   8   8  10        215.05        200.87         3.88 o                         
   9   8  10        649.00        680.68         9.47 o                         
  -8   9  10          2.52          2.77         5.20 o                         
  -7   9  10          4.94         10.86         3.37 o                         
  -6   9  10          9.38          3.38         2.60 o                         
  -5   9  10         26.38         18.68         2.99 o                         
  -4   9  10         32.53         32.50         3.41 o                         
  -3   9  10         28.83         28.09         2.30 o                         
  -2   9  10        264.89        284.22         9.90 o                         
  -1   9  10          3.40          5.26         2.86 o                         
   0   9  10        119.26        112.98         3.12 o                         
   1   9  10         57.66         60.16         3.58 o                         
   2   9  10        112.80        121.88         3.90 o                         
   3   9  10          0.83          0.36         3.57 o                         
   4   9  10         37.19         39.30         2.72 o                         
   5   9  10         75.16         64.84         5.00 o                         
   6   9  10          6.11         -1.40         2.28 o                         
   7   9  10         75.42         74.00         4.33 o                         
   8   9  10        148.75        146.58         3.48 o                         
  -6  10  10        419.97        387.02         7.55 o                         
  -5  10  10        353.92        374.42        11.61 o                         
  -4  10  10        202.51        198.52         8.12 o                         
  -3  10  10         43.80         40.13         4.61 o                         
  -2  10  10        397.34        413.28        10.56 o                         
  -1  10  10        400.04        433.76         7.84 o                         
   0  10  10         74.12         99.13         6.19 o                         
   1  10  10        676.35        655.15        10.93 o                         
   2  10  10         71.73         65.70         4.68 o                         
   3  10  10         54.71         62.76         2.35 o                         
   4  10  10        291.95        258.42         9.21 o                         
   5  10  10          5.10         10.03         3.04 o                         
   6  10  10        644.58        607.31         6.97 o                         
  -4  11  10         72.65         79.09         5.87 o                         
  -3  11  10          3.33          7.87         4.16 o                         
  -2  11  10          0.12          3.46         2.65 o                         
  -1  11  10         24.05         16.19         3.28 o                         
   0  11  10          0.20          3.00         3.33 o                         
   1  11  10         23.22         26.64         2.39 o                         
   2  11  10         16.36         23.36         3.20 o                         
   3  11  10         82.39         97.01         3.47 o                         
   4  11  10          4.29          7.15         2.92 o                         
 -13   1  11         31.41         36.09         3.12 o                         
 -12   1  11       1247.01       1235.39        16.76 o                         
 -11   1  11        985.80       1010.34        12.68 o                         
 -10   1  11         36.61         44.86         3.54 o                         
  -9   1  11          4.17         12.87         4.69 o                         
  -8   1  11        586.44        590.80         7.31 o                         
  -7   1  11        127.03        143.81         3.44 o                         
  -6   1  11       2864.48       2970.97        50.58 o                         
  -5   1  11       1979.86       1988.12        39.30 o                         
  -4   1  11        153.36        184.57         7.20 o                         
  -3   1  11         89.26        138.61         3.32 o                         
  -2   1  11          5.27          2.95         2.66 o                         
  -1   1  11        580.67        494.69         7.72 o                         
   0   1  11          0.52          0.50         2.49 o                         
   1   1  11       1484.09       1482.21        18.27 o                         
   2   1  11       2704.28       2669.47        32.48 o                         
   3   1  11        265.99        281.30         4.69 o                         
   4   1  11          0.18         -3.79         2.53 o                         
   5   1  11        982.55        949.52        15.14 o                         
   6   1  11        342.26        365.81         6.33 o                         
   7   1  11       4057.13       4119.14        48.05 o                         
   8   1  11        746.96        727.81        10.35 o                         
   9   1  11        281.74        313.61         8.41 o                         
  10   1  11        179.62        179.65         5.02 o                         
  11   1  11         18.53         20.13         4.37 o                         
  12   1  11        311.48        314.28         9.12 o                         
 -12   2  11        302.57        299.48         7.26 o                         
 -11   2  11         51.07         52.24         2.68 o                         
 -10   2  11         21.94         25.84         4.07 o                         
  -9   2  11         88.31         84.50         2.63 o                         
  -8   2  11        811.71        866.21        12.50 o                         
  -7   2  11          1.74          7.32         3.51 o                         
  -6   2  11         23.62         23.85         2.84 o                         
  -5   2  11        137.81        116.24         3.97 o                         
  -4   2  11        518.29        546.44         8.55 o                         
  -3   2  11        555.41        609.53        17.82 o                         
  -2   2  11       1379.43       1406.47        42.01 o                         
  -1   2  11          1.75          2.18         2.59 o                         
   0   2  11        748.11        774.01        20.42 o                         
   1   2  11        600.99        667.46        11.26 o                         
   2   2  11       1226.52       1267.45        25.26 o                         
   3   2  11        799.61        867.55        14.33 o                         
   4   2  11         87.88         92.25         2.41 o                         
   5   2  11        182.81        174.88         2.46 o                         
   6   2  11         17.02         27.89         3.41 o                         
   7   2  11        670.94        692.50        10.67 o                         
   8   2  11        970.37        973.00        15.60 o                         
   9   2  11        256.19        245.04         3.60 o                         
  10   2  11        120.45        132.92         3.09 o                         
  11   2  11          4.51          7.56         4.31 o                         
  12   2  11        128.81        116.30         3.98 o                         
 -12   3  11          0.20          6.67         2.96 o                         
 -11   3  11        327.18        297.84         4.27 o                         
 -10   3  11        207.46        207.02         4.61 o                         
  -9   3  11        101.28        115.94         4.04 o                         
  -8   3  11          3.95          2.24         2.48 o                         
  -7   3  11        127.60        120.22         4.27 o                         
  -6   3  11       1166.92       1112.96        17.10 o                         
  -5   3  11        959.33       1007.90        47.90 o                         
  -4   3  11       1166.98       1161.23        46.41 o                         
  -3   3  11        253.84        216.39         9.43 o                         
  -2   3  11        396.17        488.07        12.06 o                         
  -1   3  11        994.49        858.79        22.97 o                         
   0   3  11       4122.16       4161.81       101.73 o                         
   1   3  11       1222.92       1237.71        21.45 o                         
   2   3  11        569.44        541.45        11.31 o                         
   3   3  11          1.75          1.19         3.09 o                         
   4   3  11        439.19        412.69         6.14 o                         
   5   3  11       1072.05       1094.11        16.69 o                         
   6   3  11        111.04        120.66         2.84 o                         
   7   3  11         35.57         38.39         2.22 o                         
   8   3  11        485.91        488.22         9.43 o                         
   9   3  11          8.32          6.14         2.12 o                         
  10   3  11        263.82        271.12         5.66 o                         
  11   3  11        461.53        437.43         8.48 o                         
  12   3  11         77.17         63.79         2.32 o                         
 -12   4  11         73.05         60.65         2.62 o                         
 -11   4  11         76.05         65.79         2.78 o                         
 -10   4  11         97.28        108.54         4.46 o                         
  -9   4  11          4.41         -0.62         2.55 o                         
  -8   4  11         12.09          8.84         2.33 o                         
  -7   4  11        177.01        166.80         3.64 o                         
  -6   4  11          0.02         -1.96         2.92 o                         
  -5   4  11         97.01        121.82         6.16 o                         
  -4   4  11         16.40          6.05         5.47 o                         
  -3   4  11          0.07         -2.36         3.65 o                         
  -2   4  11        156.84        157.22         4.24 o                         
  -1   4  11          0.88          1.89         3.91 o                         
   0   4  11       2391.81       2424.13        60.34 o                         
   1   4  11        627.94        639.02        10.66 o                         
   2   4  11        244.28        250.02         7.41 o                         
   3   4  11        206.45        210.85         5.33 o                         
   4   4  11        157.41        172.17         4.10 o                         
   5   4  11         68.59         72.91         3.20 o                         
   6   4  11        230.66        237.59         4.76 o                         
   7   4  11         14.18         23.25         3.06 o                         
   8   4  11        126.01        134.31         2.83 o                         
   9   4  11        103.49         96.71         2.77 o                         
  10   4  11        235.91        230.93         6.75 o                         
  11   4  11         27.82         27.55         3.75 o                         
 -11   5  11         56.13         52.73         4.54 o                         
 -10   5  11         55.11         62.34         4.77 o                         
  -9   5  11        622.97        634.50         8.62 o                         
  -8   5  11        142.43        152.11         6.18 o                         
  -7   5  11        236.17        249.01         4.43 o                         
  -6   5  11        360.89        353.95         9.04 o                         
  -5   5  11         42.40         53.85         3.76 o                         
  -4   5  11        103.47        137.76         4.26 o                         
  -3   5  11        777.00        793.43        16.12 o                         
  -2   5  11        209.21        226.02         7.66 o                         
  -1   5  11        298.20        257.65         7.47 o                         
   0   5  11       1117.78       1074.42        25.05 o                         
   1   5  11        339.77        325.37         5.14 o                         
   2   5  11       1545.33       1498.89        31.55 o                         
   3   5  11        598.25        608.72        11.73 o                         
   4   5  11        143.60        145.51         2.74 o                         
   5   5  11       1485.72       1499.30        28.43 o                         
   6   5  11         11.08          4.28         4.14 o                         
   7   5  11        130.82        130.17         2.91 o                         
   8   5  11         17.61         21.77         2.34 o                         
   9   5  11        301.28        312.57         7.30 o                         
  10   5  11        546.03        531.35        11.88 o                         
  11   5  11          5.93         -0.09         3.65 o                         
 -11   6  11          8.33         14.92         3.55 o                         
 -10   6  11        100.54         93.99         4.14 o                         
  -9   6  11         38.20         38.83         2.59 o                         
  -8   6  11          2.82         -0.41         4.13 o                         
  -7   6  11        195.90        173.00         6.93 o                         
  -6   6  11        114.68        111.30         4.79 o                         
  -5   6  11         22.34         22.29         5.94 o                         
  -4   6  11        101.64        125.45         4.42 o                         
  -3   6  11         32.36         40.59         3.94 o                         
  -2   6  11        184.72        179.67         3.92 o                         
  -1   6  11        226.41        236.46         6.23 o                         
   0   6  11        233.81        227.44         4.43 o                         
   1   6  11         73.37         79.75         3.10 o                         
   2   6  11       1152.16       1157.86        25.43 o                         
   3   6  11          1.08          6.78         2.95 o                         
   4   6  11        253.10        286.94         7.20 o                         
   5   6  11          2.68         -1.00         2.72 o                         
   6   6  11         19.70         23.60         4.97 o                         
   7   6  11          0.11         -1.43         2.34 o                         
   8   6  11         17.84         22.83         2.50 o                         
   9   6  11        153.00        145.43         4.08 o                         
  10   6  11         27.36         23.09         2.75 o                         
 -10   7  11        240.54        220.74         4.59 o                         
  -9   7  11        440.18        419.87         9.71 o                         
  -8   7  11         27.66         17.45         2.71 o                         
  -7   7  11        408.10        419.76        13.53 o                         
  -6   7  11        110.36        150.48         6.04 o                         
  -5   7  11         19.75         32.55        11.51 o                         
  -4   7  11        420.58        412.03        10.01 o                         
  -3   7  11         66.36         73.85         2.83 o                         
  -2   7  11        198.68        219.94         3.55 o                         
  -1   7  11         35.44         42.36         2.67 o                         
   0   7  11        994.45       1077.62        22.71 o                         
   1   7  11        839.24        845.53        23.79 o                         
   2   7  11        463.62        517.11         9.80 o                         
   3   7  11         52.58         61.98         2.13 o                         
   4   7  11          5.28          8.69         2.88 o                         
   5   7  11        258.95        282.85         5.39 o                         
   6   7  11        103.57        116.36         5.00 o                         
   7   7  11        377.34        373.41         7.28 o                         
   8   7  11        234.47        240.71         4.20 o                         
   9   7  11          0.19          5.36         3.51 o                         
  10   7  11        290.35        275.92         6.26 o                         
  -9   8  11         15.45          0.91         5.20 o                         
  -8   8  11          9.13         -0.56         6.29 o                         
  -7   8  11        275.70        251.83        15.13 o                         
  -6   8  11         24.62         25.61         3.91 o                         
  -5   8  11        223.32        191.98         4.18 o                         
  -4   8  11        159.03        156.57         3.52 o                         
  -3   8  11        232.26        239.85         6.73 o                         
  -2   8  11       2042.00       2054.07        51.96 o                         
  -1   8  11        161.03        170.29         3.49 o                         
   0   8  11       1196.64       1189.15        21.36 o                         
   1   8  11        955.49        939.74        18.92 o                         
   2   8  11        147.75        143.74         4.57 o                         
   3   8  11        100.76        106.92         3.87 o                         
   4   8  11        526.76        483.54         9.65 o                         
   5   8  11        339.44        289.50         5.50 o                         
   6   8  11         55.72         60.36         3.80 o                         
   7   8  11        332.49        331.62         6.87 o                         
   8   8  11          6.68          6.16         3.74 o                         
   9   8  11         13.25         32.42         5.26 o                         
  -8   9  11         11.74         17.43         3.00 o                         
  -7   9  11         79.59         86.74         8.86 o                         
  -6   9  11        213.32        211.04         5.74 o                         
  -5   9  11        303.94        312.85         6.73 o                         
  -4   9  11        134.35        136.60         4.00 o                         
  -3   9  11        333.36        344.33         5.21 o                         
  -2   9  11         73.68         80.12         6.17 o                         
  -1   9  11        487.04        518.85        11.08 o                         
   0   9  11         42.41         55.02         5.02 o                         
   1   9  11       1251.32       1233.71        26.22 o                         
   2   9  11       1463.24       1475.54        29.54 o                         
   3   9  11        147.63        155.79         4.42 o                         
   4   9  11        220.98        237.19         5.24 o                         
   5   9  11        352.08        332.60         7.41 o                         
   6   9  11        163.45        147.00         5.30 o                         
   7   9  11        699.38        674.41        11.37 o                         
  -6  10  11          1.63          7.76         4.64 o                         
  -5  10  11         41.95         53.07         6.98 o                         
  -4  10  11          0.59          4.55         2.24 o                         
  -3  10  11         52.63         51.01         5.31 o                         
  -2  10  11         67.96         67.58         4.67 o                         
  -1  10  11         27.01         33.40         7.45 o                         
   0  10  11         32.31         30.58         2.34 o                         
   1  10  11          2.95         -1.03         2.01 o                         
   2  10  11         46.98         59.67         4.05 o                         
   3  10  11         21.37         31.39         6.06 o                         
   4  10  11         13.41          7.72         2.18 o                         
   5  10  11          1.78          1.44         2.57 o                         
   6  10  11         17.18         20.17         5.56 o                         
  -3  11  11         84.50         77.89         4.28 o                         
  -2  11  11         15.91         15.89         7.30 o                         
  -1  11  11        147.45        150.06         7.51 o                         
   0  11  11         56.99         69.85         4.85 o                         
   1  11  11        100.79        121.80         4.96 o                         
   2  11  11        385.17        358.19         6.99 o                         
   3  11  11         67.74         82.84         6.91 o                         
 -12   0  12         10.97         18.10         8.34 o                         
 -11   0  12        661.28        631.50        13.54 o                         
 -10   0  12       2482.09       2431.73        57.32 o                         
  -9   0  12        888.04        915.39        20.19 o                         
  -8   0  12       2686.08       2683.09        51.18 o                         
  -7   0  12       3427.75       3605.80       126.21 o                         
  -6   0  12        856.77        861.84        34.40 o                         
  -5   0  12         92.68         60.45         5.46 o                         
  -4   0  12         78.28         60.31         4.10 o                         
  -3   0  12       1450.48       1762.03        78.36 o                         
  -2   0  12        628.86        763.39        25.77 o                         
  -1   0  12        651.22        700.62        23.63 o                         
   0   0  12        138.57        197.64         4.03 o                         
   1   0  12         52.14         42.65         6.17 o                         
   2   0  12        815.04        745.57        12.69 o                         
   3   0  12       1269.12       1196.13        32.56 o                         
   4   0  12       1379.27       1449.32        34.16 o                         
   5   0  12       1171.40       1086.72        22.74 o                         
   6   0  12      10008.55      10278.54       199.00 o                         
   7   0  12        957.41       1034.21        20.10 o                         
   8   0  12        602.43        612.06        22.13 o                         
   9   0  12        643.43        632.39         7.55 o                         
  10   0  12         14.26         20.96         5.02 o                         
  11   0  12        493.79        503.85         3.37 o                         
  12   0  12         84.71         85.87        11.99 o                         
 -12   1  12         16.58         17.88         3.10 o                         
 -11   1  12       1134.50       1054.50        14.25 o                         
 -10   1  12        105.92         97.57         2.70 o                         
  -9   1  12       1111.86       1116.22        16.88 o                         
  -8   1  12         98.74         99.93         3.83 o                         
  -7   1  12        405.14        456.79         9.80 o                         
  -6   1  12          0.30         -1.04         3.09 o                         
  -5   1  12         16.17         19.22         3.21 o                         
  -4   1  12        309.14        351.82         7.18 o                         
  -3   1  12          9.56          9.17         2.61 o                         
  -2   1  12          8.73          7.41         3.04 o                         
  -1   1  12        190.88        198.64         2.94 o                         
   0   1  12         45.39         48.35         2.26 o                         
   1   1  12        220.87        168.07         3.49 o                         
   2   1  12        563.92        591.64         8.01 o                         
   3   1  12        355.09        365.76         5.64 o                         
   4   1  12         42.19         50.96         3.52 o                         
   5   1  12        786.53        851.64        10.30 o                         
   6   1  12         28.24         38.07         2.85 o                         
   7   1  12       2400.47       2515.35        27.57 o                         
   8   1  12        174.44        179.69         4.79 o                         
   9   1  12        253.55        250.60         3.73 o                         
  10   1  12         91.15         89.04         3.83 o                         
  11   1  12         31.68         49.94         4.27 o                         
  12   1  12        209.08        233.96         3.11 o                         
 -12   2  12         28.34         41.05         3.56 o                         
 -11   2  12        168.38        183.29         4.34 o                         
 -10   2  12         94.69        116.57         7.25 o                         
  -9   2  12        128.98        124.36         4.99 o                         
  -8   2  12        114.39        129.52         3.06 o                         
  -7   2  12       3409.48       3544.65        66.60 o                         
  -6   2  12        428.04        435.80         9.62 o                         
  -5   2  12        864.96        859.64        20.81 o                         
  -4   2  12         14.32         20.48         3.08 o                         
  -3   2  12         12.43          9.52         4.23 o                         
  -2   2  12       2852.74       2880.20        63.57 o                         
  -1   2  12         11.19          1.30         2.60 o                         
   0   2  12       2509.52       2467.29        51.41 o                         
   1   2  12        245.25        213.20         2.59 o                         
   2   2  12         13.19         10.14         2.09 o                         
   3   2  12        134.61        190.21         3.35 o                         
   4   2  12         48.30         61.10         2.54 o                         
   5   2  12       3853.26       3844.62        65.69 o                         
   6   2  12        769.40        748.38        11.12 o                         
   7   2  12         25.33         35.64         2.40 o                         
   8   2  12        523.25        553.69         5.39 o                         
   9   2  12         57.79         68.04         2.55 o                         
  10   2  12        237.73        243.13         5.06 o                         
  11   2  12        482.47        465.96         9.67 o                         
  12   2  12          0.77          0.59         4.63 o                         
 -12   3  12        116.37        129.24         6.15 o                         
 -11   3  12        103.82         87.27         4.51 o                         
 -10   3  12         12.62         10.83         2.36 o                         
  -9   3  12         83.56         87.87         2.45 o                         
  -8   3  12          0.28          2.63         5.18 o                         
  -7   3  12        122.02        115.15         2.85 o                         
  -6   3  12        393.85        400.87         9.19 o                         
  -5   3  12         17.82         33.34         5.32 o                         
  -4   3  12        326.29        321.56        26.92 o                         
  -3   3  12          0.05          0.86         2.88 o                         
  -2   3  12         11.56          7.61         3.06 o                         
  -1   3  12         12.24         16.70         2.85 o                         
   0   3  12        862.01        945.43        21.30 o                         
   1   3  12          4.24         16.40         2.42 o                         
   2   3  12          2.45          5.51         2.28 o                         
   3   3  12         36.11         63.26         2.80 o                         
   4   3  12          0.50          8.43         3.74 o                         
   5   3  12         16.17         12.08         3.14 o                         
   6   3  12          0.04         -0.79         2.54 o                         
   7   3  12        114.52        108.55         4.98 o                         
   8   3  12         12.25          3.46         5.29 o                         
   9   3  12        227.84        228.97         4.38 o                         
  10   3  12         16.30         21.20         3.86 o                         
  11   3  12          9.05         12.64         3.65 o                         
  12   3  12         23.85         46.51         5.75 o                         
 -12   4  12         13.87          6.79         2.74 o                         
 -11   4  12        419.91        443.87         7.10 o                         
 -10   4  12        312.30        318.09         5.28 o                         
  -9   4  12         16.70         28.20         3.71 o                         
  -8   4  12         50.98         59.96         3.10 o                         
  -7   4  12        501.23        503.07        15.08 o                         
  -6   4  12        663.05        767.24        24.98 o                         
  -5   4  12       6407.36       6465.96       253.81 o                         
  -4   4  12         41.88         40.42         3.41 o                         
  -3   4  12       2123.48       2179.58        52.97 o                         
  -2   4  12       1200.73       1072.66        29.83 o                         
  -1   4  12          1.63          4.24         2.53 o                         
   0   4  12       4871.23       4743.79       113.96 o                         
   1   4  12        302.57        286.65         5.28 o                         
   2   4  12       1341.81       1292.39        31.83 o                         
   3   4  12         60.08         52.58         2.59 o                         
   4   4  12        533.46        524.85        12.12 o                         
   5   4  12         51.18         41.06         2.83 o                         
   6   4  12          5.86          6.15         2.45 o                         
   7   4  12          2.15          3.79         2.68 o                         
   8   4  12         14.67          6.59         2.48 o                         
   9   4  12         39.08         32.62         2.59 o                         
  10   4  12          1.90          3.83         3.63 o                         
  11   4  12        165.09        142.25         2.94 o                         
 -11   5  12         41.05         37.94         2.37 o                         
 -10   5  12         31.91         26.18         2.38 o                         
  -9   5  12        128.79        126.27         4.33 o                         
  -8   5  12         13.02         10.57         3.33 o                         
  -7   5  12         65.16         46.17         2.74 o                         
  -6   5  12         32.41         20.73         4.52 o                         
  -5   5  12         90.30         97.80         4.46 o                         
  -4   5  12         29.46         50.49         3.09 o                         
  -3   5  12         74.27         78.29         3.20 o                         
  -2   5  12          1.35         -0.68         2.51 o                         
  -1   5  12         51.40         51.83         3.21 o                         
   0   5  12        271.46        248.69         9.44 o                         
   1   5  12          0.00          0.99         2.97 o                         
   2   5  12        442.74        420.96         7.45 o                         
   3   5  12         90.91         84.97         3.68 o                         
   4   5  12        175.53        188.74         6.27 o                         
   5   5  12        349.12        383.83         8.46 o                         
   6   5  12        353.43        380.19         5.58 o                         
   7   5  12        163.90        185.03         5.91 o                         
   8   5  12         13.35         22.15         5.02 o                         
   9   5  12         37.07         36.21         3.63 o                         
  10   5  12         58.74         55.38         2.32 o                         
  11   5  12         87.88         90.81         3.72 o                         
 -10   6  12         56.46         74.87         4.01 o                         
  -9   6  12          0.01         -5.42         3.82 o                         
  -8   6  12        674.43        637.54        13.06 o                         
  -7   6  12        190.64        175.15         7.62 o                         
  -6   6  12        734.54        718.00        17.55 o                         
  -5   6  12        839.44        843.52        18.70 o                         
  -4   6  12        309.52        296.68         6.28 o                         
  -3   6  12       1171.96       1149.11        19.82 o                         
  -2   6  12        327.74        351.30         8.85 o                         
  -1   6  12        350.12        358.88         7.55 o                         
   0   6  12       3972.43       4064.57        91.91 o                         
   1   6  12          6.49         18.10         5.91 o                         
   2   6  12       1235.61       1217.88        35.84 o                         
   3   6  12        213.05        253.31         5.31 o                         
   4   6  12        129.84        166.00         5.89 o                         
   5   6  12        826.30        789.31        16.17 o                         
   6   6  12        173.14        181.03         4.45 o                         
   7   6  12         30.33         33.02         2.41 o                         
   8   6  12        142.23        151.60         3.68 o                         
   9   6  12        429.31        446.37         8.23 o                         
  10   6  12        214.94        219.69         6.17 o                         
 -10   7  12        460.97        468.60        10.47 o                         
  -9   7  12          2.67         -1.55         5.33 o                         
  -8   7  12          5.88          8.85         3.23 o                         
  -7   7  12          6.09         18.82         6.57 o                         
  -6   7  12         12.00         11.19         4.01 o                         
  -5   7  12        270.40        228.00         6.02 o                         
  -4   7  12         13.84         14.58         2.33 o                         
  -3   7  12         74.11         70.33         2.44 o                         
  -2   7  12         75.99         78.62         2.69 o                         
  -1   7  12        168.89        167.28         4.37 o                         
   0   7  12       1764.06       1777.88        36.27 o                         
   1   7  12        868.90        918.63        19.10 o                         
   2   7  12        131.08        126.68         3.36 o                         
   3   7  12        419.51        424.84         4.73 o                         
   4   7  12         64.30         53.17         5.51 o                         
   5   7  12        373.39        355.39         6.29 o                         
   6   7  12        206.38        202.27         5.24 o                         
   7   7  12          8.55         19.02         3.85 o                         
   8   7  12        114.36        113.12         6.40 o                         
   9   7  12        180.01        171.37         5.79 o                         
  -9   8  12         79.25         56.83         3.90 o                         
  -8   8  12        165.16        143.53         6.40 o                         
  -7   8  12        262.43        259.26         6.82 o                         
  -6   8  12        171.15        162.40         7.30 o                         
  -5   8  12         12.16         20.47         3.83 o                         
  -4   8  12        156.19        197.13         4.30 o                         
  -3   8  12        427.32        426.63        10.39 o                         
  -2   8  12       1191.76       1231.90        31.82 o                         
  -1   8  12        989.55       1069.10        25.10 o                         
   0   8  12          1.43         -4.14         2.76 o                         
   1   8  12         78.73         84.21         6.05 o                         
   2   8  12         35.97         26.18         2.42 o                         
   3   8  12        533.34        525.15        13.53 o                         
   4   8  12       1173.27       1143.90        24.85 o                         
   5   8  12        120.97        130.52         2.91 o                         
   6   8  12        212.66        251.38         5.20 o                         
   7   8  12         86.66         92.36         5.07 o                         
   8   8  12        277.89        292.95         5.68 o                         
  -7   9  12         77.91         89.05         3.25 o                         
  -6   9  12         39.16         36.66         6.31 o                         
  -5   9  12          0.04         10.22         5.02 o                         
  -4   9  12        490.39        465.07        10.54 o                         
  -3   9  12         17.98         20.85         2.36 o                         
  -2   9  12        329.14        326.00         8.20 o                         
  -1   9  12        240.79        235.32         7.58 o                         
   0   9  12        942.87        920.05        29.35 o                         
   1   9  12         43.96         46.67         2.52 o                         
   2   9  12         48.86         53.92         3.66 o                         
   3   9  12          2.53          0.34         2.09 o                         
   4   9  12          2.66          1.98         2.46 o                         
   5   9  12         67.06         62.99         4.97 o                         
   6   9  12          6.38         -0.88         2.99 o                         
   7   9  12        201.86        221.08         3.29 o                         
  -6  10  12          2.91         -1.81         6.56 o                         
  -5  10  12        237.18        252.90         7.31 o                         
  -4  10  12         74.52         58.69         4.69 o                         
  -3  10  12        151.11        164.04         6.37 o                         
  -2  10  12        161.92        157.64         8.17 o                         
  -1  10  12         13.28         12.21         2.42 o                         
   0  10  12        449.30        469.97         7.78 o                         
   1  10  12          0.77         -0.92         4.34 o                         
   2  10  12        749.90        712.71        18.69 o                         
   3  10  12        199.93        212.88         3.63 o                         
   4  10  12          7.52          7.67         3.09 o                         
   5  10  12        282.02        271.18         4.36 o                         
  -3  11  12         20.18         25.80         4.17 o                         
  -2  11  12         13.52         21.11         4.13 o                         
  -1  11  12         31.36         43.36         5.36 o                         
   0  11  12        188.18        209.29         3.94 o                         
   1  11  12          1.53         -1.23         3.92 o                         
   2  11  12        114.53        130.40         4.99 o                         
 -12   1  13        662.00        636.56        12.42 o                         
 -11   1  13          0.07         -3.55         2.54 o                         
 -10   1  13        252.23        280.65         6.98 o                         
  -9   1  13         22.76         26.47         2.51 o                         
  -8   1  13        140.46        151.20         4.55 o                         
  -7   1  13        423.58        442.91         7.65 o                         
  -6   1  13        296.34        265.37         7.18 o                         
  -5   1  13        214.50        224.02         7.58 o                         
  -4   1  13         27.16         10.10         2.73 o                         
  -3   1  13        274.22        299.33         8.42 o                         
  -2   1  13       1437.33       1472.14        29.96 o                         
  -1   1  13          6.44          1.29         3.53 o                         
   0   1  13       3557.89       3674.71        51.36 o                         
   1   1  13        975.66        947.94        19.16 o                         
   2   1  13        760.56        782.16         9.87 o                         
   3   1  13       1790.37       1987.40        21.99 o                         
   4   1  13        200.21        179.38         3.99 o                         
   5   1  13        772.36        775.27        10.18 o                         
   6   1  13       2608.36       2601.89        23.07 o                         
   7   1  13       3497.77       3528.16        51.63 o                         
   8   1  13       1000.74       1016.42        12.86 o                         
   9   1  13        171.52        183.60         2.60 o                         
  10   1  13        128.76        134.18         4.96 o                         
  11   1  13        179.00        172.12         7.09 o                         
  12   1  13        341.92        355.09         8.88 o                         
 -12   2  13       1022.91       1018.77        21.40 o                         
 -11   2  13          2.77         13.39         4.43 o                         
 -10   2  13          1.65          4.50         2.67 o                         
  -9   2  13          3.30          0.95         3.54 o                         
  -8   2  13       1290.66       1344.34        20.40 o                         
  -7   2  13       3142.60       3372.72        63.43 o                         
  -6   2  13        226.42        215.10         5.02 o                         
  -5   2  13        164.36        156.07         3.54 o                         
  -4   2  13        105.87         92.58         2.97 o                         
  -3   2  13       1023.75       1186.15        23.86 o                         
  -2   2  13        151.90        166.40         4.72 o                         
  -1   2  13         90.58        100.39         2.97 o                         
   0   2  13         86.60        102.09         3.31 o                         
   1   2  13        181.02        197.58         3.92 o                         
   2   2  13         98.15        107.88         2.70 o                         
   3   2  13        327.55        363.95         9.42 o                         
   4   2  13         18.37         27.32         3.48 o                         
   5   2  13        550.97        535.21         8.44 o                         
   6   2  13         16.82          7.10         2.78 o                         
   7   2  13        392.75        402.95         5.52 o                         
   8   2  13         51.22         61.78         2.51 o                         
   9   2  13        234.96        248.43         3.53 o                         
  10   2  13          3.65         10.18         4.16 o                         
  11   2  13         37.10         45.06         4.95 o                         
  12   2  13        130.07        126.85         7.97 o                         
 -12   3  13         20.93         23.88         2.45 o                         
 -11   3  13        166.19        167.92         5.92 o                         
 -10   3  13        206.88        221.24         6.35 o                         
  -9   3  13        914.29        971.99        15.26 o                         
  -8   3  13        297.53        300.93         5.54 o                         
  -7   3  13       2480.08       2672.08        43.71 o                         
  -6   3  13        872.31        828.45        17.46 o                         
  -5   3  13        190.43        216.22         7.54 o                         
  -4   3  13       1479.00       1495.47        59.71 o                         
  -3   3  13        272.23        312.46         7.24 o                         
  -2   3  13       2701.45       2721.03        61.42 o                         
  -1   3  13        316.76        242.73         4.73 o                         
   0   3  13        148.84        151.62         3.21 o                         
   1   3  13       1256.67       1282.03        25.87 o                         
   2   3  13         36.42         49.33         2.96 o                         
   3   3  13       1339.85       1296.64        25.56 o                         
   4   3  13          1.11          3.11         2.39 o                         
   5   3  13        174.35        163.10         2.97 o                         
   6   3  13         47.84         55.39         3.34 o                         
   7   3  13        168.77        162.65         5.59 o                         
   8   3  13        126.34        141.00         2.91 o                         
   9   3  13        213.05        202.83         3.03 o                         
  10   3  13        278.68        270.97         4.22 o                         
  11   3  13          0.30         -2.95         3.42 o                         
 -11   4  13          0.95          2.15         2.31 o                         
 -10   4  13         16.25         19.90         3.60 o                         
  -9   4  13         88.66         87.19         4.87 o                         
  -8   4  13         53.46         49.83         3.36 o                         
  -7   4  13         33.60         31.65         3.31 o                         
  -6   4  13         23.76         12.48         2.87 o                         
  -5   4  13         46.81         25.29         4.19 o                         
  -4   4  13         94.73         84.42         5.70 o                         
  -3   4  13         34.32         36.00         5.16 o                         
  -2   4  13        373.32        365.62         7.22 o                         
  -1   4  13          7.24          5.83         3.56 o                         
   0   4  13        362.02        350.82         9.19 o                         
   1   4  13         50.66         57.95         3.01 o                         
   2   4  13          3.67         11.87         3.28 o                         
   3   4  13         63.70         71.72         3.44 o                         
   4   4  13          5.80          5.65         4.31 o                         
   5   4  13         13.69          6.75         2.51 o                         
   6   4  13         16.80         21.97         3.16 o                         
   7   4  13        121.20        133.24         4.52 o                         
   8   4  13         10.80         13.44         2.08 o                         
   9   4  13         46.51         49.35         3.89 o                         
  10   4  13        114.27        124.81         5.63 o                         
  11   4  13          0.05          2.44         3.70 o                         
 -11   5  13          8.15          9.01         4.51 o                         
 -10   5  13         70.41         76.96         3.84 o                         
  -9   5  13        110.50        108.58         3.60 o                         
  -8   5  13         56.54         56.80         3.66 o                         
  -7   5  13        567.37        593.95        13.76 o                         
  -6   5  13        181.49        187.68         4.35 o                         
  -5   5  13       1445.33       1338.08        45.02 o                         
  -4   5  13       1195.89       1162.76        45.06 o                         
  -3   5  13         57.87         60.43         4.31 o                         
  -2   5  13        289.57        311.96        10.41 o                         
  -1   5  13       1745.58       1758.54        33.51 o                         
   0   5  13       1544.24       1548.08        38.67 o                         
   1   5  13       1318.49       1316.50        26.66 o                         
   2   5  13        248.91        246.59         3.96 o                         
   3   5  13        376.06        357.44         6.40 o                         
   4   5  13        261.19        302.66         6.22 o                         
   5   5  13        715.19        626.11        13.38 o                         
   6   5  13         77.21         70.50         2.32 o                         
   7   5  13         54.43         66.17         4.54 o                         
   8   5  13         95.00         89.55         2.03 o                         
   9   5  13        447.33        437.07         6.88 o                         
  10   5  13        756.03        753.67        10.67 o                         
  11   5  13        221.96        217.59         7.83 o                         
 -10   6  13        134.13        135.42         5.69 o                         
  -9   6  13         15.56          9.63         5.16 o                         
  -8   6  13        135.70        158.31         3.52 o                         
  -7   6  13         71.94         79.01         3.22 o                         
  -6   6  13         38.26         35.17         2.34 o                         
  -5   6  13         35.18         35.98         5.20 o                         
  -4   6  13         57.41         67.25         5.57 o                         
  -3   6  13         92.70        100.81         7.07 o                         
  -2   6  13         96.46         94.48         3.32 o                         
  -1   6  13       2190.02       2168.02        35.53 o                         
   0   6  13        615.52        636.38        14.59 o                         
   1   6  13         58.47         55.82         2.97 o                         
   2   6  13         86.47         84.03         4.03 o                         
   3   6  13         48.14         47.81         4.52 o                         
   4   6  13        125.86        106.39         3.45 o                         
   5   6  13        367.91        333.52         6.67 o                         
   6   6  13        612.65        547.39        11.53 o                         
   7   6  13         13.98         11.41         2.94 o                         
   8   6  13         40.75         43.85         2.72 o                         
   9   6  13         13.90         28.07         5.54 o                         
  10   6  13        110.08        120.22         4.17 o                         
  -9   7  13        430.24        416.86        12.39 o                         
  -8   7  13        139.46        140.71         4.89 o                         
  -7   7  13        449.78        452.38         6.73 o                         
  -6   7  13        154.96        145.91         4.27 o                         
  -5   7  13        186.19        190.63         6.02 o                         
  -4   7  13         72.56         84.13         3.08 o                         
  -3   7  13          7.44         11.81         2.62 o                         
  -2   7  13         68.18         63.33         4.18 o                         
  -1   7  13        114.61        108.91         4.29 o                         
   0   7  13         18.68         26.21         5.60 o                         
   1   7  13        471.29        542.06        10.87 o                         
   2   7  13        770.26        760.63        16.10 o                         
   3   7  13        194.59        154.74         3.93 o                         
   4   7  13        143.99        165.11         4.35 o                         
   5   7  13          3.38         10.63         4.09 o                         
   6   7  13        273.58        299.05         4.40 o                         
   7   7  13        369.28        352.76         6.50 o                         
   8   7  13         19.52         31.30         2.82 o                         
   9   7  13        304.78        299.17         5.01 o                         
  -8   8  13          9.01          3.74         3.42 o                         
  -7   8  13        178.78        164.62         7.37 o                         
  -6   8  13         18.87         29.48         8.17 o                         
  -5   8  13         42.85         38.52         4.02 o                         
  -4   8  13        203.23        194.19         6.32 o                         
  -3   8  13         78.80         83.97         3.58 o                         
  -2   8  13          5.87         12.47         4.95 o                         
  -1   8  13         23.27         22.31         4.23 o                         
   0   8  13        573.37        580.27        10.05 o                         
   1   8  13        517.48        538.65         9.49 o                         
   2   8  13        213.78        207.77         3.54 o                         
   3   8  13          0.08         -4.23         2.82 o                         
   4   8  13         23.46         22.25         2.09 o                         
   5   8  13        169.44        184.82         5.21 o                         
   6   8  13         81.22         76.39         4.86 o                         
   7   8  13        219.28        208.62         5.74 o                         
   8   8  13         18.86         19.95         3.48 o                         
  -7   9  13        202.19        172.86         4.49 o                         
  -6   9  13        460.68        453.41        16.17 o                         
  -5   9  13         41.92         43.91         3.59 o                         
  -4   9  13         36.10         51.76         3.49 o                         
  -3   9  13         89.85         78.02         2.93 o                         
  -2   9  13        398.73        391.17         4.87 o                         
  -1   9  13        541.49        549.61         9.24 o                         
   0   9  13         14.15         16.83         4.05 o                         
   1   9  13          3.39          9.36         4.89 o                         
   2   9  13        232.27        226.52         5.12 o                         
   3   9  13          4.12          7.28         4.75 o                         
   4   9  13         81.52         77.85         4.11 o                         
   5   9  13        357.54        350.60         7.74 o                         
   6   9  13          9.94          0.56         3.39 o                         
   7   9  13        246.77        225.94         6.13 o                         
  -5  10  13          3.81          0.00         2.67 o                         
  -4  10  13         60.40         50.13         5.86 o                         
  -3  10  13         50.89         30.51         4.58 o                         
  -2  10  13         20.35         11.82         3.97 o                         
  -1  10  13          7.13         -1.50         4.58 o                         
   0  10  13          4.72          4.23         3.96 o                         
   1  10  13         60.72         61.78         3.04 o                         
   2  10  13        401.38        374.79         9.42 o                         
   3  10  13         59.06         48.86         2.89 o                         
   4  10  13         15.78          6.41         4.50 o                         
   5  10  13          8.78         25.74         6.86 o                         
  -1  11  13        151.89        149.66         6.15 o                         
   0  11  13         72.63         69.67         6.10 o                         
   1  11  13        168.62        139.88         5.19 o                         
 -12   0  14        671.45        622.64        13.18 o                         
 -11   0  14        774.70        735.99        17.43 o                         
 -10   0  14         54.00         56.14         3.88 o                         
  -9   0  14       1562.81       1628.05        42.85 o                         
  -8   0  14          9.30         17.39         3.70 o                         
  -7   0  14       1031.41       1101.98        40.65 o                         
  -6   0  14        454.89        467.59        21.84 o                         
  -5   0  14       1100.69       1101.22        65.35 o                         
  -4   0  14       1546.41       1573.73        65.78 o                         
  -3   0  14        323.53        256.35         6.86 o                         
  -2   0  14       1104.05       1150.19        44.22 o                         
  -1   0  14        248.07        207.27         9.83 o                         
   0   0  14        507.52        431.37        10.72 o                         
   1   0  14          5.35         13.55         4.05 o                         
   2   0  14       1289.83       1292.37        23.79 o                         
   3   0  14        686.25        666.58         9.94 o                         
   4   0  14       2580.84       2546.20        63.75 o                         
   5   0  14       1091.39       1033.17        21.95 o                         
   6   0  14       2553.49       2649.16        44.33 o                         
   7   0  14       2132.81       2125.36        42.49 o                         
   8   0  14        442.29        440.19        11.99 o                         
   9   0  14       2065.82       2057.35        48.34 o                         
  10   0  14        105.69        108.96         6.17 o                         
  11   0  14         37.24         36.94         4.84 o                         
  12   0  14        179.70        182.77         7.68 o                         
 -12   1  14        212.25        176.02         5.27 o                         
 -11   1  14         71.20         57.80         3.69 o                         
 -10   1  14         26.35         33.61         3.40 o                         
  -9   1  14        408.71        399.85         6.22 o                         
  -8   1  14         53.13         60.45         2.69 o                         
  -7   1  14        249.11        272.88         5.23 o                         
  -6   1  14        378.93        382.48        11.79 o                         
  -5   1  14        406.92        400.40         4.25 o                         
  -4   1  14       1412.57       1409.12        20.71 o                         
  -3   1  14       1128.05       1276.97        29.11 o                         
  -2   1  14        757.62        737.10        15.80 o                         
  -1   1  14        879.40        921.99        18.55 o                         
   0   1  14        211.67        229.47         4.74 o                         
   1   1  14        796.69        840.59         8.13 o                         
   2   1  14        858.85        964.32        15.93 o                         
   3   1  14        211.21        217.60         5.75 o                         
   4   1  14         18.91         23.11         3.28 o                         
   5   1  14         52.86         60.77         2.32 o                         
   6   1  14        729.32        711.02        11.72 o                         
   7   1  14        477.12        515.21         9.52 o                         
   8   1  14        679.27        687.12        13.85 o                         
   9   1  14        190.89        182.96         4.03 o                         
  10   1  14         17.43         15.11         2.23 o                         
  11   1  14          8.60          4.21         3.65 o                         
  12   1  14        338.59        299.42         9.46 o                         
 -12   2  14        629.05        596.70        12.78 o                         
 -11   2  14        552.98        538.62         7.94 o                         
 -10   2  14        116.96        120.84         3.17 o                         
  -9   2  14        204.89        224.69         6.80 o                         
  -8   2  14        615.33        606.24        11.93 o                         
  -7   2  14       1251.20       1354.21        25.39 o                         
  -6   2  14       1530.70       1583.59        24.26 o                         
  -5   2  14       1090.70       1117.47        30.08 o                         
  -4   2  14        679.24        626.85         7.97 o                         
  -3   2  14        236.49        227.04         4.93 o                         
  -2   2  14        285.13        316.38         5.23 o                         
  -1   2  14       1024.62       1054.30        18.30 o                         
   0   2  14       1082.56       1164.93        20.47 o                         
   1   2  14         87.13         80.91         4.90 o                         
   2   2  14       2073.36       2046.43        39.73 o                         
   3   2  14        723.14        733.53        13.85 o                         
   4   2  14        200.56        166.34         2.68 o                         
   5   2  14        976.18        999.70        13.61 o                         
   6   2  14         23.17         25.52         3.72 o                         
   7   2  14        169.36        169.51         3.34 o                         
   8   2  14        150.48        162.56         3.13 o                         
   9   2  14        175.46        167.00         3.43 o                         
  10   2  14        161.16        168.63         5.28 o                         
  11   2  14        132.88        135.67         3.46 o                         
 -11   3  14        106.98        124.35         4.65 o                         
 -10   3  14        102.77        102.35         5.32 o                         
  -9   3  14          1.05          0.70         2.58 o                         
  -8   3  14         28.00         25.85         5.00 o                         
  -7   3  14         80.08         71.83         2.58 o                         
  -6   3  14         39.13         53.34         3.16 o                         
  -5   3  14        862.87        869.37        27.01 o                         
  -4   3  14         35.21         43.24         3.39 o                         
  -3   3  14          4.74          1.50         3.77 o                         
  -2   3  14         43.94         46.40         3.55 o                         
  -1   3  14          3.17          5.46         2.63 o                         
   0   3  14        254.81        279.26         8.62 o                         
   1   3  14        312.34        301.33         8.69 o                         
   2   3  14          5.90          8.45         2.60 o                         
   3   3  14        583.30        579.31         7.53 o                         
   4   3  14        145.10        133.24         2.15 o                         
   5   3  14       1083.76       1123.00        18.82 o                         
   6   3  14         74.45         83.30         3.19 o                         
   7   3  14          2.53          7.13         3.35 o                         
   8   3  14         39.19         52.44         3.15 o                         
   9   3  14         76.68         84.90         3.12 o                         
  10   3  14          7.67          8.80         5.05 o                         
  11   3  14          2.40          7.44         2.34 o                         
 -11   4  14        213.50        197.08         4.77 o                         
 -10   4  14        299.06        283.51         6.31 o                         
  -9   4  14        651.59        638.38        14.55 o                         
  -8   4  14        373.45        366.55        10.65 o                         
  -7   4  14        389.98        382.37         6.44 o                         
  -6   4  14        799.28        881.91        18.26 o                         
  -5   4  14        145.56        137.28         7.74 o                         
  -4   4  14        478.58        523.22        16.77 o                         
  -3   4  14        888.28        911.46        35.07 o                         
  -2   4  14        247.57        259.97         5.86 o                         
  -1   4  14          3.61         -1.13         2.75 o                         
   0   4  14        829.11        822.55        17.62 o                         
   1   4  14         37.23         29.35         3.28 o                         
   2   4  14        182.74        185.75         4.76 o                         
   3   4  14        336.31        345.25         6.30 o                         
   4   4  14          0.34          3.30         3.74 o                         
   5   4  14         52.13         58.27         4.42 o                         
   6   4  14        619.68        588.50         7.15 o                         
   7   4  14        232.71        245.75         5.70 o                         
   8   4  14         87.15         85.61         4.31 o                         
   9   4  14        391.98        374.42         5.26 o                         
  10   4  14        224.83        221.85         3.84 o                         
  11   4  14          9.74          6.35         3.35 o                         
 -11   5  14          1.09          5.36         4.51 o                         
 -10   5  14         40.95         34.52         2.99 o                         
  -9   5  14          1.99         -4.06         2.71 o                         
  -8   5  14        165.79        164.93         5.00 o                         
  -7   5  14        225.40        201.45         5.12 o                         
  -6   5  14         21.21         24.55         2.60 o                         
  -5   5  14         70.85         62.23         3.05 o                         
  -4   5  14        788.26        676.64        26.49 o                         
  -3   5  14         72.88         60.00         2.86 o                         
  -2   5  14         35.59         36.02         2.53 o                         
  -1   5  14        840.30        809.88        17.83 o                         
   0   5  14        815.45        772.14        14.15 o                         
   1   5  14        538.28        523.80        12.26 o                         
   2   5  14       1405.08       1423.59        29.63 o                         
   3   5  14          5.63          1.50         2.75 o                         
   4   5  14         17.26         29.83         2.32 o                         
   5   5  14         72.92         64.86         2.21 o                         
   6   5  14        480.00        427.42         8.38 o                         
   7   5  14        420.52        421.58         8.99 o                         
   8   5  14         11.26         11.75         3.08 o                         
   9   5  14         80.32         95.93         6.50 o                         
  10   5  14        116.66        116.84         5.49 o                         
 -10   6  14        100.80        132.53         3.90 o                         
  -9   6  14        535.84        537.28         8.31 o                         
  -8   6  14        202.18        186.89         2.67 o                         
  -7   6  14         79.77        106.02         4.38 o                         
  -6   6  14         32.83         52.16         2.89 o                         
  -5   6  14        331.51        293.06         7.78 o                         
  -4   6  14        133.38        136.01         3.08 o                         
  -3   6  14        507.54        533.70        12.66 o                         
  -2   6  14         25.09         31.99         4.56 o                         
  -1   6  14       2752.59       2787.03        62.75 o                         
   0   6  14        752.14        741.16        14.31 o                         
   1   6  14        333.26        346.04         7.47 o                         
   2   6  14        851.86        950.58        18.91 o                         
   3   6  14        441.21        446.72         9.66 o                         
   4   6  14         41.76         26.87         3.49 o                         
   5   6  14        136.83        172.68         3.55 o                         
   6   6  14          0.69          2.18         2.36 o                         
   7   6  14        351.27        357.85         5.38 o                         
   8   6  14        128.16        126.89         3.09 o                         
   9   6  14        208.29        243.63         6.28 o                         
  10   6  14        603.01        602.21         9.14 o                         
  -9   7  14         41.18         35.63         6.16 o                         
  -8   7  14          2.40         -4.34         2.89 o                         
  -7   7  14         30.94         29.48         4.88 o                         
  -6   7  14        131.81        124.34         6.84 o                         
  -5   7  14          6.69         15.59         3.85 o                         
  -4   7  14          2.58          8.35         2.50 o                         
  -3   7  14        113.40        119.36         5.32 o                         
  -2   7  14        521.20        497.91        16.88 o                         
  -1   7  14          4.85          9.38         3.09 o                         
   0   7  14         11.37         13.94         2.83 o                         
   1   7  14        363.63        344.06         7.16 o                         
   2   7  14         13.65         19.20         3.72 o                         
   3   7  14         61.47         60.08         3.74 o                         
   4   7  14         37.54         28.26         4.10 o                         
   5   7  14        172.10        168.72         7.26 o                         
   6   7  14          6.03          4.49         3.20 o                         
   7   7  14         14.69         21.11         4.85 o                         
   8   7  14         67.81         61.35         2.13 o                         
   9   7  14          1.31          0.42         2.22 o                         
  -8   8  14        169.51        173.24        10.21 o                         
  -7   8  14         80.03         77.15         4.92 o                         
  -6   8  14        155.37        182.09         8.55 o                         
  -5   8  14         98.83        106.10         5.62 o                         
  -4   8  14        154.84        162.88         4.89 o                         
  -3   8  14        332.90        353.03         7.70 o                         
  -2   8  14         37.41         49.06         3.76 o                         
  -1   8  14        212.30        261.67         8.00 o                         
   0   8  14        746.56        745.58        15.34 o                         
   1   8  14        141.82        163.48         2.91 o                         
   2   8  14       1425.72       1408.50        27.80 o                         
   3   8  14          8.11         11.44         2.70 o                         
   4   8  14        119.24        103.00         5.06 o                         
   5   8  14       1191.80       1189.10        23.68 o                         
   6   8  14         25.45         32.62         3.49 o                         
   7   8  14        213.57        207.28         3.34 o                         
   8   8  14         63.71         64.99         3.05 o                         
  -7   9  14         60.69         73.84         7.79 o                         
  -6   9  14        104.61        119.30        10.09 o                         
  -5   9  14          0.23         -8.54         5.70 o                         
  -4   9  14          3.03          1.17         2.42 o                         
  -3   9  14         15.64         11.22         3.19 o                         
  -2   9  14         23.20         29.59         2.34 o                         
  -1   9  14         40.21         48.77         4.75 o                         
   0   9  14         12.19         17.02         5.47 o                         
   1   9  14        356.55        351.08         5.54 o                         
   2   9  14         48.27         49.51         2.60 o                         
   3   9  14         18.07         31.25         3.44 o                         
   4   9  14         32.81         33.38         4.86 o                         
   5   9  14          1.68         -1.97         3.61 o                         
   6   9  14          1.02         -6.45         4.34 o                         
  -5  10  14         22.07         23.89         7.24 o                         
  -4  10  14        178.38        182.53         6.45 o                         
  -3  10  14        104.35        133.64         3.19 o                         
  -2  10  14        554.72        594.06        14.66 o                         
  -1  10  14        115.70        103.27         4.76 o                         
   0  10  14          2.93          0.73         2.64 o                         
   1  10  14         25.48         28.47         4.40 o                         
   2  10  14        130.28        144.84         4.92 o                         
   3  10  14          0.16          9.77         4.76 o                         
   4  10  14        310.29        296.98         5.43 o                         
 -12   1  15         26.62         13.01         2.79 o                         
 -11   1  15        267.55        279.89         5.31 o                         
 -10   1  15        387.62        410.43         8.59 o                         
  -9   1  15          0.42          4.26         2.91 o                         
  -8   1  15         82.84         86.08         3.13 o                         
  -7   1  15        468.40        512.26         8.24 o                         
  -6   1  15        610.93        613.54        21.67 o                         
  -5   1  15        522.05        543.74         4.78 o                         
  -4   1  15        587.48        586.24         8.91 o                         
  -3   1  15        106.82         77.45         4.42 o                         
  -2   1  15         22.12         25.29         3.48 o                         
  -1   1  15        119.53        139.95         5.33 o                         
   0   1  15       1956.24       1971.48        21.58 o                         
   1   1  15       1964.92       1957.84        29.58 o                         
   2   1  15         12.98         18.05         2.64 o                         
   3   1  15       1012.02        988.88        15.71 o                         
   4   1  15          1.78          1.98         3.54 o                         
   5   1  15        812.65        801.08        13.47 o                         
   6   1  15       2995.87       2995.21        49.32 o                         
   7   1  15        316.54        336.00         6.38 o                         
   8   1  15        944.78        928.83        11.03 o                         
   9   1  15        398.16        369.84         5.01 o                         
  10   1  15         63.94         62.98         2.02 o                         
  11   1  15        213.02        198.37         5.14 o                         
 -11   2  15         26.35         34.21         5.33 o                         
 -10   2  15         17.14         21.73         3.35 o                         
  -9   2  15         53.16         68.06         6.55 o                         
  -8   2  15        500.56        519.69        11.65 o                         
  -7   2  15         55.37         44.36         3.41 o                         
  -6   2  15          0.55          4.86         3.69 o                         
  -5   2  15       1039.50       1109.68        19.87 o                         
  -4   2  15          0.18         -2.13         3.36 o                         
  -3   2  15       1419.27       1437.42        29.18 o                         
  -2   2  15       1709.65       1731.01        38.80 o                         
  -1   2  15          3.73         10.85         2.86 o                         
   0   2  15        282.71        292.80         8.63 o                         
   1   2  15        718.81        757.17        12.75 o                         
   2   2  15          8.24         15.25         3.73 o                         
   3   2  15         55.29         69.37         3.22 o                         
   4   2  15        177.00        166.36         4.65 o                         
   5   2  15        578.37        542.71         9.86 o                         
   6   2  15         87.24         98.42         2.86 o                         
   7   2  15        848.73        875.79        17.11 o                         
   8   2  15        336.31        331.21         6.85 o                         
   9   2  15        317.64        303.94         5.07 o                         
  10   2  15          7.87         18.54         2.60 o                         
  11   2  15        126.74        133.98         4.99 o                         
 -11   3  15         97.40         94.82         3.56 o                         
 -10   3  15        311.77        314.75         6.82 o                         
  -9   3  15        184.61        183.07         4.33 o                         
  -8   3  15       2219.32       2228.80        30.07 o                         
  -7   3  15        866.33        895.83        13.43 o                         
  -6   3  15        231.50        256.65         6.72 o                         
  -5   3  15       2023.78       2089.55        76.53 o                         
  -4   3  15          2.03         33.61         7.35 o                         
  -3   3  15       2016.49       2073.51        46.04 o                         
  -2   3  15       1247.37       1291.14        28.48 o                         
  -1   3  15         36.27         34.81         4.41 o                         
   0   3  15        314.03        313.79         5.90 o                         
   1   3  15        714.10        772.45        18.61 o                         
   2   3  15          9.04         10.88         2.40 o                         
   3   3  15          2.36         -2.63         3.56 o                         
   4   3  15        508.52        523.85         6.65 o                         
   5   3  15         33.75         38.05         3.89 o                         
   6   3  15        419.15        395.78         6.05 o                         
   7   3  15        706.98        670.57         9.30 o                         
   8   3  15         37.68         47.88         3.44 o                         
   9   3  15         42.07         40.55         2.36 o                         
  10   3  15          1.46          1.67         2.43 o                         
  11   3  15         20.72         17.40         4.31 o                         
 -11   4  15          2.51          7.85         4.12 o                         
 -10   4  15         60.66         55.36         2.49 o                         
  -9   4  15          1.37         -4.02         3.03 o                         
  -8   4  15        318.20        327.06         7.93 o                         
  -7   4  15        368.99        394.30         9.27 o                         
  -6   4  15        184.90        183.48         3.32 o                         
  -5   4  15       1276.21       1190.14        41.63 o                         
  -4   4  15          0.02         -4.86         3.24 o                         
  -3   4  15        247.42        232.65         8.91 o                         
  -2   4  15          1.28          4.14         4.47 o                         
  -1   4  15        806.20        829.56        17.31 o                         
   0   4  15       1910.23       1982.93        38.62 o                         
   1   4  15         31.03         37.77         2.31 o                         
   2   4  15        250.32        279.27         8.05 o                         
   3   4  15        105.73        119.17         3.78 o                         
   4   4  15          0.76         11.09         2.42 o                         
   5   4  15          0.29         10.98         2.92 o                         
   6   4  15         84.20         90.01         3.29 o                         
   7   4  15         70.60         83.18         5.91 o                         
   8   4  15          2.59         15.02         5.21 o                         
   9   4  15        276.19        295.37         4.97 o                         
  10   4  15        444.52        458.44         4.96 o                         
 -10   5  15        653.87        678.95        12.48 o                         
  -9   5  15        100.13        113.40         5.64 o                         
  -8   5  15        267.41        272.50         7.61 o                         
  -7   5  15         97.39        108.56         5.81 o                         
  -6   5  15         37.84         42.49         6.61 o                         
  -5   5  15        117.54        127.40         7.08 o                         
  -4   5  15         71.03         95.67         6.54 o                         
  -3   5  15        195.38        184.25         6.84 o                         
  -2   5  15         34.31         39.35         6.39 o                         
  -1   5  15       1294.09       1343.58        33.28 o                         
   0   5  15        520.24        513.14        12.50 o                         
   1   5  15       1346.57       1422.74        27.06 o                         
   2   5  15       1597.81       1623.78        28.46 o                         
   3   5  15          1.04          4.54         2.98 o                         
   4   5  15        241.88        222.41         4.72 o                         
   5   5  15        723.88        699.40         9.79 o                         
   6   5  15        238.21        261.34         5.33 o                         
   7   5  15        182.66        174.92         4.51 o                         
   8   5  15        602.84        643.28         7.73 o                         
   9   5  15        188.57        203.85         3.85 o                         
  10   5  15        130.81        127.34         5.66 o                         
 -10   6  15          4.57          8.41         3.90 o                         
  -9   6  15          0.03          7.42         4.74 o                         
  -8   6  15         11.52         14.29         2.95 o                         
  -7   6  15          0.00         -1.89         3.73 o                         
  -6   6  15        247.87        222.49         4.20 o                         
  -5   6  15        204.79        185.70         4.59 o                         
  -4   6  15        232.09        196.42        10.02 o                         
  -3   6  15        419.30        409.99         9.60 o                         
  -2   6  15         18.65         19.34         5.11 o                         
  -1   6  15        936.39        909.61        21.32 o                         
   0   6  15        810.86        818.94        14.88 o                         
   1   6  15         18.14         30.23         4.40 o                         
   2   6  15        581.33        576.80        12.91 o                         
   3   6  15        142.56        135.24         4.84 o                         
   4   6  15         99.21        100.42         3.70 o                         
   5   6  15          1.07          5.75         2.78 o                         
   6   6  15        138.56        155.52         4.44 o                         
   7   6  15         15.38         10.90         3.60 o                         
   8   6  15          0.41          7.57         4.89 o                         
   9   6  15         13.15         15.68         3.67 o                         
  -9   7  15          8.77         -0.56         4.59 o                         
  -8   7  15          2.40         -4.57         3.05 o                         
  -7   7  15          3.26         -0.95         4.74 o                         
  -6   7  15         35.54         39.48         3.38 o                         
  -5   7  15        222.02        220.78         6.10 o                         
  -4   7  15         41.60         41.13         2.32 o                         
  -3   7  15        344.18        357.44         8.56 o                         
  -2   7  15        149.55        172.79         5.10 o                         
  -1   7  15         46.02         46.56         3.55 o                         
   0   7  15         19.83         28.73         2.76 o                         
   1   7  15       1555.39       1576.62        32.20 o                         
   2   7  15         60.23         67.37         4.66 o                         
   3   7  15        993.52       1042.83        18.51 o                         
   4   7  15         96.83         92.90         5.21 o                         
   5   7  15        868.14        874.36        16.19 o                         
   6   7  15        617.63        618.62         9.43 o                         
   7   7  15         42.88         42.39         3.98 o                         
   8   7  15        117.73        122.84         5.54 o                         
  -8   8  15         17.94         19.70         7.14 o                         
  -7   8  15         19.71         26.72         5.12 o                         
  -6   8  15        118.01        109.55         3.07 o                         
  -5   8  15         67.58         64.24         3.50 o                         
  -4   8  15          1.36          2.64         2.60 o                         
  -3   8  15         60.61         70.35         5.20 o                         
  -2   8  15        102.17         93.02         3.09 o                         
  -1   8  15         16.66         19.95         6.12 o                         
   0   8  15         52.83         55.01         2.87 o                         
   1   8  15         15.13         27.41         2.51 o                         
   2   8  15         50.26         56.08         3.26 o                         
   3   8  15        171.77        166.52         4.16 o                         
   4   8  15         36.09         47.08         2.96 o                         
   5   8  15          0.12          1.91         3.11 o                         
   6   8  15          9.39         17.32         5.57 o                         
   7   8  15          3.13          1.88         2.80 o                         
  -6   9  15         26.57         14.28         2.78 o                         
  -5   9  15          7.94         -2.16        10.30 o                         
  -4   9  15         19.46         30.78         3.89 o                         
  -3   9  15        449.20        456.45         9.39 o                         
  -2   9  15        459.06        463.83        10.81 o                         
  -1   9  15          5.68         11.08         5.24 o                         
   0   9  15        637.28        607.00        11.97 o                         
   1   9  15        432.43        423.02        12.91 o                         
   2   9  15        201.43        193.57         4.87 o                         
   3   9  15        247.55        279.52         9.11 o                         
   4   9  15        161.61        146.78         3.55 o                         
   5   9  15        132.84        157.72         5.10 o                         
   6   9  15        528.55        489.98        11.52 o                         
  -4  10  15         12.52         15.19         4.66 o                         
  -3  10  15          1.30          4.05         2.29 o                         
  -2  10  15         89.34         91.85         2.85 o                         
  -1  10  15         38.44         39.53         3.36 o                         
   0  10  15        634.30        607.21         8.86 o                         
   1  10  15         13.50         13.67         3.45 o                         
   2  10  15        110.15        100.64         3.53 o                         
   3  10  15         41.60         44.91         4.50 o                         
 -11   0  16          1.30          0.64         3.62 o                         
 -10   0  16         77.45         86.64         5.46 o                         
  -9   0  16        261.80        255.62        12.90 o                         
  -8   0  16        361.77        372.41         9.81 o                         
  -7   0  16        627.80        611.58        25.77 o                         
  -6   0  16          1.25          0.20         9.11 o                         
  -5   0  16        219.54        207.91         7.84 o                         
  -4   0  16         95.29        109.69         9.33 o                         
  -3   0  16        853.36        866.19        39.99 o                         
  -2   0  16        372.78        333.57        17.64 o                         
  -1   0  16       2309.73       2371.28        78.88 o                         
   0   0  16         37.82         48.13         4.00 o                         
   1   0  16       2090.13       2142.09        62.39 o                         
   2   0  16          0.03          4.20         4.12 o                         
   3   0  16         29.30         38.82         5.88 o                         
   4   0  16        939.08        857.71        16.91 o                         
   5   0  16        332.15        340.42         8.62 o                         
   6   0  16         70.43         88.36         6.44 o                         
   7   0  16          0.99          5.16         4.22 o                         
   8   0  16        140.02        132.08         5.69 o                         
   9   0  16        565.17        566.77        14.22 o                         
  10   0  16         87.57         85.56         5.91 o                         
  11   0  16         96.36        107.09        13.99 o                         
 -11   1  16         36.55         41.78         5.58 o                         
 -10   1  16         83.87         85.38         6.56 o                         
  -9   1  16         33.80         39.61         2.66 o                         
  -8   1  16        349.70        360.65         9.49 o                         
  -7   1  16        142.07        158.79         4.05 o                         
  -6   1  16        116.73        117.79         4.74 o                         
  -5   1  16         46.54         41.01         3.84 o                         
  -4   1  16        757.22        794.90        16.56 o                         
  -3   1  16        335.31        351.62         5.04 o                         
  -2   1  16        131.27        126.61         4.17 o                         
  -1   1  16        170.81        160.29         3.24 o                         
   0   1  16          0.64         -4.08         2.72 o                         
   1   1  16         84.03         77.90         2.70 o                         
   2   1  16          2.47         -1.39         4.01 o                         
   3   1  16          0.84          5.37         3.29 o                         
   4   1  16         27.93         43.25         4.21 o                         
   5   1  16          1.05          0.08         2.51 o                         
   6   1  16         26.38         36.57         3.32 o                         
   7   1  16         13.26         14.45         2.58 o                         
   8   1  16        453.10        434.41         9.01 o                         
   9   1  16        273.68        275.27         6.50 o                         
  10   1  16         84.35         80.03         2.71 o                         
  11   1  16         23.74         23.56         2.79 o                         
 -11   2  16          4.88          3.55         2.77 o                         
 -10   2  16         79.48         91.60         2.78 o                         
  -9   2  16        138.25        143.62         6.37 o                         
  -8   2  16          0.89          3.73         3.01 o                         
  -7   2  16         14.29         18.13         2.79 o                         
  -6   2  16        545.26        536.31        14.52 o                         
  -5   2  16         19.24         16.95         5.62 o                         
  -4   2  16       1376.51       1323.19        26.47 o                         
  -3   2  16          8.95          9.27         4.01 o                         
  -2   2  16        296.71        300.73         5.58 o                         
  -1   2  16        205.39        172.43         5.20 o                         
   0   2  16        112.32        105.17         4.08 o                         
   1   2  16       1391.49       1296.98        15.97 o                         
   2   2  16        520.20        505.79         6.05 o                         
   3   2  16        888.73        939.27        14.87 o                         
   4   2  16        355.39        350.23         4.93 o                         
   5   2  16         66.53         60.70         2.34 o                         
   6   2  16        353.40        367.69         4.60 o                         
   7   2  16        466.40        460.05         8.45 o                         
   8   2  16        468.44        471.11         5.39 o                         
   9   2  16         91.86         94.79         3.82 o                         
  10   2  16         18.93         27.05         3.54 o                         
  11   2  16         22.46         25.67         3.70 o                         
 -11   3  16          9.71          7.57         2.47 o                         
 -10   3  16         18.53         31.27         4.91 o                         
  -9   3  16         45.54         57.70         8.29 o                         
  -8   3  16         71.40         73.11         4.62 o                         
  -7   3  16        355.55        361.13         6.16 o                         
  -6   3  16         15.94         17.67         6.40 o                         
  -5   3  16        386.22        344.21        17.24 o                         
  -4   3  16        700.29        684.52        14.57 o                         
  -3   3  16        723.57        729.20        13.90 o                         
  -2   3  16         44.92         46.85         4.11 o                         
  -1   3  16          0.14          0.52         3.78 o                         
   0   3  16         10.79         11.30         2.53 o                         
   1   3  16        255.18        288.82         4.11 o                         
   2   3  16        972.14        890.95        15.44 o                         
   3   3  16         96.57        120.71         4.89 o                         
   4   3  16        280.62        298.43         6.40 o                         
   5   3  16         16.98         28.59         3.85 o                         
   6   3  16         28.70         27.06         3.03 o                         
   7   3  16       1007.61       1098.88        17.12 o                         
   8   3  16        858.58        880.07        10.92 o                         
   9   3  16          8.41         11.92         3.78 o                         
  10   3  16          0.21          9.01         2.53 o                         
 -11   4  16        442.89        420.63         9.28 o                         
 -10   4  16         12.80          8.33         3.76 o                         
  -9   4  16        578.13        544.80        14.02 o                         
  -8   4  16        538.78        539.28        10.98 o                         
  -7   4  16       3949.05       4077.83        67.23 o                         
  -6   4  16        194.53        260.75         9.56 o                         
  -5   4  16        689.67        638.96        23.28 o                         
  -4   4  16       1415.71       1297.77        35.48 o                         
  -3   4  16        132.36        124.42         4.97 o                         
  -2   4  16        664.35        662.50        14.59 o                         
  -1   4  16        108.23        108.19         3.89 o                         
   0   4  16       5435.09       5506.62       114.43 o                         
   1   4  16       2183.10       2195.47        33.38 o                         
   2   4  16         15.79         20.76         2.64 o                         
   3   4  16         89.90         78.15         2.78 o                         
   4   4  16        532.89        509.76        10.15 o                         
   5   4  16       1143.86       1046.34        11.84 o                         
   6   4  16        707.99        634.34         9.85 o                         
   7   4  16        104.52        118.97         5.83 o                         
   8   4  16         29.91         38.14         3.55 o                         
   9   4  16          0.50         -2.21         2.00 o                         
  10   4  16        192.41        220.03         7.28 o                         
 -10   5  16         87.97        105.19         5.55 o                         
  -9   5  16         87.35        106.36         6.52 o                         
  -8   5  16          4.51          2.92         5.55 o                         
  -7   5  16        200.17        160.23         3.32 o                         
  -6   5  16        246.90        235.59         8.19 o                         
  -5   5  16        166.47        191.28         8.07 o                         
  -4   5  16          1.29          6.92         5.68 o                         
  -3   5  16        118.48        121.51         7.65 o                         
  -2   5  16        916.41        911.70        15.69 o                         
  -1   5  16        238.91        218.12         6.12 o                         
   0   5  16        506.42        504.71        14.46 o                         
   1   5  16         17.96         17.26         3.12 o                         
   2   5  16        125.98        116.24         3.33 o                         
   3   5  16        318.48        294.13         6.16 o                         
   4   5  16        548.84        482.59         6.10 o                         
   5   5  16          0.59          0.74         2.14 o                         
   6   5  16          7.14          5.93         3.37 o                         
   7   5  16        338.74        301.43         4.83 o                         
   8   5  16          0.08          0.37         4.62 o                         
   9   5  16         40.65         26.10         2.19 o                         
  10   5  16          4.51          1.07         5.27 o                         
  -9   6  16         61.26         53.03         4.41 o                         
  -8   6  16          9.30         11.60         3.13 o                         
  -7   6  16        129.24        131.63         4.32 o                         
  -6   6  16        746.12        677.66        21.00 o                         
  -5   6  16        369.47        348.97        13.05 o                         
  -4   6  16        870.34        826.59        14.94 o                         
  -3   6  16          0.11          0.44         4.37 o                         
  -2   6  16        138.63        142.37         4.82 o                         
  -1   6  16        135.61        137.44         7.68 o                         
   0   6  16         43.68         46.02         2.62 o                         
   1   6  16        537.42        573.27        15.89 o                         
   2   6  16       1114.33       1164.65        27.98 o                         
   3   6  16        284.82        300.17         7.29 o                         
   4   6  16       1287.55       1292.68        23.97 o                         
   5   6  16         10.71          7.26         2.27 o                         
   6   6  16        436.53        445.78         9.99 o                         
   7   6  16         51.81         69.53         4.28 o                         
   8   6  16        231.76        241.78         7.93 o                         
   9   6  16        364.02        350.07         9.41 o                         
  -8   7  16         18.10         21.07         3.52 o                         
  -7   7  16        127.84        137.75         3.29 o                         
  -6   7  16         11.01         18.89         2.48 o                         
  -5   7  16         17.67         23.19         3.70 o                         
  -4   7  16          8.78         21.63         6.58 o                         
  -3   7  16         17.95         13.61         3.78 o                         
  -2   7  16         12.74          3.77         5.94 o                         
  -1   7  16          0.42         -2.52         2.56 o                         
   0   7  16         36.11         37.92         4.59 o                         
   1   7  16        229.02        229.60         4.54 o                         
   2   7  16          8.10          9.33         4.21 o                         
   3   7  16          7.12          2.00         3.87 o                         
   4   7  16          0.28          0.09         3.32 o                         
   5   7  16         21.99         33.05         4.29 o                         
   6   7  16          3.74          1.27         2.78 o                         
   7   7  16         50.57         58.30         4.46 o                         
   8   7  16        326.72        339.89         3.54 o                         
  -7   8  16         68.45         64.92         6.78 o                         
  -6   8  16         81.11        109.32         6.30 o                         
  -5   8  16        139.14        111.32         5.55 o                         
  -4   8  16        102.07        112.56         5.89 o                         
  -3   8  16          1.25          0.20         2.45 o                         
  -2   8  16         76.79         78.68         3.89 o                         
  -1   8  16        579.13        606.58        14.30 o                         
   0   8  16         14.72         19.59         3.91 o                         
   1   8  16        969.09        984.35        21.16 o                         
   2   8  16        450.75        486.07         9.06 o                         
   3   8  16        574.57        571.33        11.46 o                         
   4   8  16        512.86        521.80        12.55 o                         
   5   8  16        237.89        238.89         6.27 o                         
   6   8  16         82.24         85.07         3.20 o                         
   7   8  16         37.40         44.61         4.30 o                         
  -6   9  16         88.46         74.26         7.62 o                         
  -5   9  16          1.86          1.69         3.34 o                         
  -4   9  16         75.64         89.81         4.04 o                         
  -3   9  16        142.50        146.32         3.61 o                         
  -2   9  16        267.65        282.34         8.94 o                         
  -1   9  16          0.00          6.14         3.83 o                         
   0   9  16          0.01         36.29        12.80 o                         
   1   9  16         15.97         18.16         3.21 o                         
   2   9  16        174.48        157.64         3.84 o                         
   3   9  16         21.34         39.28         4.02 o                         
   4   9  16          0.10          7.55         2.91 o                         
   5   9  16         25.01         43.04         4.47 o                         
  -3  10  16         27.55         32.84         4.59 o                         
  -2  10  16        583.86        545.76        12.61 o                         
  -1  10  16        211.26        185.28         2.60 o                         
   0  10  16          0.41         -0.33         3.33 o                         
   1  10  16         65.35         67.51         2.49 o                         
   2  10  16          2.82          1.38         4.00 o                         
   3  10  16         23.20         32.68         2.09 o                         
 -11   1  17        432.11        448.15         6.58 o                         
 -10   1  17         40.73         41.65         2.82 o                         
  -9   1  17        152.25        171.57         2.95 o                         
  -8   1  17        823.75        824.02        12.16 o                         
  -7   1  17        985.37       1034.53        16.38 o                         
  -6   1  17        407.86        450.41        21.22 o                         
  -5   1  17          6.20         -3.29         4.89 o                         
  -4   1  17         96.15        103.07         3.08 o                         
  -3   1  17       1905.35       1932.84        43.76 o                         
  -2   1  17        802.93        856.44        18.48 o                         
  -1   1  17        648.83        630.77        14.61 o                         
   0   1  17        965.72        949.53        18.75 o                         
   1   1  17         90.95        112.01         2.63 o                         
   2   1  17        361.26        315.83         6.66 o                         
   3   1  17        216.99        211.02         3.78 o                         
   4   1  17        873.11        853.39        13.56 o                         
   5   1  17        773.66        744.26        12.22 o                         
   6   1  17        157.51        160.18         4.06 o                         
   7   1  17         10.77         16.36         3.86 o                         
   8   1  17        791.86        821.50        13.29 o                         
   9   1  17        291.97        272.44         4.51 o                         
  10   1  17        156.95        163.14         4.05 o                         
  11   1  17          0.13          7.22         3.41 o                         
 -11   2  17         51.22         57.77         2.75 o                         
 -10   2  17        298.37        314.92         8.72 o                         
  -9   2  17          4.26          1.95         3.00 o                         
  -8   2  17         23.43         18.04         3.81 o                         
  -7   2  17         11.29         23.66         5.97 o                         
  -6   2  17        106.34        106.20         4.50 o                         
  -5   2  17        189.55        202.81        12.78 o                         
  -4   2  17        167.97        174.26         3.13 o                         
  -3   2  17       1117.30       1192.66        21.59 o                         
  -2   2  17         40.44         47.86         2.83 o                         
  -1   2  17          0.46          7.11         4.23 o                         
   0   2  17         60.80         62.95         3.17 o                         
   1   2  17        116.82        108.31         4.33 o                         
   2   2  17       1141.57       1194.63        15.87 o                         
   3   2  17        744.62        722.65         8.37 o                         
   4   2  17       1322.44       1334.14        17.52 o                         
   5   2  17          0.12          2.92         2.21 o                         
   6   2  17          5.80         20.46         3.74 o                         
   7   2  17         30.11         32.23         3.73 o                         
   8   2  17         12.98         12.47         2.82 o                         
   9   2  17         30.52         45.49         3.79 o                         
  10   2  17        167.28        171.63         4.24 o                         
 -11   3  17        283.48        258.05         5.94 o                         
 -10   3  17         93.76        101.37         3.03 o                         
  -9   3  17         26.76         10.87         3.04 o                         
  -8   3  17        104.54        116.29         4.95 o                         
  -7   3  17        706.30        736.47        12.71 o                         
  -6   3  17        326.05        351.59        13.27 o                         
  -5   3  17         27.50         18.57         5.43 o                         
  -4   3  17        735.38        700.01        15.03 o                         
  -3   3  17        592.13        505.31        10.56 o                         
  -2   3  17        112.32        132.54         5.63 o                         
  -1   3  17       1189.46       1174.24        20.61 o                         
   0   3  17        215.13        238.08         6.20 o                         
   1   3  17       1759.56       1705.13        25.57 o                         
   2   3  17        119.86        127.03         2.70 o                         
   3   3  17         61.08         81.23         2.40 o                         
   4   3  17        125.27        113.78         2.76 o                         
   5   3  17        199.94        219.00         7.50 o                         
   6   3  17         17.57         23.25         3.28 o                         
   7   3  17        231.37        243.61         4.48 o                         
   8   3  17       1131.89       1125.22        11.36 o                         
   9   3  17        278.87        291.22         5.80 o                         
  10   3  17        112.53        115.44         2.58 o                         
 -10   4  17         42.76         54.25         4.74 o                         
  -9   4  17         23.42         16.52         3.64 o                         
  -8   4  17        135.47        136.42         5.12 o                         
  -7   4  17        326.84        294.26         7.42 o                         
  -6   4  17       1131.61       1048.80        34.58 o                         
  -5   4  17         51.37         50.18         3.17 o                         
  -4   4  17         28.94         22.85         3.31 o                         
  -3   4  17        192.25        179.99         3.66 o                         
  -2   4  17        149.70        155.91         3.70 o                         
  -1   4  17       1712.34       1755.45        37.58 o                         
   0   4  17       1739.63       1795.85        38.23 o                         
   1   4  17         15.01         14.63         2.52 o                         
   2   4  17         37.65         54.30         2.32 o                         
   3   4  17         50.11         65.83         2.87 o                         
   4   4  17         30.77         24.01         2.78 o                         
   5   4  17        378.46        336.87         7.31 o                         
   6   4  17        169.38        163.39         6.28 o                         
   7   4  17        351.63        342.48         5.17 o                         
   8   4  17         20.38         21.23         2.66 o                         
   9   4  17         44.34         47.22         4.38 o                         
  10   4  17          1.02          2.03         5.03 o                         
 -10   5  17        417.93        426.71         7.10 o                         
  -9   5  17        302.83        302.94         6.88 o                         
  -8   5  17        798.00        798.01        11.46 o                         
  -7   5  17          7.24         12.14         2.35 o                         
  -6   5  17        526.17        545.23        10.93 o                         
  -5   5  17         72.93         71.57         4.17 o                         
  -4   5  17          0.06          2.03         2.93 o                         
  -3   5  17       1365.71       1350.59        27.07 o                         
  -2   5  17        331.80        324.37         8.22 o                         
  -1   5  17          7.25          6.84         2.55 o                         
   0   5  17        102.75        105.32         4.29 o                         
   1   5  17        213.71        221.92         3.31 o                         
   2   5  17        350.53        360.19         8.54 o                         
   3   5  17         84.23         92.96         5.28 o                         
   4   5  17        305.23        330.09         5.95 o                         
   5   5  17         52.55         66.13         3.13 o                         
   6   5  17         97.98         95.14         2.51 o                         
   7   5  17         43.50         57.02         3.39 o                         
   8   5  17          0.03          0.78         2.50 o                         
   9   5  17        448.64        471.08         9.14 o                         
  -9   6  17        150.79        151.79         5.80 o                         
  -8   6  17         95.49        103.67         7.26 o                         
  -7   6  17         63.47         71.29         3.48 o                         
  -6   6  17          7.13          6.40         2.90 o                         
  -5   6  17         64.36         52.50         2.68 o                         
  -4   6  17         22.79         51.24         4.83 o                         
  -3   6  17        194.14        203.11         6.63 o                         
  -2   6  17         65.88         78.22         4.98 o                         
  -1   6  17         60.63         64.89         5.25 o                         
   0   6  17        442.39        463.72         8.47 o                         
   1   6  17        372.02        375.11         9.09 o                         
   2   6  17         55.95         60.31         3.14 o                         
   3   6  17         33.24         37.39         3.66 o                         
   4   6  17         22.63         26.81         2.61 o                         
   5   6  17          7.60         21.60         3.47 o                         
   6   6  17         11.11         13.63         3.03 o                         
   7   6  17          8.48          4.40         2.32 o                         
   8   6  17        164.89        180.36         2.86 o                         
  -8   7  17         11.27         15.14         2.22 o                         
  -7   7  17         42.00         37.06         4.15 o                         
  -6   7  17        179.06        175.76         3.12 o                         
  -5   7  17         15.80         21.59         2.28 o                         
  -4   7  17        283.72        306.18         5.82 o                         
  -3   7  17         42.85         56.42         5.43 o                         
  -2   7  17         14.73          6.92         3.87 o                         
  -1   7  17        561.70        592.30        11.60 o                         
   0   7  17          4.27          5.16         3.18 o                         
   1   7  17        326.74        305.70         9.09 o                         
   2   7  17        206.10        208.61         3.93 o                         
   3   7  17        202.82        200.44         5.96 o                         
   4   7  17        709.71        678.19         8.14 o                         
   5   7  17        194.59        180.10         7.29 o                         
   6   7  17         79.08         74.60         5.47 o                         
   7   7  17         18.47         15.49         3.27 o                         
  -7   8  17        140.70        148.34         6.35 o                         
  -6   8  17          1.27          6.51         4.75 o                         
  -5   8  17        165.65        176.60         6.37 o                         
  -4   8  17        175.94        156.61         3.39 o                         
  -3   8  17         55.04         53.90         2.59 o                         
  -2   8  17         75.55         80.57         7.58 o                         
  -1   8  17          0.63          3.88         4.30 o                         
   0   8  17         40.72         30.54         2.64 o                         
   1   8  17          7.16          6.18         3.37 o                         
   2   8  17        456.49        468.27        12.93 o                         
   3   8  17          3.74          0.56         2.18 o                         
   4   8  17        375.26        394.32        10.36 o                         
   5   8  17         28.39         37.43         4.22 o                         
   6   8  17         32.00         29.45         5.82 o                         
  -5   9  17          0.88         13.95         6.08 o                         
  -4   9  17        362.15        330.05        12.35 o                         
  -3   9  17        702.74        688.69        14.36 o                         
  -2   9  17         38.36         35.11         2.73 o                         
  -1   9  17        526.40        544.31         8.91 o                         
   0   9  17         37.48         37.22         3.18 o                         
   1   9  17         11.98         12.40         4.98 o                         
   2   9  17        659.84        648.87        15.37 o                         
   3   9  17        134.38        130.97         4.89 o                         
   4   9  17         60.26         75.06         5.69 o                         
  -1  10  17         27.60         41.63         4.15 o                         
   0  10  17         13.72          8.53         4.81 o                         
   1  10  17        102.45        113.47         5.19 o                         
 -11   0  18         33.23         46.06         7.90 o                         
 -10   0  18        557.47        583.57        10.79 o                         
  -9   0  18        169.48        171.14        12.52 o                         
  -8   0  18        836.72        855.69        24.14 o                         
  -7   0  18        189.78        208.51         5.74 o                         
  -6   0  18        677.79        767.48        43.78 o                         
  -5   0  18         53.42         69.64         5.62 o                         
  -4   0  18          0.39          3.14         4.36 o                         
  -3   0  18        103.97        103.37         4.52 o                         
  -2   0  18       2759.63       2695.76        76.51 o                         
  -1   0  18        318.89        319.26        13.42 o                         
   0   0  18        839.06        774.54        18.14 o                         
   1   0  18       1167.61       1136.75        27.19 o                         
   2   0  18       1425.04       1465.00        28.86 o                         
   3   0  18       2588.59       2691.33        76.47 o                         
   4   0  18         59.08         79.79         6.10 o                         
   5   0  18          0.26         -6.01         4.01 o                         
   6   0  18         43.98         42.67         2.83 o                         
   7   0  18        119.90        131.80         9.40 o                         
   8   0  18        756.91        789.87        21.52 o                         
   9   0  18        507.64        492.05        13.18 o                         
  10   0  18        105.12         94.97         2.56 o                         
 -11   1  18        172.23        164.43         3.92 o                         
 -10   1  18         24.00         19.87         4.11 o                         
  -9   1  18         17.85         30.82         2.91 o                         
  -8   1  18        659.34        651.93        11.75 o                         
  -7   1  18        116.77        118.37         4.78 o                         
  -6   1  18        929.06        938.41        15.86 o                         
  -5   1  18          4.10         11.91         5.56 o                         
  -4   1  18        183.10        172.31         2.96 o                         
  -3   1  18        126.53        134.36         3.01 o                         
  -2   1  18          1.56         -3.05         3.76 o                         
  -1   1  18         58.66         59.33         2.42 o                         
   0   1  18          0.36         -4.25         2.83 o                         
   1   1  18         21.82         23.24         2.98 o                         
   2   1  18        134.30        133.68         4.08 o                         
   3   1  18        190.46        210.42         8.68 o                         
   4   1  18         52.57         62.32         3.90 o                         
   5   1  18          4.70         -1.83         3.03 o                         
   6   1  18         81.07         82.23         3.32 o                         
   7   1  18          8.26          3.30         3.30 o                         
   8   1  18        171.76        190.64         4.86 o                         
   9   1  18          0.05          2.68         2.41 o                         
  10   1  18         12.32          9.95         1.80 o                         
 -11   2  18         48.15         49.80         4.19 o                         
 -10   2  18         19.83         23.54         4.95 o                         
  -9   2  18          0.89         14.84         9.85 o                         
  -8   2  18        521.81        534.29        12.34 o                         
  -7   2  18         60.42         68.93         5.21 o                         
  -6   2  18        253.17        242.19         4.33 o                         
  -5   2  18        920.55        930.18        16.72 o                         
  -4   2  18        812.96        735.33        11.66 o                         
  -3   2  18       1014.09       1090.73        19.89 o                         
  -2   2  18        323.64        312.85         6.33 o                         
  -1   2  18       1267.45       1314.90        24.73 o                         
   0   2  18       2862.39       2820.30        40.27 o                         
   1   2  18       1509.74       1472.00        26.63 o                         
   2   2  18         61.11         64.80         2.40 o                         
   3   2  18        336.72        362.13         2.63 o                         
   4   2  18         75.65         67.34         3.58 o                         
   5   2  18        390.65        341.88         8.51 o                         
   6   2  18        573.67        544.98        10.87 o                         
   7   2  18        274.98        266.70         5.36 o                         
   8   2  18       1598.42       1553.65        20.70 o                         
   9   2  18         24.76         42.38         3.66 o                         
  10   2  18         68.33         53.04         4.56 o                         
 -10   3  18          4.23         12.43         4.77 o                         
  -9   3  18         62.98         56.20         2.87 o                         
  -8   3  18         32.53         38.19         4.87 o                         
  -7   3  18          0.32          6.42         2.61 o                         
  -6   3  18          0.23         -4.27         2.85 o                         
  -5   3  18        666.46        627.53        20.34 o                         
  -4   3  18          0.23         -4.67         3.45 o                         
  -3   3  18        519.90        525.96        11.95 o                         
  -2   3  18        751.40        756.61        14.45 o                         
  -1   3  18         25.97         17.02         3.45 o                         
   0   3  18        166.10        177.43         4.33 o                         
   1   3  18          0.22          0.87         2.34 o                         
   2   3  18          1.94          5.07         2.79 o                         
   3   3  18        125.42        105.28         4.30 o                         
   4   3  18        538.77        497.10         9.00 o                         
   5   3  18         85.38         71.01         3.77 o                         
   6   3  18         86.96         89.24         3.73 o                         
   7   3  18          8.88          5.24         3.60 o                         
   8   3  18         62.45         69.25         2.93 o                         
   9   3  18         20.53         17.12         3.43 o                         
  10   3  18        149.36        177.88         5.46 o                         
 -10   4  18       1058.38        951.95        26.48 o                         
  -9   4  18         74.96         49.81         2.41 o                         
  -8   4  18        912.12        946.21        12.65 o                         
  -7   4  18          0.88         -3.82         4.10 o                         
  -6   4  18        363.60        390.49        21.83 o                         
  -5   4  18          4.91         20.25         4.01 o                         
  -4   4  18         18.10         16.70         2.60 o                         
  -3   4  18         29.74         54.92         3.24 o                         
  -2   4  18        153.00        153.89         6.69 o                         
  -1   4  18        456.02        500.98        11.87 o                         
   0   4  18        576.38        564.38        12.14 o                         
   1   4  18        456.59        510.08         8.57 o                         
   2   4  18       1583.82       1634.54        27.97 o                         
   3   4  18         25.88         36.83         3.23 o                         
   4   4  18         35.26         42.19         3.04 o                         
   5   4  18        216.29        245.56         7.05 o                         
   6   4  18        760.94        761.19         9.77 o                         
   7   4  18        844.74        829.88        12.81 o                         
   8   4  18         38.86         52.93         4.23 o                         
   9   4  18        814.13        767.87         9.63 o                         
  -9   5  18        185.16        156.80         5.83 o                         
  -8   5  18        521.24        532.68        12.28 o                         
  -7   5  18        463.03        461.45        12.05 o                         
  -6   5  18          0.00          3.03         4.51 o                         
  -5   5  18        243.21        258.78         8.60 o                         
  -4   5  18        444.69        426.62        18.02 o                         
  -3   5  18        182.81        205.97        12.36 o                         
  -2   5  18          0.79         -1.75         3.87 o                         
  -1   5  18         11.07         11.58         3.47 o                         
   0   5  18        710.10        725.15        11.67 o                         
   1   5  18        138.05        151.32         5.72 o                         
   2   5  18        301.26        325.72         7.73 o                         
   3   5  18         32.91         42.96         3.11 o                         
   4   5  18        377.77        365.98         6.65 o                         
   5   5  18         20.15         31.80         3.97 o                         
   6   5  18          1.75          5.98         3.62 o                         
   7   5  18         53.30         65.78         2.92 o                         
   8   5  18        453.71        422.51         5.60 o                         
   9   5  18        129.20        124.61         3.00 o                         
  -8   6  18        591.58        540.44        10.43 o                         
  -7   6  18        585.48        601.30        11.64 o                         
  -6   6  18        283.99        261.36         6.71 o                         
  -5   6  18         10.02          8.97         4.18 o                         
  -4   6  18         95.40         79.20         3.04 o                         
  -3   6  18        104.87        113.92         2.45 o                         
  -2   6  18         43.51         54.83         5.73 o                         
  -1   6  18         69.08         79.04         7.51 o                         
   0   6  18          6.28          8.98         4.47 o                         
   1   6  18       1044.67       1041.31        21.20 o                         
   2   6  18        103.31        104.87         2.93 o                         
   3   6  18        353.93        395.02         8.50 o                         
   4   6  18          2.66          9.82         4.19 o                         
   5   6  18        589.00        614.97        13.33 o                         
   6   6  18        699.26        641.99         9.46 o                         
   7   6  18         92.61         96.66         2.72 o                         
   8   6  18        244.20        218.90         3.44 o                         
  -7   7  18         10.29         -1.01         3.62 o                         
  -6   7  18          1.79         14.87         3.21 o                         
  -5   7  18         86.31        101.07         4.64 o                         
  -4   7  18        148.40        142.99         8.46 o                         
  -3   7  18        144.65        130.84         5.89 o                         
  -2   7  18         36.01         50.07         5.07 o                         
  -1   7  18          8.62          1.58         4.47 o                         
   0   7  18        305.33        275.36        10.43 o                         
   1   7  18         29.24         48.21         7.10 o                         
   2   7  18          7.06         11.50         6.40 o                         
   3   7  18        158.10        168.22         4.24 o                         
   4   7  18          2.04          3.77         3.66 o                         
   5   7  18         20.08         20.19         3.13 o                         
   6   7  18         14.11         21.29         2.35 o                         
   7   7  18          7.78         10.87         5.04 o                         
  -6   8  18        156.56        164.91         7.32 o                         
  -5   8  18          2.77          1.20         5.70 o                         
  -4   8  18          0.93          5.01         4.17 o                         
  -3   8  18        372.42        437.07        10.67 o                         
  -2   8  18        469.45        465.32         6.55 o                         
  -1   8  18         28.02         26.14         2.55 o                         
   0   8  18        196.24        197.33         5.06 o                         
   1   8  18        167.05        181.41         5.35 o                         
   2   8  18         15.80         21.77         3.29 o                         
   3   8  18        852.38        884.62        19.09 o                         
   4   8  18          0.01          0.69         2.54 o                         
   5   8  18          9.20         20.86         3.17 o                         
   6   8  18          2.79         -2.64         2.77 o                         
  -4   9  18        188.90        166.84         4.68 o                         
  -3   9  18         19.91         32.69         4.37 o                         
  -2   9  18          0.91         -1.72         2.65 o                         
  -1   9  18         17.47         14.35         2.42 o                         
   0   9  18          3.21          2.44         3.34 o                         
   1   9  18          0.22         13.16         3.31 o                         
   2   9  18         84.84         75.90         3.56 o                         
   3   9  18          0.13          8.54         4.22 o                         
   4   9  18          4.39         -3.62         2.41 o                         
 -10   1  19         48.87         32.61         2.75 o                         
  -9   1  19          0.55         -8.90         5.93 o                         
  -8   1  19         13.89         20.89         2.51 o                         
  -7   1  19         74.23         86.31         3.55 o                         
  -6   1  19        184.47        212.17         6.87 o                         
  -5   1  19        509.82        520.36        11.92 o                         
  -4   1  19        340.48        320.85         9.19 o                         
  -3   1  19       2126.66       2112.00        49.42 o                         
  -2   1  19         73.00         73.65         4.96 o                         
  -1   1  19       1879.95       1859.72        28.21 o                         
   0   1  19        193.09        220.45         3.38 o                         
   1   1  19       2109.94       2070.75        30.99 o                         
   2   1  19       2049.53       1943.63        24.05 o                         
   3   1  19        596.79        641.89        10.73 o                         
   4   1  19        239.41        220.22         4.42 o                         
   5   1  19         31.94         35.60         3.62 o                         
   6   1  19         99.78        105.90         4.66 o                         
   7   1  19          5.02         10.08         4.02 o                         
   8   1  19          0.31          5.78         3.99 o                         
   9   1  19        108.06         95.19         3.45 o                         
  10   1  19        122.78        140.80         3.84 o                         
 -10   2  19        141.62        128.27         4.92 o                         
  -9   2  19          1.97          0.02         2.97 o                         
  -8   2  19         65.69         78.09         4.85 o                         
  -7   2  19        123.28        110.82         4.97 o                         
  -6   2  19        180.08        155.19         4.37 o                         
  -5   2  19        753.64        695.25        12.91 o                         
  -4   2  19       1523.39       1443.73        29.85 o                         
  -3   2  19         63.90         68.59         2.75 o                         
  -2   2  19        130.06        142.84         4.02 o                         
  -1   2  19       1635.05       1678.95        36.82 o                         
   0   2  19       1602.86       1598.69        24.83 o                         
   1   2  19       1063.23       1102.80        21.35 o                         
   2   2  19         92.00         82.58         4.70 o                         
   3   2  19         28.43         28.64         2.92 o                         
   4   2  19        197.99        193.09         3.81 o                         
   5   2  19        815.29        743.71        11.75 o                         
   6   2  19        791.26        704.60        11.77 o                         
   7   2  19         55.02         51.23         2.99 o                         
   8   2  19         32.27         27.72         3.05 o                         
   9   2  19          3.50         -3.17         2.11 o                         
  10   2  19          0.31          8.03         2.69 o                         
 -10   3  19        584.26        514.07        15.74 o                         
  -9   3  19        209.76        202.37         3.58 o                         
  -8   3  19          3.81          0.83         2.97 o                         
  -7   3  19        264.58        312.63         6.55 o                         
  -6   3  19         14.83          8.40         4.50 o                         
  -5   3  19        206.34        206.35         3.12 o                         
  -4   3  19        374.19        401.23         9.99 o                         
  -3   3  19         69.27         60.22         3.49 o                         
  -2   3  19         15.02         10.20         2.44 o                         
  -1   3  19        587.88        579.26         7.50 o                         
   0   3  19        227.36        219.77         4.03 o                         
   1   3  19         47.62         49.80         4.10 o                         
   2   3  19         15.67         18.46         2.70 o                         
   3   3  19         44.02         31.25         3.58 o                         
   4   3  19        230.23        293.74         5.92 o                         
   5   3  19        229.19        236.73         4.40 o                         
   6   3  19        332.07        329.27         4.56 o                         
   7   3  19        296.07        290.55         5.77 o                         
   8   3  19        166.57        168.56         3.83 o                         
   9   3  19        428.20        439.00         4.09 o                         
  -9   4  19          9.20          7.74         2.84 o                         
  -8   4  19         67.45         73.66         3.85 o                         
  -7   4  19        262.32        274.70         5.32 o                         
  -6   4  19         40.84         58.64         6.55 o                         
  -5   4  19         18.10         34.91         2.79 o                         
  -4   4  19        206.89        205.23         3.16 o                         
  -3   4  19         12.49         12.92         3.63 o                         
  -2   4  19         79.28         78.00         4.44 o                         
  -1   4  19         13.55          6.92         4.54 o                         
   0   4  19        443.11        466.83         9.43 o                         
   1   4  19        275.35        277.48         5.54 o                         
   2   4  19         60.00         64.90         3.07 o                         
   3   4  19        190.67        195.06         5.11 o                         
   4   4  19          2.19         -1.32         4.32 o                         
   5   4  19         52.20         55.05         4.62 o                         
   6   4  19         96.23         82.75         2.50 o                         
   7   4  19          9.40         14.19         3.95 o                         
   8   4  19         84.10         83.50         5.50 o                         
   9   4  19         13.96         25.54         3.63 o                         
  -9   5  19          5.43          3.41         3.40 o                         
  -8   5  19        217.59        191.60         4.88 o                         
  -7   5  19        834.26        814.18        11.02 o                         
  -6   5  19        871.12        827.90        22.68 o                         
  -5   5  19          0.17         -4.01         2.67 o                         
  -4   5  19        770.80        755.56        21.72 o                         
  -3   5  19          9.83         13.95         3.77 o                         
  -2   5  19       1124.15       1160.04        25.41 o                         
  -1   5  19        563.63        581.00        18.23 o                         
   0   5  19        671.96        668.21        11.01 o                         
   1   5  19        424.05        453.19        10.53 o                         
   2   5  19        120.42        143.18         2.82 o                         
   3   5  19        165.38        165.80         4.53 o                         
   4   5  19        627.96        640.38        11.68 o                         
   5   5  19         13.14         11.98         2.98 o                         
   6   5  19        219.28        222.14         5.36 o                         
   7   5  19        331.20        325.47         8.25 o                         
   8   5  19         84.91         78.63         4.29 o                         
  -8   6  19          0.49         -4.34         2.89 o                         
  -7   6  19        476.18        441.43        10.57 o                         
  -6   6  19        571.79        508.24         8.32 o                         
  -5   6  19         19.48         19.45         3.86 o                         
  -4   6  19        118.20        129.39         5.05 o                         
  -3   6  19         86.20         79.83         4.86 o                         
  -2   6  19         23.45         24.29         4.19 o                         
  -1   6  19         66.36         66.20         4.10 o                         
   0   6  19         97.37        106.23         2.30 o                         
   1   6  19        572.52        579.21         8.80 o                         
   2   6  19          0.21         -3.11         2.07 o                         
   3   6  19         49.73         39.73         3.28 o                         
   4   6  19        117.32        101.10         3.92 o                         
   5   6  19        600.54        606.56        14.78 o                         
   6   6  19          0.08         -1.81         3.55 o                         
   7   6  19        140.99        126.81         2.28 o                         
  -7   7  19        220.49        221.48         7.36 o                         
  -6   7  19         84.40         76.55         3.04 o                         
  -5   7  19        100.56         93.61         3.39 o                         
  -4   7  19        219.29        210.68         6.97 o                         
  -3   7  19          4.77          4.48         3.38 o                         
  -2   7  19          0.53          3.69         4.67 o                         
  -1   7  19        589.09        590.83        11.60 o                         
   0   7  19         13.51         14.97         5.46 o                         
   1   7  19        715.44        707.82        17.70 o                         
   2   7  19         43.30         57.79         4.93 o                         
   3   7  19         80.57         83.32         2.98 o                         
   4   7  19       1194.09       1141.54        22.24 o                         
   5   7  19          3.06          4.13         2.14 o                         
   6   7  19        180.78        171.11         5.58 o                         
  -5   8  19        102.03        109.51         4.57 o                         
  -4   8  19         21.23         26.45         5.00 o                         
  -3   8  19        158.59        155.28         3.74 o                         
  -2   8  19          8.99         11.15         2.73 o                         
  -1   8  19          8.37          3.74         4.07 o                         
   0   8  19          8.75         15.06         4.07 o                         
   1   8  19         16.23         17.59         4.26 o                         
   2   8  19         65.95         60.98         4.84 o                         
   3   8  19         14.60         22.73         4.93 o                         
   4   8  19          4.52          6.82         3.94 o                         
   5   8  19         22.95         28.46         3.92 o                         
  -3   9  19        133.26        118.76         2.72 o                         
  -2   9  19          0.03          1.02         2.72 o                         
  -1   9  19         78.94         80.03         4.12 o                         
   0   9  19         12.64         13.30         3.54 o                         
   1   9  19        181.04        194.20         8.34 o                         
   2   9  19        140.52        136.69         4.15 o                         
   3   9  19        654.33        670.20        16.14 o                         
 -10   0  20          4.80         -0.02         3.58 o                         
  -9   0  20        417.94        418.27         9.21 o                         
  -8   0  20        871.20        870.59        15.35 o                         
  -7   0  20          0.29         -0.10         4.94 o                         
  -6   0  20       1299.02       1378.63        87.72 o                         
  -5   0  20        213.32        172.87         3.83 o                         
  -4   0  20          1.97          6.38         3.68 o                         
  -3   0  20        982.08       1035.16        30.03 o                         
  -2   0  20       1357.18       1382.28        47.35 o                         
  -1   0  20       1371.18       1415.91        38.25 o                         
   0   0  20       3193.95       3176.39        97.99 o                         
   1   0  20       1092.86       1108.52        22.01 o                         
   2   0  20        101.70        104.36         5.13 o                         
   3   0  20         52.88         60.71         3.18 o                         
   4   0  20          1.88          0.53         3.02 o                         
   5   0  20         65.00         49.91         5.35 o                         
   6   0  20        102.35         73.82         3.52 o                         
   7   0  20          9.52         28.95         7.17 o                         
   8   0  20        341.18        353.40         6.97 o                         
   9   0  20        127.00        108.70         3.35 o                         
 -10   1  20         23.59         20.13         3.22 o                         
  -9   1  20         21.78         24.17         4.58 o                         
  -8   1  20         23.73         28.52         2.76 o                         
  -7   1  20          2.73          9.24         3.60 o                         
  -6   1  20        294.71        295.41         9.63 o                         
  -5   1  20        298.21        294.38         7.66 o                         
  -4   1  20         66.95         85.07         5.73 o                         
  -3   1  20         33.30         28.94         4.35 o                         
  -2   1  20        117.26        120.88         3.90 o                         
  -1   1  20        708.85        740.71        14.74 o                         
   0   1  20          1.05         -4.14         3.85 o                         
   1   1  20         63.99         84.91         2.42 o                         
   2   1  20          4.48          1.25         3.69 o                         
   3   1  20        249.97        263.17         6.02 o                         
   4   1  20          4.98         -1.55         4.00 o                         
   5   1  20          6.48          6.80         3.34 o                         
   6   1  20          4.84          5.10         2.02 o                         
   7   1  20        204.78        208.09         7.06 o                         
   8   1  20         35.10         45.54         5.11 o                         
   9   1  20        116.91        112.95         4.18 o                         
 -10   2  20         66.52         75.98         2.73 o                         
  -9   2  20          0.05          2.61         3.60 o                         
  -8   2  20        386.94        372.98         6.41 o                         
  -7   2  20          9.72         10.50         7.54 o                         
  -6   2  20        620.40        692.01        28.39 o                         
  -5   2  20         26.34         24.01         4.15 o                         
  -4   2  20          1.05         -0.57         2.19 o                         
  -3   2  20       1291.35       1317.92        18.32 o                         
  -2   2  20        183.06        188.16         3.45 o                         
  -1   2  20       1139.03       1151.38        20.93 o                         
   0   2  20          2.60         11.16         3.98 o                         
   1   2  20       1216.99       1282.10        24.79 o                         
   2   2  20         26.18         26.00         4.64 o                         
   3   2  20         14.47         23.58         3.50 o                         
   4   2  20         18.39         16.55         3.21 o                         
   5   2  20        283.45        285.04         3.03 o                         
   6   2  20        495.17        472.66         7.72 o                         
   7   2  20         21.97         21.01         3.85 o                         
   8   2  20        133.92        143.51         3.74 o                         
   9   2  20        120.91        119.01         2.58 o                         
  -9   3  20          0.09          4.38         6.04 o                         
  -8   3  20         15.42          6.03         3.68 o                         
  -7   3  20         19.07         15.34         4.80 o                         
  -6   3  20          5.43          4.69         3.49 o                         
  -5   3  20          1.31         -3.38         3.90 o                         
  -4   3  20        340.12        352.61         8.37 o                         
  -3   3  20          3.78         12.11         2.93 o                         
  -2   3  20        261.96        256.20         6.82 o                         
  -1   3  20        627.67        643.17        11.14 o                         
   0   3  20          0.03          0.27         3.88 o                         
   1   3  20        120.03        130.90         5.42 o                         
   2   3  20          2.39         -2.82         1.90 o                         
   3   3  20         16.26         15.49         4.16 o                         
   4   3  20        346.83        341.53         5.05 o                         
   5   3  20         10.39          9.56         2.97 o                         
   6   3  20          4.24         -0.95         3.76 o                         
   7   3  20         72.06         63.19         3.48 o                         
   8   3  20          2.97         -1.15         3.53 o                         
   9   3  20         41.67         47.64         4.62 o                         
  -9   4  20         10.30         15.69         3.43 o                         
  -8   4  20         36.04         42.39         5.00 o                         
  -7   4  20         43.32         39.70         2.45 o                         
  -6   4  20        745.13        719.44        16.79 o                         
  -5   4  20         98.74        100.93         2.90 o                         
  -4   4  20        342.94        314.86         5.16 o                         
  -3   4  20        200.40        196.25         4.63 o                         
  -2   4  20        204.96        216.13         8.58 o                         
  -1   4  20        378.33        374.83         8.84 o                         
   0   4  20        228.03        238.27         4.02 o                         
   1   4  20         11.62         20.86         2.85 o                         
   2   4  20         98.02        116.50         5.63 o                         
   3   4  20          5.94          4.83         2.14 o                         
   4   4  20       1237.09       1226.97        17.82 o                         
   5   4  20        756.64        746.78        11.82 o                         
   6   4  20          8.91         11.91         2.19 o                         
   7   4  20        183.54        199.09         5.90 o                         
   8   4  20        109.42        102.40         2.92 o                         
  -8   5  20         10.01          7.18         4.09 o                         
  -7   5  20         83.99         92.24         5.53 o                         
  -6   5  20         88.02        105.48        10.68 o                         
  -5   5  20          4.17          2.46         3.82 o                         
  -4   5  20        100.15         99.29         3.67 o                         
  -3   5  20        785.69        779.96        23.93 o                         
  -2   5  20         19.12         21.94         4.58 o                         
  -1   5  20         52.51         58.89         4.25 o                         
   0   5  20         30.40         28.97         3.54 o                         
   1   5  20          0.43          5.26         2.47 o                         
   2   5  20         58.70         66.39         2.43 o                         
   3   5  20         40.09         43.21         2.02 o                         
   4   5  20         22.45         29.40         3.32 o                         
   5   5  20         24.51         41.39         4.75 o                         
   6   5  20         25.58         36.98         3.19 o                         
   7   5  20          9.00         23.25         4.33 o                         
   8   5  20          1.17          3.25         4.50 o                         
  -7   6  20         18.18         18.97         3.24 o                         
  -6   6  20        436.88        418.44        11.44 o                         
  -5   6  20          0.73         -0.99         6.05 o                         
  -4   6  20        235.95        225.00         5.03 o                         
  -3   6  20        593.52        603.29        14.38 o                         
  -2   6  20         55.08         61.51         5.93 o                         
  -1   6  20       1438.43       1407.83        21.83 o                         
   0   6  20        137.74        154.13         5.10 o                         
   1   6  20        234.35        224.36         7.77 o                         
   2   6  20         19.79         28.37         4.12 o                         
   3   6  20        192.33        188.29         2.67 o                         
   4   6  20        543.63        541.33         9.51 o                         
   5   6  20        447.71        452.82        11.37 o                         
   6   6  20          2.74          7.44         2.00 o                         
   7   6  20         60.26         67.10         3.04 o                         
  -6   7  20        164.56        162.92         6.83 o                         
  -5   7  20         91.76        125.77        13.21 o                         
  -4   7  20        387.93        364.40        10.41 o                         
  -3   7  20          5.93          9.12         2.78 o                         
  -2   7  20        303.89        298.32        10.34 o                         
  -1   7  20        134.98        126.65         4.36 o                         
   0   7  20         77.88         76.38         3.71 o                         
   1   7  20         47.07         55.07         8.09 o                         
   2   7  20         92.27         93.28         3.92 o                         
   3   7  20        722.00        740.12        14.22 o                         
   4   7  20         83.05         87.50         3.95 o                         
   5   7  20          0.00          3.45         2.35 o                         
   6   7  20         44.99         39.12         4.78 o                         
  -5   8  20          1.14         -4.25         3.87 o                         
  -4   8  20        118.74        111.11         6.25 o                         
  -3   8  20        580.83        553.41        13.83 o                         
  -2   8  20        193.68        203.69         9.54 o                         
  -1   8  20        304.53        299.21        11.43 o                         
   0   8  20        336.51        337.89         8.82 o                         
   1   8  20        278.64        271.18         7.54 o                         
   2   8  20        366.80        389.31         8.48 o                         
   3   8  20         60.42         61.31         4.47 o                         
   4   8  20        391.85        340.84         7.92 o                         
  -1   9  20        228.03        220.15         3.39 o                         
   0   9  20          3.37          0.18         4.16 o                         
   1   9  20         16.47         22.42         2.92 o                         
  -9   1  21        110.36        119.67         3.09 o                         
  -8   1  21       1206.62       1219.24        14.02 o                         
  -7   1  21         10.03         -0.89         7.09 o                         
  -6   1  21       1234.77       1225.06        26.16 o                         
  -5   1  21       1504.67       1497.94        19.44 o                         
  -4   1  21        212.92        216.79         6.03 o                         
  -3   1  21         85.30         95.82         3.36 o                         
  -2   1  21         65.26         59.62         2.63 o                         
  -1   1  21        509.03        514.25         6.86 o                         
   0   1  21       4196.13       4180.88        71.58 o                         
   1   1  21        360.03        341.56         9.63 o                         
   2   1  21          5.20          3.85         4.51 o                         
   3   1  21         87.21        105.12         5.82 o                         
   4   1  21        445.63        391.31         4.09 o                         
   5   1  21        618.12        603.97        10.32 o                         
   6   1  21          1.41          4.49         4.84 o                         
   7   1  21         19.77         33.97         3.63 o                         
   8   1  21        173.82        179.25         4.40 o                         
   9   1  21        224.21        205.17         3.20 o                         
  -9   2  21          4.88         -0.73         4.82 o                         
  -8   2  21        262.77        257.41         4.62 o                         
  -7   2  21          7.90         14.16         4.63 o                         
  -6   2  21        166.96        189.54         7.87 o                         
  -5   2  21         25.85         23.96         5.70 o                         
  -4   2  21          7.60          6.87         3.15 o                         
  -3   2  21        418.17        429.62        10.90 o                         
  -2   2  21        528.00        526.88         8.37 o                         
  -1   2  21         22.73         31.76         2.52 o                         
   0   2  21        533.93        524.76        11.15 o                         
   1   2  21        249.39        256.33         5.15 o                         
   2   2  21        236.15        224.63         4.84 o                         
   3   2  21        293.72        307.04         7.30 o                         
   4   2  21        225.63        239.68         8.26 o                         
   5   2  21          0.84          8.61         4.85 o                         
   6   2  21         78.10         93.21         5.66 o                         
   7   2  21        262.89        271.87         4.75 o                         
   8   2  21         81.16        106.95         5.48 o                         
   9   2  21        127.08        116.27         3.18 o                         
  -9   3  21          0.01         -2.10         5.53 o                         
  -8   3  21         96.06         89.86         2.64 o                         
  -7   3  21        460.25        447.87        17.56 o                         
  -6   3  21         68.08         77.91         5.91 o                         
  -5   3  21        188.34        186.86         5.94 o                         
  -4   3  21         21.10         27.24         2.40 o                         
  -3   3  21         52.97         54.45         3.96 o                         
  -2   3  21        171.62        163.62         3.84 o                         
  -1   3  21        190.08        198.78         5.77 o                         
   0   3  21          0.64          4.61         2.40 o                         
   1   3  21          3.78          0.54         2.06 o                         
   2   3  21        210.74        191.50         5.73 o                         
   3   3  21        286.57        317.66         7.60 o                         
   4   3  21        715.53        741.61        11.33 o                         
   5   3  21         17.05         20.33         4.32 o                         
   6   3  21        131.97        134.25         3.57 o                         
   7   3  21        119.52        119.93         5.09 o                         
   8   3  21        125.80        125.57         4.08 o                         
  -8   4  21         25.39         32.78         2.58 o                         
  -7   4  21        126.43        132.98         5.82 o                         
  -6   4  21          3.61          7.32         3.09 o                         
  -5   4  21         38.06         38.74         2.82 o                         
  -4   4  21        139.59        122.20         5.39 o                         
  -3   4  21          2.23         -1.21         2.45 o                         
  -2   4  21          0.23          4.01         3.94 o                         
  -1   4  21         24.18         33.57         3.01 o                         
   0   4  21         59.50         68.36         4.13 o                         
   1   4  21          2.90          6.34         3.91 o                         
   2   4  21         60.91         67.48         4.30 o                         
   3   4  21        539.64        527.90         9.53 o                         
   4   4  21        108.49        103.43         3.79 o                         
   5   4  21          3.08          3.69         3.54 o                         
   6   4  21         13.78         17.59         3.98 o                         
   7   4  21          4.26          2.41         2.50 o                         
   8   4  21         99.33         89.99         2.21 o                         
  -8   5  21         70.12         75.26         3.53 o                         
  -7   5  21        317.81        354.76        10.89 o                         
  -6   5  21          0.05          9.68         7.70 o                         
  -5   5  21          0.03          3.60         4.52 o                         
  -4   5  21          0.01          2.50         4.87 o                         
  -3   5  21        242.69        251.41         7.18 o                         
  -2   5  21        181.46        193.46         4.85 o                         
  -1   5  21        106.66        101.71         6.22 o                         
   0   5  21         41.31         50.93         4.52 o                         
   1   5  21          2.19          9.28         4.43 o                         
   2   5  21         31.69         46.82         5.97 o                         
   3   5  21        808.15        824.20        10.72 o                         
   4   5  21        716.89        714.45        12.68 o                         
   5   5  21        225.39        231.15         6.46 o                         
   6   5  21        179.55        157.33         5.46 o                         
   7   5  21          0.01         -0.79         3.34 o                         
  -7   6  21         40.93         52.36         5.81 o                         
  -6   6  21        152.65        137.67         4.84 o                         
  -5   6  21        167.10        152.83         2.56 o                         
  -4   6  21         17.13         12.84         4.15 o                         
  -3   6  21         11.10          7.36         2.91 o                         
  -2   6  21        368.28        340.42         8.78 o                         
  -1   6  21         20.21         17.17         4.30 o                         
   0   6  21         75.71         64.80         4.33 o                         
   1   6  21          1.06         -1.69         3.00 o                         
   2   6  21         34.17         26.31         2.19 o                         
   3   6  21        394.60        394.18         5.68 o                         
   4   6  21          1.07          8.99         4.26 o                         
   5   6  21          9.12         10.17         4.39 o                         
   6   6  21          6.14          0.63         3.17 o                         
  -6   7  21         42.83         39.17         4.34 o                         
  -5   7  21         93.03        108.01         3.43 o                         
  -4   7  21        176.48        186.51         5.02 o                         
  -3   7  21        161.87        155.14         8.44 o                         
  -2   7  21        922.45        911.56        17.72 o                         
  -1   7  21        147.53        145.91         4.58 o                         
   0   7  21        396.42        404.79         7.94 o                         
   1   7  21         80.59         81.85         5.64 o                         
   2   7  21         31.07         42.43         4.68 o                         
   3   7  21         28.82         26.74         3.77 o                         
   4   7  21         94.49        112.38         6.05 o                         
   5   7  21         12.49          8.97         3.07 o                         
  -4   8  21          3.59         -0.03         2.91 o                         
  -3   8  21          0.46         -1.10         3.67 o                         
  -2   8  21        103.83        108.50         5.35 o                         
  -1   8  21         33.07         32.38         4.66 o                         
   0   8  21          5.63          8.98         4.06 o                         
   1   8  21         49.56         57.71         3.38 o                         
   2   8  21        109.50        121.78         2.80 o                         
   3   8  21         98.64        100.65         4.81 o                         
  -9   0  22          0.62         -1.88         3.14 o                         
  -8   0  22          9.46          9.31         7.37 o                         
  -7   0  22         24.90         16.49         3.85 o                         
  -6   0  22         14.75          3.58        18.69 o                         
  -5   0  22       1513.36       1411.67        24.19 o                         
  -4   0  22       4298.33       4210.59       133.41 o                         
  -3   0  22        211.65        200.60         6.59 o                         
  -2   0  22         38.94         48.99         4.24 o                         
  -1   0  22        114.13        105.00        11.78 o                         
   0   0  22       2204.49       2173.30        86.12 o                         
   1   0  22       3850.22       3779.76        80.63 o                         
   2   0  22        899.77        958.16        39.64 o                         
   3   0  22        214.55        221.60         3.58 o                         
   4   0  22        162.60        158.62         7.89 o                         
   5   0  22        542.75        514.76        25.89 o                         
   6   0  22        741.76        697.42        15.34 o                         
   7   0  22        390.74        377.41        10.06 o                         
   8   0  22         12.93         14.36         2.72 o                         
  -9   1  22        216.79        205.84         5.21 o                         
  -8   1  22        594.26        551.58         5.07 o                         
  -7   1  22         56.25         51.00         3.55 o                         
  -6   1  22        141.11        120.96         3.25 o                         
  -5   1  22         23.68         26.82         5.88 o                         
  -4   1  22        143.07        141.66         3.72 o                         
  -3   1  22        481.41        461.56        10.70 o                         
  -2   1  22        585.70        588.41        10.26 o                         
  -1   1  22        329.63        317.29         7.91 o                         
   0   1  22        528.78        550.87        10.23 o                         
   1   1  22         90.57        107.47         2.73 o                         
   2   1  22        599.34        584.57        13.96 o                         
   3   1  22        438.23        447.58        10.90 o                         
   4   1  22        642.36        609.24         8.63 o                         
   5   1  22        235.82        221.10         7.36 o                         
   6   1  22          1.95         11.55         4.03 o                         
   7   1  22          2.19         11.52         2.25 o                         
   8   1  22         54.20         62.18         2.87 o                         
  -9   2  22        537.10        449.89        11.52 o                         
  -8   2  22        268.40        268.82         6.29 o                         
  -7   2  22        188.69        204.62        13.10 o                         
  -6   2  22         28.03         26.67         4.08 o                         
  -5   2  22        133.44        141.33         3.68 o                         
  -4   2  22         26.08         39.31         3.53 o                         
  -3   2  22         53.87         48.24         2.54 o                         
  -2   2  22         80.68         83.94         2.38 o                         
  -1   2  22        295.00        292.09         9.72 o                         
   0   2  22         18.38         20.00         3.77 o                         
   1   2  22        131.28        145.52         3.46 o                         
   2   2  22        179.25        185.37         4.46 o                         
   3   2  22        131.05        128.74         5.29 o                         
   4   2  22        375.70        375.30         5.07 o                         
   5   2  22        116.21        130.33         5.89 o                         
   6   2  22         49.82         56.09         4.09 o                         
   7   2  22        254.45        272.10         8.02 o                         
   8   2  22          0.00          1.09         3.97 o                         
  -8   3  22         63.74         66.70         4.12 o                         
  -7   3  22         26.73         22.70         3.71 o                         
  -6   3  22          1.02         -3.72         2.48 o                         
  -5   3  22         62.11         79.44         6.07 o                         
  -4   3  22         36.45         36.64         3.98 o                         
  -3   3  22        162.90        153.14         3.88 o                         
  -2   3  22        127.33        135.47         5.17 o                         
  -1   3  22         64.62         75.48         3.42 o                         
   0   3  22        529.52        567.95        11.11 o                         
   1   3  22          5.50          8.52         2.68 o                         
   2   3  22        353.85        347.54         3.20 o                         
   3   3  22         23.57         33.79         6.27 o                         
   4   3  22          5.73          4.07         3.41 o                         
   5   3  22          3.23          5.21         2.69 o                         
   6   3  22         36.09         42.63         2.52 o                         
   7   3  22         26.31         28.42         3.52 o                         
   8   3  22          1.10          7.45         3.46 o                         
  -8   4  22          8.44          5.71         2.21 o                         
  -7   4  22        379.22        368.14         6.49 o                         
  -6   4  22         12.19         21.12         5.46 o                         
  -5   4  22        146.52        153.52         4.77 o                         
  -4   4  22         21.03         23.68         5.49 o                         
  -3   4  22        156.46        150.73         4.28 o                         
  -2   4  22          1.88          4.52         2.13 o                         
  -1   4  22        103.94        122.72         4.62 o                         
   0   4  22        359.08        349.77         7.82 o                         
   1   4  22        199.92        212.46         6.25 o                         
   2   4  22        210.68        219.98         6.00 o                         
   3   4  22          0.47          0.26         2.71 o                         
   4   4  22        968.04        963.40        14.97 o                         
   5   4  22        697.19        643.32        13.00 o                         
   6   4  22         64.62         70.26         3.65 o                         
   7   4  22        605.06        541.84        14.35 o                         
  -7   5  22         10.33         14.14         3.70 o                         
  -6   5  22        110.30        108.62         6.04 o                         
  -5   5  22         80.66         78.39         6.51 o                         
  -4   5  22         70.61         80.08         4.56 o                         
  -3   5  22         10.81         14.07         4.63 o                         
  -2   5  22          2.05         -2.34         3.85 o                         
  -1   5  22          1.91          6.43         5.57 o                         
   0   5  22         59.10         60.84         2.80 o                         
   1   5  22         79.21         90.84         3.01 o                         
   2   5  22        110.42        107.43         4.65 o                         
   3   5  22          5.56          8.67         3.66 o                         
   4   5  22        181.34        197.11         4.65 o                         
   5   5  22         98.40        104.16         4.89 o                         
   6   5  22          4.50          6.40         4.19 o                         
   7   5  22         59.61         63.66         2.78 o                         
  -6   6  22          0.79          6.08         5.72 o                         
  -5   6  22          4.92         23.90         6.38 o                         
  -4   6  22        200.72        188.23         2.78 o                         
  -3   6  22         94.58         87.39         5.78 o                         
  -2   6  22        571.36        596.19        19.44 o                         
  -1   6  22        340.80        339.07         6.87 o                         
   0   6  22          1.79          5.55         2.76 o                         
   1   6  22        629.10        606.15        14.09 o                         
   2   6  22         41.77         58.16         3.50 o                         
   3   6  22         11.89          4.83         4.34 o                         
   4   6  22        481.25        455.57        12.94 o                         
   5   6  22        217.95        192.92         5.18 o                         
   6   6  22        122.29        124.90         4.43 o                         
  -5   7  22         82.24         99.70         6.00 o
[truncated: 34,021 more chars]
